# Supplementary material for: Mining traits for the enrichment and isolation of not-yet-cultured populations
Source: Microbiome. 2019 Jun 25;7:96. doi: 10.1186/s40168-019-0708-4 (PMC6593511; doi:10.1186/s40168-019-0708-4)
Supplement: Supplementary file 2 — Table S3. The raw reads and normalized metatranscriptomic data as RPKM, MRPKM, CRPKM, and LCRPKM for clades IB and IIA. (XLSX 2562 kb) [file 40168_2019_708_MOESM2_ESM.xlsx]

## Sheet: Rawreads_RNA
	B_15min_An	D_52min_An	F_92min_An	H_11min_Ae	J_51min_Ae	N_134min_Ae		Name	RNA1_readsnum	RNA2_readsnum
CAP2UW1_0001	3909	4481	6818	2826	9385	6211		3-CAP_IB-HKU-1_10026_1	1.99983	3.00115
CAP2UW1_0002	3182	3605	4429	2418	8742	5772		3-CAP_IB-HKU-1_10026_2	2.99832	3.9999
CAP2UW1_0003	4749	4391	6867	3726	15602	11346		3-CAP_IB-HKU-1_10101_2	61.8538	88.7587
CAP2UW1_0004	1889	1412	1679	1494	4107	3169		3-CAP_IB-HKU-1_10111_1	15.8836	11.9927
CAP2UW1_0005	404	361	290	121	727	641		3-CAP_IB-HKU-1_10122_1	11.0107	3.99135
CAP2UW1_0007	622	350	503	182	1002	1030		3-CAP_IB-HKU-1_10122_2	17.7931	28.9933
CAP2UW1_0008	448	283	486	158	549	523		3-CAP_IB-HKU-1_1019_1	2.98959	9.997
CAP2UW1_0009	309	200	319	88	379	411		3-CAP_IB-HKU-1_1019_2	13.0001	17.9861
CAP2UW1_0010	101	67	129	31	158	191		3-CAP_IB-HKU-1_1019_3	58.9772	35.9672
CAP2UW1_0011	111	240	216	50	203	229		3-CAP_IB-HKU-1_1019_4	6.00278	7.848
CAP2UW1_0012	770	685	828	300	1151	1227		3-CAP_IB-HKU-1_10219_1	9.99908	29.0011
CAP2UW1_0013	829	443	978	336	1199	1205		3-CAP_IB-HKU-1_10219_2	47.0017	53.89
CAP2UW1_0014	692	405	866	354	1270	1160		3-CAP_IB-HKU-1_10219_3	15.9556	12.9771
CAP2UW1_0015	826	383	789	458	3133	2954		3-CAP_IB-HKU-1_10219_4	10.9908	8.00046
CAP2UW1_0016	3708	2698	9758	1720	7113	6493		3-CAP_IB-HKU-1_10219_5	32.926	22.0031
CAP2UW1_0017	18085	14627	32656	8375	32330	23855		3-CAP_IB-HKU-1_10219_6	21.9688	21.9682
CAP2UW1_0018	12502	3852	4352	4197	16610	13177		3-CAP_IB-HKU-1_10232_1	5.98851	5.0048
CAP2UW1_0019	53009	27153	43281	18890	61566	46676		3-CAP_IB-HKU-1_10232_2	31.9393	39.9978
CAP2UW1_0020	2626	2270	2844	824	2953	2538		3-CAP_IB-HKU-1_10232_3	15.9996	26.9587
CAP2UW1_0021	3330	2884	2390	1206	3906	3395		3-CAP_IB-HKU-1_10232_4	9.9112	16.7003
CAP2UW1_0022	12722	6978	11208	4653	14315	11899		3-CAP_IB-HKU-1_10232_5	83.889	118.54
CAP2UW1_0023	6721	4070	4307	2349	7849	6678		3-CAP_IB-HKU-1_10241_1	10.0039	22.8549
CAP2UW1_0024	5287	3283	3454	1939	6433	5352		3-CAP_IB-HKU-1_10241_2	65.6731	69.803
CAP2UW1_0025	17211	12711	14638	6461	20278	16696		3-CAP_IB-HKU-1_10241_4	4.98222	10.0049
CAP2UW1_0026	39298	39119	33603	15791	44468	42515		3-CAP_IB-HKU-1_10241_5	13.9957	12.0042
CAP2UW1_0027	8032	7777	7692	3725	11870	10041		3-CAP_IB-HKU-1_10262_1	138.746	105.894
CAP2UW1_0028	5161	3372	3928	2134	8225	7125		3-CAP_IB-HKU-1_10262_2	34.005	24.0029
CAP2UW1_0029	9451	6818	8398	4389	18563	16914		3-CAP_IB-HKU-1_10262_3	173.913	162.782
CAP2UW1_0030	3954	3968	3071	1703	7314	6140		3-CAP_IB-HKU-1_10262_4	165.852	279.988
CAP2UW1_0031	7675	4119	3856	2850	11647	12716		3-CAP_IB-HKU-1_10262_5	1.99943	7.86051
CAP2UW1_0032	4573	1950	1666	851	6076	8344		3-CAP_IB-HKU-1_10265_1	1.0005	1.99728
CAP2UW1_0033	1542	875	722	269	2362	3449		3-CAP_IB-HKU-1_10265_2	198.928	165.997
CAP2UW1_0034	1288	824	1387	391	1488	2190		3-CAP_IB-HKU-1_10265_3	146.603	166.848
CAP2UW1_0035	864	848	725	345	852	821		3-CAP_IB-HKU-1_10265_4	13.9962	24.995
CAP2UW1_0036	1034	789	755	230	1397	1345		3-CAP_IB-HKU-1_10265_5	1.99935	19.9789
CAP2UW1_0037	780	726	583	177	1058	1245		3-CAP_IB-HKU-1_10280_1	1.9998	3.99784
CAP2UW1_0038	12423	5607	7372	3323	12724	16750		3-CAP_IB-HKU-1_10280_2	131.975	130.995
CAP2UW1_0039	1113	623	817	340	1423	1804		3-CAP_IB-HKU-1_10303_1	15.9405	36.9419
CAP2UW1_0040	3546	989	2539	1189	4034	4360		3-CAP_IB-HKU-1_10303_2	3.00268	4.00092
CAP2UW1_0041	5817	2584	3044	2119	9183	9163		3-CAP_IB-HKU-1_10416_1	17.9676	49.644
CAP2UW1_0042	2254	1711	2066	936	5822	7014		3-CAP_IB-HKU-1_10521_1	4.99905	0.9898
CAP2UW1_0043	2015	944	2502	783	5033	6007		3-CAP_IB-HKU-1_10521_2	7.9989	11.0027
CAP2UW1_0044	998	523	1215	454	2112	2530		3-CAP_IB-HKU-1_10521_3	12.9972	9.0024
CAP2UW1_0045	564	260	532	192	793	1146		3-CAP_IB-HKU-1_10521_4	2.00151	3.00092
CAP2UW1_0046	302	127	243	124	502	521		3-CAP_IB-HKU-1_10521_5	16.9922	17.9595
CAP2UW1_0047	2668	1253	2784	917	4003	4048		3-CAP_IB-HKU-1_10521_6	53.9296	59.9959
CAP2UW1_0048	734	292	845	308	1130	1036		3-CAP_IB-HKU-1_1067_1	12.8764	9.97956
CAP2UW1_0049	1744	1075	1606	642	2645	3036		3-CAP_IB-HKU-1_1067_10	13.8842	31.9935
CAP2UW1_0050	2417	1353	2475	723	4035	4347		3-CAP_IB-HKU-1_1067_2	16.0027	30.9904
CAP2UW1_0051	3287	2056	3730	1294	6239	5584		3-CAP_IB-HKU-1_1067_3	7.9968	3.99984
CAP2UW1_0052	1189	891	1400	550	2290	2356		3-CAP_IB-HKU-1_1067_4	15.9768	8.99915
CAP2UW1_0053	700	616	666	266	1273	1298		3-CAP_IB-HKU-1_1067_5	9.92142	1.00152
CAP2UW1_0054	2017	793	1768	1191	4568	3868		3-CAP_IB-HKU-1_1067_6	94.9438	41.0028
CAP2UW1_0055	925	556	740	405	1984	1729		3-CAP_IB-HKU-1_1067_7	91.997	44.001
CAP2UW1_0056	1424	864	1070	612	2986	2694		3-CAP_IB-HKU-1_1067_8	8.9505	6.9948
CAP2UW1_0057	1532	875	1270	597	2527	2291		3-CAP_IB-HKU-1_1067_9	6.97788	22.9888
CAP2UW1_0058	2041	1719	3350	803	3230	2854		3-CAP_IB-HKU-1_10713_1	7.99998	8.0006
CAP2UW1_0059	847	827	2113	352	1296	1489		3-CAP_IB-HKU-1_10713_2	42.9977	31.9024
CAP2UW1_0060	2778	952	1971	1052	4546	4578		3-CAP_IB-HKU-1_10736_1	95.8088	70.909
CAP2UW1_0061	407	225	288	142	647	733		3-CAP_IB-HKU-1_10736_2	18.9806	9.9997
CAP2UW1_0062	424	205	332	142	626	780		3-CAP_IB-HKU-1_10828_1	25.9015	9.00081
CAP2UW1_0063	966	584	668	304	1787	1983		3-CAP_IB-HKU-1_10828_2	116.608	106.883
CAP2UW1_0064	355	1204	277	127	791	594		3-CAP_IB-HKU-1_10850_1	12.0011	17.9889
CAP2UW1_0065	2098	1999	1824	945	4548	3362		3-CAP_IB-HKU-1_10850_2	15.9908	18.9873
CAP2UW1_0066	664	932	477	275	814	684		3-CAP_IB-HKU-1_10873_1	103.663	73.9193
CAP2UW1_0067	1235	1334	2169	518	1987	1584		3-CAP_IB-HKU-1_10873_2	18.7695	21.761
CAP2UW1_0068	4715	5937	8500	3190	10911	7725		3-CAP_IB-HKU-1_10883_1	107.501	183.061
CAP2UW1_0069	1897	2744	2347	1277	5168	5287		3-CAP_IB-HKU-1_10883_2	29.8494	50.9184
CAP2UW1_0070	463	457	611	406	1331	1497		3-CAP_IB-HKU-1_10883_3	11.0015	34.9112
CAP2UW1_0071	903	858	1969	646	2012	2142		3-CAP_IB-HKU-1_10919_1	93.0064	88.9843
CAP2UW1_0072	281	418	743	298	1223	1545		3-CAP_IB-HKU-1_10936_2	58.9692	92.0054
CAP2UW1_0073	141	151	507	171	598	884		3-CAP_IB-HKU-1_10936_3	11.0008	11.0038
CAP2UW1_0074	360	264	706	340	1253	2018		3-CAP_IB-HKU-1_10936_4	20.9202	57.5892
CAP2UW1_0075	21	41	82	29	63	79		3-CAP_IB-HKU-1_10936_5	418.613	677.569
CAP2UW1_0076	20	25	30	18	44	74		3-CAP_IB-HKU-1_11045_1	9.96898	6.00068
CAP2UW1_0077	24	20	12	5	41	57		3-CAP_IB-HKU-1_11045_2	12.9989	19.0008
CAP2UW1_0078	10	3	0	1	10	9		3-CAP_IB-HKU-1_11045_3	9.0015	26.9461
CAP2UW1_0079	12	15	10	3	23	40		3-CAP_IB-HKU-1_11045_4	8.99151	18.9915
CAP2UW1_0080	2745	1657	2215	923	4017	3830		3-CAP_IB-HKU-1_11045_5	13.9284	11.9405
CAP2UW1_0081	1	3	0	0	1	4		3-CAP_IB-HKU-1_11071_1	16.9594	13.9987
CAP2UW1_0082	453	345	373	221	586	500		3-CAP_IB-HKU-1_11071_2	41.5709	22.8388
CAP2UW1_0083	117	70	63	48	215	206		3-CAP_IB-HKU-1_11071_3	570.339	229.379
CAP2UW1_0084	1968	1134	1633	575	2845	2722		3-CAP_IB-HKU-1_11160_1	13.7886	77.7664
CAP2UW1_0085	0	1	0	0	0	0		3-CAP_IB-HKU-1_11160_3	2.00032	6.00093
CAP2UW1_0086	1801	1909	1858	906	4741	3761		3-CAP_IB-HKU-1_11160_4	3.9996	2.00067
CAP2UW1_0087	990	827	1231	432	2153	1841		3-CAP_IB-HKU-1_11269_2	21.9977	36.9962
CAP2UW1_0088	325	441	248	122	501	509		3-CAP_IB-HKU-1_11336_3	1.99948	4.00197
CAP2UW1_0089	453	350	536	170	760	780		3-CAP_IB-HKU-1_11401_2	22.8575	8.00384
CAP2UW1_0090	0	0	0	0	0	0		3-CAP_IB-HKU-1_11401_3	38.0042	41.8774
CAP2UW1_0091	0	0	0	0	0	0		3-CAP_IB-HKU-1_11480_2	24.9977	30.8374
CAP2UW1_0092	5357	4793	15455	7043	16433	9053		3-CAP_IB-HKU-1_11480_3	31.8107	34.8666
CAP2UW1_0093	816	816	423	225	983	973		3-CAP_IB-HKU-1_11529_1	16.9619	27.7821
CAP2UW1_0094	10	24	7	3	11	14		3-CAP_IB-HKU-1_11529_2	53.9885	54.9113
CAP2UW1_0095	883	694	352	235	1357	1386		3-CAP_IB-HKU-1_11529_3	34.9894	26.0034
CAP2UW1_0096	3212	1537	2320	1034	4183	5151		3-CAP_IB-HKU-1_11529_4	13.9936	28.0034
CAP2UW1_0097	0	0	0	0	0	0		3-CAP_IB-HKU-1_11529_5	57.9102	77.8822
CAP2UW1_0098	0	68	0	0	0	0		3-CAP_IB-HKU-1_11549_1	11.9969	14.9879
CAP2UW1_0099	225	267	307	67	366	313		3-CAP_IB-HKU-1_11549_10	45.9888	34.872
CAP2UW1_0100	3305	1548	2587	849	4221	5395		3-CAP_IB-HKU-1_11549_11	331.857	654.89
CAP2UW1_0101	0	0	0	0	0	0		3-CAP_IB-HKU-1_11549_12	30.9973	23.9655
CAP2UW1_0102	1754	1362	942	464	2960	3553		3-CAP_IB-HKU-1_11549_13	26.9069	13.9677
CAP2UW1_0103	337	372	199	112	552	883		3-CAP_IB-HKU-1_11549_14	3.003	1.99689
CAP2UW1_0104	0	385	0	0	0	0		3-CAP_IB-HKU-1_11549_15	5.00346	3.92126
CAP2UW1_0105	753	1041	622	268	1172	1481		3-CAP_IB-HKU-1_11549_16	18.981	28.9812
CAP2UW1_0106	1062	1140	451	406	1988	2881		3-CAP_IB-HKU-1_11549_2	11.9833	2.99712
CAP2UW1_0107	858	732	483	301	1504	2766		3-CAP_IB-HKU-1_11549_3	6.00062	4.00266
CAP2UW1_0108	272	142	153	89	253	682		3-CAP_IB-HKU-1_11549_4	8.99835	3.94254
CAP2UW1_0109	495	284	269	146	926	1626		3-CAP_IB-HKU-1_11549_5	34.9984	72.8784
CAP2UW1_0110	695	592	606	314	1722	2955		3-CAP_IB-HKU-1_11549_6	29.8028	43.9617
CAP2UW1_0111	150	139	69	41	312	629		3-CAP_IB-HKU-1_11549_7	14.9995	16.005
CAP2UW1_0112	139	127	108	42	237	446		3-CAP_IB-HKU-1_11549_8	5.9972	13.995
CAP2UW1_0113	741	535	789	255	1718	3443		3-CAP_IB-HKU-1_11566_1	4.0016	7.9985
CAP2UW1_0114	477	398	428	172	1298	2572		3-CAP_IB-HKU-1_11566_2	46.9742	55.8848
CAP2UW1_0115	415	276	683	166	1129	1888		3-CAP_IB-HKU-1_11566_3	8.00058	14.0015
CAP2UW1_0116	178	195	361	99	558	1107		3-CAP_IB-HKU-1_11566_4	92.9222	87.0105
CAP2UW1_0117	43	65	55	26	152	314		3-CAP_IB-HKU-1_11566_5	124.862	119.96
CAP2UW1_0118	916	641	763	273	1622	2495		3-CAP_IB-HKU-1_11566_6	64.9822	47.0041
CAP2UW1_0119	217	237	205	58	533	654		3-CAP_IB-HKU-1_11587_1	24.7708	9.89953
CAP2UW1_0120	162	277	158	68	425	539		3-CAP_IB-HKU-1_11587_2	365.252	248.171
CAP2UW1_0121	3041	1939	4337	1464	7467	6925		3-CAP_IB-HKU-1_11587_3	182.858	179.872
CAP2UW1_0122	1012	856	2234	553	2582	3070		3-CAP_IB-HKU-1_11587_4	6.9703	13.9989
CAP2UW1_0123	8128	5765	6777	3649	33834	43910		3-CAP_IB-HKU-1_11587_5	3.0012	8.99867
CAP2UW1_0124	4554	4546	4924	2235	11273	11644		3-CAP_IB-HKU-1_11587_6	114.852	293.422
CAP2UW1_0125	556	512	1260	784	2709	2171		3-CAP_IB-HKU-1_11587_7	87.8094	204.339
CAP2UW1_0126	1181	1332	2828	1956	5006	2706		3-CAP_IB-HKU-1_11587_8	113.97	338.573
CAP2UW1_0127	2162	4952	1767	1231	5905	4296		3-CAP_IB-HKU-1_11599_1	152.634	88.9051
CAP2UW1_0128	4794	6377	4766	3444	13731	10335		3-CAP_IB-HKU-1_11599_2	61.9423	43.8597
CAP2UW1_0129	0	576	0	0	0	0		3-CAP_IB-HKU-1_11599_3	3.99852	1.99995
CAP2UW1_0130	1628	1090	1413	871	3450	2814		3-CAP_IB-HKU-1_11599_4	4.0005	1.0001
CAP2UW1_0131	1198	627	758	414	3466	7494		3-CAP_IB-HKU-1_11621_1	87.8522	89.9973
CAP2UW1_0132	766	428	475	136	1053	3095		3-CAP_IB-HKU-1_11621_2	75.7363	76.7542
CAP2UW1_0133	39	60	28	13	61	169		3-CAP_IB-HKU-1_11621_3	100.958	117.983
CAP2UW1_0134	26	26	13	2	33	155		3-CAP_IB-HKU-1_11621_4	14.0026	11.9982
CAP2UW1_0135	46	44	36	12	41	145		3-CAP_IB-HKU-1_11621_5	0.96114	4.00089
CAP2UW1_0136	186	160	181	71	254	769		3-CAP_IB-HKU-1_11648_1	23.9502	52.8887
CAP2UW1_0137	83	97	59	33	159	410		3-CAP_IB-HKU-1_11648_10	5.8911	1.99973
CAP2UW1_0138	379	243	283	121	558	1462		3-CAP_IB-HKU-1_11648_2	41.9855	62.9244
CAP2UW1_0139	96	65	70	19	111	388		3-CAP_IB-HKU-1_11648_3	13.9788	15.0022
CAP2UW1_0140	3920	1685	1934	1150	4339	6708		3-CAP_IB-HKU-1_11648_4	19.9086	24.9988
CAP2UW1_0141	136	107	92	38	173	253		3-CAP_IB-HKU-1_11648_5	16.9967	17.0068
CAP2UW1_0142	39	42	15	24	59	106		3-CAP_IB-HKU-1_11648_6	6.9984	19.9745
CAP2UW1_0143	414	246	1077	154	601	565		3-CAP_IB-HKU-1_11648_7	30.9956	59.0001
CAP2UW1_0144	100	73	89	41	140	210		3-CAP_IB-HKU-1_11648_8	22.9985	17.9829
CAP2UW1_0145	147	86	75	19	167	307		3-CAP_IB-HKU-1_11648_9	24.9532	27.9267
CAP2UW1_0146	582	251	429	173	967	1597		3-CAP_IB-HKU-1_11655_2	100.001	228.887
CAP2UW1_0147	4616	3844	7300	1842	9251	4783		3-CAP_IB-HKU-1_11655_3	67.8492	134.923
CAP2UW1_0148	1616	1647	2790	708	3606	1903		3-CAP_IB-HKU-1_11655_4	15.999	60.8903
CAP2UW1_0149	5286	4617	7702	2483	10716	5768		3-CAP_IB-HKU-1_11655_5	6.98956	10.0045
CAP2UW1_0150	33465	22344	39117	12553	42215	23813		3-CAP_IB-HKU-1_11673_1	8.99973	2.90952
CAP2UW1_0151	1934	1045	1689	535	2243	2551		3-CAP_IB-HKU-1_11673_2	47.8795	37.9431
CAP2UW1_0152	471	677	473	241	696	613		3-CAP_IB-HKU-1_11673_3	42.7965	5.99151
CAP2UW1_0153	34	123	42	9	62	73		3-CAP_IB-HKU-1_11673_4	116.832	49.9918
CAP2UW1_0154	926	788	1025	280	1267	1953		3-CAP_IB-HKU-1_11673_5	1493.98	1054.33
CAP2UW1_0155	23	485	17	3	22	23		3-CAP_IB-HKU-1_11673_6	2757.86	2315
CAP2UW1_0156	1144	1348	1243	462	1701	2086		3-CAP_IB-HKU-1_11673_7	128.507	105.829
CAP2UW1_0157	2871	1761	3190	1128	3512	3974		3-CAP_IB-HKU-1_11673_8	163.943	165.975
CAP2UW1_0158	2876	1580	3207	682	3064	3651		3-CAP_IB-HKU-1_11696_1	6.00068	15.002
CAP2UW1_0159	406	193	359	141	412	552		3-CAP_IB-HKU-1_11696_2	31.8528	28.997
CAP2UW1_0160	16179	15820	24123	5130	28779	13369		3-CAP_IB-HKU-1_11696_3	68.901	77.897
CAP2UW1_0161	6880	5259	12662	2773	12112	5812		3-CAP_IB-HKU-1_11698_1	11	5.88931
CAP2UW1_0162	8084	6946	14316	3491	15869	8732		3-CAP_IB-HKU-1_11698_2	80.9763	89.0013
CAP2UW1_0163	25508	16116	26949	9641	31529	19463		3-CAP_IB-HKU-1_11844_1	65.0011	115.878
CAP2UW1_0164	10099	6650	8945	1953	5827	3913		3-CAP_IB-HKU-1_11844_2	19.6216	4.9987
CAP2UW1_0165	1347	1096	598	183	723	989		3-CAP_IB-HKU-1_11844_3	29.7625	33.8793
CAP2UW1_0166	862	435	746	266	1232	1663		3-CAP_IB-HKU-1_11844_4	205.948	300.929
CAP2UW1_0167	983	582	1076	291	1500	1786		3-CAP_IB-HKU-1_11844_5	1.8709	3.99894
CAP2UW1_0168	50	31	47	31	52	71		3-CAP_IB-HKU-1_11874_1	15	31.9544
CAP2UW1_0169	27	36	35	19	33	55		3-CAP_IB-HKU-1_11874_10	13.0046	5.995
CAP2UW1_0170	452	426	347	168	700	1626		3-CAP_IB-HKU-1_11874_2	25.9233	49.9612
CAP2UW1_0171	0	132	0	0	0	0		3-CAP_IB-HKU-1_11874_3	8.97735	5.00175
CAP2UW1_0172	4396	3222	2206	1184	6198	1381		3-CAP_IB-HKU-1_11874_4	10.9964	8.99808
CAP2UW1_0173	1147	951	1148	434	1628	1816		3-CAP_IB-HKU-1_11874_5	3.939	3.95112
CAP2UW1_0174	1401	687	1104	486	1937	2740		3-CAP_IB-HKU-1_11874_6	4.9	7
CAP2UW1_0175	325	181	192	62	342	487		3-CAP_IB-HKU-1_11874_7	8.82	5.96708
CAP2UW1_0176	566	401	288	142	616	634		3-CAP_IB-HKU-1_11874_8	11.0012	5.98901
CAP2UW1_0177	8349	3890	3438	1516	6710	9403		3-CAP_IB-HKU-1_11874_9	10.9954	8.00226
CAP2UW1_0178	1620	1038	1056	495	2281	2858		3-CAP_IB-HKU-1_11889_1	6.95232	2.99744
CAP2UW1_0179	1152	576	1145	343	1582	1871		3-CAP_IB-HKU-1_11889_2	18.9042	12.9959
CAP2UW1_0180	618	320	632	236	956	1156		3-CAP_IB-HKU-1_11889_3	24.9938	19.9985
CAP2UW1_0181	2259	1365	2646	723	2881	2804		3-CAP_IB-HKU-1_11889_4	10.9992	5.99919
CAP2UW1_0182	950	915	1424	616	1883	1329		3-CAP_IB-HKU-1_11889_5	32.8816	21.9255
CAP2UW1_0183	1080	936	954	458	1963	1855		3-CAP_IB-HKU-1_11889_6	71.4395	54.6311
CAP2UW1_0184	5914	2497	3840	1610	7502	6764		3-CAP_IB-HKU-1_11889_7	23.954	23.0016
CAP2UW1_0185	1295	482	800	353	1629	1795		3-CAP_IB-HKU-1_11925_1	13.932	16.8976
CAP2UW1_0186	4298	3499	6368	1164	5351	5856		3-CAP_IB-HKU-1_11925_2	184.865	137.993
CAP2UW1_0187	1840	1560	2791	793	3274	3073		3-CAP_IB-HKU-1_1193_1	50.971	106.98
CAP2UW1_0188	1630	813	1185	384	1830	2184		3-CAP_IB-HKU-1_1193_10	18.9974	12.0036
CAP2UW1_0189	1632	776	1311	358	2236	2722		3-CAP_IB-HKU-1_1193_11	32.9681	9.99722
CAP2UW1_0190	74	82	56	18	84	121		3-CAP_IB-HKU-1_1193_12	13.0011	14.0043
CAP2UW1_0191	117	52	70	24	151	343		3-CAP_IB-HKU-1_1193_13	12.0017	8.00052
CAP2UW1_0192	14	15	4	1	11	31		3-CAP_IB-HKU-1_1193_14	18.9981	17.9159
CAP2UW1_0193	162	98	169	77	360	386		3-CAP_IB-HKU-1_1193_15	31.0029	19.9913
CAP2UW1_0194	808	688	801	426	1523	1368		3-CAP_IB-HKU-1_1193_16	44.9838	23.9965
CAP2UW1_0195	7211	3361	5187	2532	10430	12018		3-CAP_IB-HKU-1_1193_2	17.8179	19.9995
CAP2UW1_0196	78	75	57	23	52	73		3-CAP_IB-HKU-1_1193_3	4.85987	11.9983
CAP2UW1_0197	1425	1070	505	356	2732	2300		3-CAP_IB-HKU-1_1193_5	1.9232	3.00324
CAP2UW1_0198	563	389	210	133	1075	952		3-CAP_IB-HKU-1_1193_6	15.0035	16.0031
CAP2UW1_0199	89	109	38	13	107	151		3-CAP_IB-HKU-1_1193_7	14.9972	7.00278
CAP2UW1_0200	3614	3447	2642	1127	6902	6075		3-CAP_IB-HKU-1_1193_8	14.9674	11.8731
CAP2UW1_0201	1018	1187	620	208	1936	1908		3-CAP_IB-HKU-1_1193_9	42.9156	35.8522
CAP2UW1_0202	66	250	62	38	125	97		3-CAP_IB-HKU-1_11949_1	61.8597	279
CAP2UW1_0203	154	226	82	75	243	190		3-CAP_IB-HKU-1_11949_2	55.85	218.182
CAP2UW1_0204	182	197	202	58	244	328		3-CAP_IB-HKU-1_11949_3	109.541	541.32
CAP2UW1_0205	140	120	153	95	386	340		3-CAP_IB-HKU-1_11949_4	53.8115	188.159
CAP2UW1_0206	236	306	231	80	487	517		3-CAP_IB-HKU-1_11949_5	1.99219	12.9941
CAP2UW1_0207	1568	1184	1482	503	2757	4455		3-CAP_IB-HKU-1_11949_7	30.0071	35.0056
CAP2UW1_0208	6371	3399	5776	1815	8988	9923		3-CAP_IB-HKU-1_12_1	2.99943	8.84754
CAP2UW1_0209	938	495	769	276	1587	1737		3-CAP_IB-HKU-1_12_10	14.8189	27.9492
CAP2UW1_0210	2793	1467	2450	1002	4192	3931		3-CAP_IB-HKU-1_12_11	71.9576	88.935
CAP2UW1_0211	2302	2049	2329	1523	6505	3997		3-CAP_IB-HKU-1_12_12	4.968	6.00066
CAP2UW1_0212	1761	1088	1599	991	5721	3899		3-CAP_IB-HKU-1_12_13	20.9999	17.9522
CAP2UW1_0213	1484	588	955	438	3536	2443		3-CAP_IB-HKU-1_12_14	13.9995	25.9299
CAP2UW1_0214	6102	2871	5157	3882	19003	12240		3-CAP_IB-HKU-1_12_15	69.9037	63.8901
CAP2UW1_0215	822	435	715	357	1256	1375		3-CAP_IB-HKU-1_12_16	2.00043	16.0024
CAP2UW1_0216	371	251	320	129	553	872		3-CAP_IB-HKU-1_12_17	34.8757	47.8827
CAP2UW1_0217	2471	950	1891	624	3063	4896		3-CAP_IB-HKU-1_12_18	21	13.9776
CAP2UW1_0218	1230	250	240	136	2432	21848		3-CAP_IB-HKU-1_12_19	15.0021	4.98348
CAP2UW1_0219	9	4	4	2	6	31		3-CAP_IB-HKU-1_12_2	35.9094	47.9801
CAP2UW1_0220	144	67	107	30	169	541		3-CAP_IB-HKU-1_12_20	46.9044	38.8962
CAP2UW1_0221	165	106	304	39	130	139		3-CAP_IB-HKU-1_12_21	7.00082	6.901
CAP2UW1_0222	78	65	195	17	86	116		3-CAP_IB-HKU-1_12_22	0.99957	2.00036
CAP2UW1_0223	368	315	1261	160	536	812		3-CAP_IB-HKU-1_12_3	144.951	124.929
CAP2UW1_0224	107	144	526	70	172	160		3-CAP_IB-HKU-1_12_4	23.9989	22.008
CAP2UW1_0225	221	160	148	143	361	259		3-CAP_IB-HKU-1_12_5	1.99906	13.9954
CAP2UW1_0226	295	293	212	96	507	519		3-CAP_IB-HKU-1_12_6	21.8484	14.0012
CAP2UW1_0227	279	308	320	109	523	376		3-CAP_IB-HKU-1_12_7	18.9704	23.9615
CAP2UW1_0228	1250	771	1947	819	2978	2070		3-CAP_IB-HKU-1_12_8	26.9963	20.9935
CAP2UW1_0229	756	482	1323	560	2059	1368		3-CAP_IB-HKU-1_12_9	7.00108	5.99889
CAP2UW1_0230	1332	664	1348	516	2112	2051		3-CAP_IB-HKU-1_12018_1	150.921	421.755
CAP2UW1_0231	1286	608	1491	461	1835	1935		3-CAP_IB-HKU-1_12018_2	73.7805	164.381
CAP2UW1_0232	109	109	105	46	181	228		3-CAP_IB-HKU-1_12147_1	3.0005	1.99955
CAP2UW1_0233	0	9	0	0	0	0		3-CAP_IB-HKU-1_12147_2	250.446	209.786
CAP2UW1_0234	235	167	78	57	242	325		3-CAP_IB-HKU-1_12147_3	11.9011	7.9897
CAP2UW1_0235	325	197	250	90	462	521		3-CAP_IB-HKU-1_12147_4	20.9983	30.8513
CAP2UW1_0236	398	292	388	108	552	600		3-CAP_IB-HKU-1_12184_1	24.9363	17.0031
CAP2UW1_0237	6869	3817	6273	2653	9452	10040		3-CAP_IB-HKU-1_12184_2	51.9959	43.0031
CAP2UW1_0238	1199	793	1221	633	1926	1905		3-CAP_IB-HKU-1_12184_3	36.7853	23.0049
CAP2UW1_0239	27	30	38	4	37	42		3-CAP_IB-HKU-1_122_1	7.9947	19.0027
CAP2UW1_0240	3517	1746	4019	1330	3994	4711		3-CAP_IB-HKU-1_122_2	23.0013	31.9849
CAP2UW1_0241	4357	2654	5044	1852	5299	5772		3-CAP_IB-HKU-1_122_3	38.9984	42.8596
CAP2UW1_0242	1099	836	1506	511	1447	1417		3-CAP_IB-HKU-1_12204_1	42.7922	44.9185
CAP2UW1_0243	1036	567	1300	344	1556	1585		3-CAP_IB-HKU-1_12229_1	5.8497	5.84045
CAP2UW1_0244	1351	922	1598	523	2530	2407		3-CAP_IB-HKU-1_12229_2	105.867	55.9576
CAP2UW1_0245	3464	1794	4794	1118	4107	4663		3-CAP_IB-HKU-1_12229_3	11.9985	7.85052
CAP2UW1_0246	3750	2272	4461	1305	3957	3817		3-CAP_IB-HKU-1_12229_4	58.9338	28.002
CAP2UW1_0247	1955	1886	2036	913	2888	2519		3-CAP_IB-HKU-1_12229_5	73.7572	60.996
CAP2UW1_0248	29918	22038	51987	27143	78982	53806		3-CAP_IB-HKU-1_12292_1	26.901	23.9995
CAP2UW1_0249	2195	2511	3457	1209	5350	5966		3-CAP_IB-HKU-1_12292_10	135.837	126.911
CAP2UW1_0250	7385	6333	10408	3089	15143	17663		3-CAP_IB-HKU-1_12292_11	30.8579	16.9634
CAP2UW1_0251	3235	3595	4306	1314	4185	4957		3-CAP_IB-HKU-1_12292_12	18.9846	19.9995
CAP2UW1_0252	1564	1502	3106	635	2620	3551		3-CAP_IB-HKU-1_12292_13	24.9667	26.9884
CAP2UW1_0253	893	612	811	284	1322	1627		3-CAP_IB-HKU-1_12292_14	4.9824	8.72274
CAP2UW1_0254	2732	1774	4106	1634	6577	4882		3-CAP_IB-HKU-1_12292_15	40.9877	40.0023
CAP2UW1_0255	20286	13454	32846	18310	54620	38659		3-CAP_IB-HKU-1_12292_16	126.901	142.909
CAP2UW1_0256	19557	11692	28290	11461	54368	37901		3-CAP_IB-HKU-1_12292_17	47.6712	29.9013
CAP2UW1_0257	9046	5244	13532	4404	20784	17852		3-CAP_IB-HKU-1_12292_18	71.9857	60.995
CAP2UW1_0258	962	819	1511	533	2244	1968		3-CAP_IB-HKU-1_12292_19	24.0013	48.7187
CAP2UW1_0259	1195	1167	2498	1046	3081	2014		3-CAP_IB-HKU-1_12292_2	313.798	278.815
CAP2UW1_0260	650	715	1424	617	1535	1062		3-CAP_IB-HKU-1_12292_20	15.8596	12.9795
CAP2UW1_0261	208	490	1197	613	1116	447		3-CAP_IB-HKU-1_12292_3	202.574	128.83
CAP2UW1_0262	1449	928	1938	942	2727	2340		3-CAP_IB-HKU-1_12292_4	27.9984	33.9964
CAP2UW1_0263	942	370	1099	266	1233	1436		3-CAP_IB-HKU-1_12292_5	76.8195	104.606
CAP2UW1_0264	3364	1695	2805	1508	5855	5943		3-CAP_IB-HKU-1_12292_6	115.824	108.008
CAP2UW1_0265	4315	3369	7426	2325	9917	7084		3-CAP_IB-HKU-1_12292_7	2.99956	4.00032
CAP2UW1_0266	1737	1460	3529	942	3507	3169		3-CAP_IB-HKU-1_12292_8	61.9998	75.9906
CAP2UW1_0267	2090	1082	2665	633	2790	2909		3-CAP_IB-HKU-1_12292_9	25.7593	16.9801
CAP2UW1_0268	3952	2199	3845	1275	5124	4547		3-CAP_IB-HKU-1_12293_1	47.0004	69.9642
CAP2UW1_0269	2245	1599	2773	862	3882	3412		3-CAP_IB-HKU-1_12293_2	14.8944	16.9214
CAP2UW1_0270	2448	2028	3148	1016	4523	3670		3-CAP_IB-HKU-1_12293_3	29.9871	30.9653
CAP2UW1_0271	1658	1423	2414	580	3315	2714		3-CAP_IB-HKU-1_12293_4	29.9894	25.9881
CAP2UW1_0272	1095	919	2018	414	1500	1566		3-CAP_IB-HKU-1_12302_1	55.0014	41.8618
CAP2UW1_0273	10970	7407	16407	5951	24290	16837		3-CAP_IB-HKU-1_12302_2	14.8697	5.00032
CAP2UW1_0274	1219	1026	2136	636	3221	2863		3-CAP_IB-HKU-1_12302_3	25.0008	44.9658
CAP2UW1_0275	453	389	349	152	1105	1021		3-CAP_IB-HKU-1_12302_4	3.00033	16.001
CAP2UW1_0276	7310	3894	6025	2484	12121	12732		3-CAP_IB-HKU-1_12302_6	3.9875	6.0006
CAP2UW1_0277	1226	266	354	1076	1489	3701		3-CAP_IB-HKU-1_12302_7	2.00081	5.00148
CAP2UW1_0278	3339	1185	1215	586	10204	25245		3-CAP_IB-HKU-1_12302_8	2.8623	7.99965
CAP2UW1_0279	2126	477	905	338	7331	19213		3-CAP_IB-HKU-1_12302_9	6.0024	12.0004
CAP2UW1_0280	126	43	62	32	311	926		3-CAP_IB-HKU-1_12310_1	125.005	59.0038
CAP2UW1_0281	714	791	1556	691	1792	1425		3-CAP_IB-HKU-1_12310_2	15.9997	18
CAP2UW1_0282	458	513	1217	357	1044	757		3-CAP_IB-HKU-1_12310_3	16.926	2.0007
CAP2UW1_0283	6119	4699	14097	4873	14331	10359		3-CAP_IB-HKU-1_12310_4	23.9986	8.99205
CAP2UW1_0284	743	575	1811	480	1568	1396		3-CAP_IB-HKU-1_12310_5	23.9994	13.8787
CAP2UW1_0285	995	717	3098	551	1795	1645		3-CAP_IB-HKU-1_12310_6	7.0007	5.98858
CAP2UW1_0286	356	366	730	184	707	711		3-CAP_IB-HKU-1_12315_1	393.926	381.801
CAP2UW1_0287	533	339	497	258	1332	1184		3-CAP_IB-HKU-1_12359_1	34.0032	20.9944
CAP2UW1_0288	1496	1655	3739	8172	17100	5953		3-CAP_IB-HKU-1_12372_1	42.005	74.0062
CAP2UW1_0289	93	95	112	48	131	228		3-CAP_IB-HKU-1_12372_2	15.0017	27.8518
CAP2UW1_0290	375	367	557	256	601	631		3-CAP_IB-HKU-1_12378_1	2.92152	3.00155
CAP2UW1_0291	937	902	1236	459	1084	1264		3-CAP_IB-HKU-1_12378_10	47.9991	22.995
CAP2UW1_0292	3051	2186	4468	1279	4058	4619		3-CAP_IB-HKU-1_12378_11	28.8101	42.8826
CAP2UW1_0293	2985	2121	4517	1007	3746	3943		3-CAP_IB-HKU-1_12378_13	135.641	139.804
CAP2UW1_0294	13983	6219	8066	4385	23210	20596		3-CAP_IB-HKU-1_12378_2	1.99727	2.00364
CAP2UW1_0295	5059	1987	2982	1101	5691	6464		3-CAP_IB-HKU-1_12378_3	497.856	440.987
CAP2UW1_0296	1020	639	883	249	1255	1558		3-CAP_IB-HKU-1_12378_4	38.0091	23.973
CAP2UW1_0297	2582	2051	2144	977	5260	4664		3-CAP_IB-HKU-1_12378_5	14.9358	21.9982
CAP2UW1_0298	861	673	1106	352	1286	1313		3-CAP_IB-HKU-1_12378_6	22.9886	31.9702
CAP2UW1_0299	6843	3011	5400	1699	9248	13835		3-CAP_IB-HKU-1_12378_7	3.00125	3.99872
CAP2UW1_0300	561	433	664	332	1228	1252		3-CAP_IB-HKU-1_12378_8	18.9983	12.9946
CAP2UW1_0301	761	899	1094	793	2884	1829		3-CAP_IB-HKU-1_12378_9	38.8696	17.0014
CAP2UW1_0302	682	885	850	644	2484	2153		3-CAP_IB-HKU-1_12397_2	24.7738	28.911
CAP2UW1_0303	3873	7970	8194	3714	16004	8670		3-CAP_IB-HKU-1_12397_3	0.9996	1.00048
CAP2UW1_0304	5040	4657	3678	1618	9037	9091		3-CAP_IB-HKU-1_1247_1	9.00124	2.99917
CAP2UW1_0305	1391	1708	1315	705	2710	2468		3-CAP_IB-HKU-1_1247_2	57.8691	76.9687
CAP2UW1_0306	4102	1393	655	763	3653	5018		3-CAP_IB-HKU-1_1247_3	31.9221	18.9907
CAP2UW1_0307	14478	2571	2416	1603	15062	23626		3-CAP_IB-HKU-1_1247_4	41.9037	48.8669
CAP2UW1_0308	7591	1372	1503	725	5843	10238		3-CAP_IB-HKU-1_1247_5	5.99834	18.0016
CAP2UW1_0309	584	140	148	67	566	961		3-CAP_IB-HKU-1_1247_6	2.00007	1.9998
CAP2UW1_0310	204	91	47	25	236	413		3-CAP_IB-HKU-1_1250_1	20.8908	56.8512
CAP2UW1_0311	4038	2800	5818	1328	6672	6270		3-CAP_IB-HKU-1_1250_2	10.0001	13.9974
CAP2UW1_0312	805	1142	1135	272	2015	1618		3-CAP_IB-HKU-1_1250_3	3.99855	15.9373
CAP2UW1_0313	1803	2086	5434	673	3198	2901		3-CAP_IB-HKU-1_12558_1	7.98928	21.9296
CAP2UW1_0314	5079	11345	14602	5630	15089	6579		3-CAP_IB-HKU-1_12558_10	1.93029	4.7094
CAP2UW1_0315	12565	19075	40076	13666	34399	14469		3-CAP_IB-HKU-1_12558_11	35.8174	30.7387
CAP2UW1_0316	5189	7196	15595	5254	16559	7349		3-CAP_IB-HKU-1_12558_12	44.9993	58.9965
CAP2UW1_0317	2921	3716	7927	4082	8265	3993		3-CAP_IB-HKU-1_12558_13	21.9983	35.9842
CAP2UW1_0318	662	862	1839	853	2092	1134		3-CAP_IB-HKU-1_12558_14	69.6403	67.9505
CAP2UW1_0319	661	355	372	167	857	1002		3-CAP_IB-HKU-1_12558_15	44.6926	71.8747
CAP2UW1_0320	450	239	509	178	656	354		3-CAP_IB-HKU-1_12558_16	4.9982	1.98912
CAP2UW1_0321	39	73	25	15	33	116		3-CAP_IB-HKU-1_12558_17	8.92976	6.93972
CAP2UW1_0322	22	113	17	12	47	46		3-CAP_IB-HKU-1_12558_3	751.285	674.676
CAP2UW1_0323	1762	3032	5897	2274	5393	2454		3-CAP_IB-HKU-1_12558_4	194.419	189.377
CAP2UW1_0324	609	592	1148	325	1072	711		3-CAP_IB-HKU-1_12558_5	67.5508	56.5598
CAP2UW1_0325	863	1008	1366	384	1876	1271		3-CAP_IB-HKU-1_12558_6	352.61	323.869
CAP2UW1_0326	168	163	296	106	437	345		3-CAP_IB-HKU-1_12558_7	40.9978	66.9465
CAP2UW1_0327	256	186	384	92	593	468		3-CAP_IB-HKU-1_12558_8	64.9791	76.9844
CAP2UW1_0328	56	63	49	16	66	86		3-CAP_IB-HKU-1_12558_9	33.9714	14.908
CAP2UW1_0329	844	451	1426	257	1166	1528		3-CAP_IB-HKU-1_12599_10	31.9988	25.9846
CAP2UW1_0330	433	170	157	132	491	524		3-CAP_IB-HKU-1_12599_11	140.738	122.858
CAP2UW1_0331	4531	583	1206	522	2105	2956		3-CAP_IB-HKU-1_12599_2	12	3.99728
CAP2UW1_0332	1696	1023	905	391	2429	2931		3-CAP_IB-HKU-1_12599_3	4.9996	14.9911
CAP2UW1_0333	404	288	345	85	411	603		3-CAP_IB-HKU-1_12599_4	78.7216	69.8555
CAP2UW1_0334	471	228	238	131	499	1616		3-CAP_IB-HKU-1_12599_5	35.9974	19.9618
CAP2UW1_0335	363	455	180	91	502	621		3-CAP_IB-HKU-1_12599_6	6.00208	12.9967
CAP2UW1_0336	290	265	167	61	391	446		3-CAP_IB-HKU-1_12599_7	2.99962	2.99948
CAP2UW1_0337	6120	2807	4474	1922	6382	7243		3-CAP_IB-HKU-1_12599_8	6.95296	22.9974
CAP2UW1_0338	3491	3007	6942	1813	5262	4241		3-CAP_IB-HKU-1_12599_9	13.8402	19.0002
CAP2UW1_0339	1902	1325	3587	920	3521	3255		3-CAP_IB-HKU-1_12664_1	10.0019	11.8879
CAP2UW1_0340	1142	875	3121	634	2055	1842		3-CAP_IB-HKU-1_12664_2	11.0023	7.99974
CAP2UW1_0341	270	301	620	188	373	399		3-CAP_IB-HKU-1_12664_3	25.993	21
CAP2UW1_0342	495	442	1695	304	882	1042		3-CAP_IB-HKU-1_12692_1	29.7413	33.9808
CAP2UW1_0343	330	303	807	136	433	564		3-CAP_IB-HKU-1_12692_2	12.0014	16.9986
CAP2UW1_0344	1199	494	1025	302	1176	1596		3-CAP_IB-HKU-1_12692_3	11.9282	10.9807
CAP2UW1_0345	729	293	586	169	650	821		3-CAP_IB-HKU-1_12692_4	75.6893	108.981
CAP2UW1_0346	4	0	0	0	0	0		3-CAP_IB-HKU-1_12692_5	11.9806	12.0007
CAP2UW1_0347	156	148	267	55	202	239		3-CAP_IB-HKU-1_12692_6	22.978	12.0016
CAP2UW1_0348	64	32	74	17	73	137		3-CAP_IB-HKU-1_12692_7	35.8409	30.2604
CAP2UW1_0349	15	15	9	5	18	25		3-CAP_IB-HKU-1_12692_8	16.8758	25.9689
CAP2UW1_0350	1652	1056	1773	505	2475	2650		3-CAP_IB-HKU-1_12692_9	40.8713	34.8678
CAP2UW1_0351	0	0	0	0	0	0		3-CAP_IB-HKU-1_12845_1	13.9938	44.9349
CAP2UW1_0352	0	0	0	0	0	0		3-CAP_IB-HKU-1_12845_2	15.9996	26.988
CAP2UW1_0353	14335	7095	7526	4114	19255	18983		3-CAP_IB-HKU-1_12881_1	23.7808	10.7814
CAP2UW1_0354	8	29	13	6	34	17		3-CAP_IB-HKU-1_12881_2	5.00115	2.00187
CAP2UW1_0355	47	84	74	20	70	92		3-CAP_IB-HKU-1_12881_3	5.99907	9.00042
CAP2UW1_0356	182	202	404	74	236	255		3-CAP_IB-HKU-1_12881_4	2.00013	2.00208
CAP2UW1_0357	100	116	155	53	178	196		3-CAP_IB-HKU-1_12881_5	9.99784	11.9977
CAP2UW1_0358	422	685	584	187	744	652		3-CAP_IB-HKU-1_12881_6	7.99722	20.7974
CAP2UW1_0359	0	0	0	0	0	0		3-CAP_IB-HKU-1_12992_1	4.00092	3.91644
CAP2UW1_0360	3986	3024	5846	1377	6185	4852		3-CAP_IB-HKU-1_12992_2	3.9984	6.99829
CAP2UW1_0361	3284	2252	3160	1134	4081	3904		3-CAP_IB-HKU-1_12992_3	13.9775	14.9974
CAP2UW1_0362	579	501	346	178	743	842		3-CAP_IB-HKU-1_12992_4	9.96912	13.9973
CAP2UW1_0363	824	516	900	362	1022	930		3-CAP_IB-HKU-1_12992_5	8.96764	9.99617
CAP2UW1_0364	3232	1570	4369	1156	4525	5136		3-CAP_IB-HKU-1_13038_1	1.9965	9.9006
CAP2UW1_0365	820	323	1354	302	1274	1250		3-CAP_IB-HKU-1_13038_2	6.00054	16.9911
CAP2UW1_0366	585	260	909	194	794	893		3-CAP_IB-HKU-1_13038_3	4.00086	4.9998
CAP2UW1_0367	1541	583	2213	668	2163	2179		3-CAP_IB-HKU-1_13038_4	7.00315	8.9961
CAP2UW1_0368	3242	1459	5506	1457	4539	4476		3-CAP_IB-HKU-1_13038_5	11.9977	14.9873
CAP2UW1_0369	428	370	1810	596	851	738		3-CAP_IB-HKU-1_13038_6	6.8971	6.00288
CAP2UW1_0370	418	361	2187	594	890	824		3-CAP_IB-HKU-1_13058_1	3.99892	2.99899
CAP2UW1_0371	269	211	1102	310	597	474		3-CAP_IB-HKU-1_13058_3	2.99957	6.00096
CAP2UW1_0372	627	483	1856	497	1255	1174		3-CAP_IB-HKU-1_13091_1	24.0008	10.9577
CAP2UW1_0373	124	143	333	99	168	142		3-CAP_IB-HKU-1_13091_2	63.9275	60.9995
CAP2UW1_0374	256	255	859	170	489	430		3-CAP_IB-HKU-1_13091_3	114.877	108.903
CAP2UW1_0375	112	91	492	71	258	168		3-CAP_IB-HKU-1_13122_2	3.00021	3.9713
CAP2UW1_0376	1411	1234	4302	831	2933	1889		3-CAP_IB-HKU-1_13122_5	1.98	1.00083
CAP2UW1_0377	443	328	1000	222	906	643		3-CAP_IB-HKU-1_13149_1	6.9405	1.99985
CAP2UW1_0378	600	881	1130	353	890	531		3-CAP_IB-HKU-1_13149_2	10.9979	14.999
CAP2UW1_0379	3925	2647	8535	1793	7402	4818		3-CAP_IB-HKU-1_13149_3	14.8796	21.9188
CAP2UW1_0380	2191	2320	3305	1316	4896	3421		3-CAP_IB-HKU-1_13149_4	65.8822	120.857
CAP2UW1_0381	425	278	405	302	877	825		3-CAP_IB-HKU-1_13149_5	28.9991	44.92
CAP2UW1_0382	4895	2753	3581	1445	7066	7300		3-CAP_IB-HKU-1_13232_1	5.95962	1.91048
CAP2UW1_0383	2631	1701	1262	820	3020	3372		3-CAP_IB-HKU-1_13232_2	86.9935	68.9991
CAP2UW1_0384	86547	26638	37399	13634	104390	127404		3-CAP_IB-HKU-1_13235_1	20.9968	34.9637
CAP2UW1_0385	9143	5190	4292	1734	13454	11724		3-CAP_IB-HKU-1_13235_10	63.76	22.9985
CAP2UW1_0386	2408	1411	4237	1561	4245	4064		3-CAP_IB-HKU-1_13235_11	238.792	183.998
CAP2UW1_0387	259	234	334	153	479	418		3-CAP_IB-HKU-1_13235_12	348.474	217.542
CAP2UW1_0388	512	402	1067	368	1552	1179		3-CAP_IB-HKU-1_13235_13	291.411	195.875
CAP2UW1_0389	657	637	1416	656	2282	1359		3-CAP_IB-HKU-1_13235_14	312.838	196.848
CAP2UW1_0390	1799	2192	3062	1731	5355	3356		3-CAP_IB-HKU-1_13235_15	157.758	157.927
CAP2UW1_0391	1350	758	1949	595	2621	2660		3-CAP_IB-HKU-1_13235_2	101.491	56.5998
CAP2UW1_0392	1134	651	1098	466	2341	2273		3-CAP_IB-HKU-1_13235_3	30.9942	24.8107
CAP2UW1_0393	1228	863	1643	574	2727	2320		3-CAP_IB-HKU-1_13235_4	13.9594	9.99891
CAP2UW1_0394	305	192	606	173	767	633		3-CAP_IB-HKU-1_13235_5	9.8514	4.92085
CAP2UW1_0395	2007	1332	3274	1345	4497	3690		3-CAP_IB-HKU-1_13235_6	6.91038	7.9701
CAP2UW1_0396	743	427	1407	629	1606	1309		3-CAP_IB-HKU-1_13235_7	19.89	17.9196
CAP2UW1_0397	7741	6524	14187	7742	23140	17323		3-CAP_IB-HKU-1_13235_8	89.8222	66.9342
CAP2UW1_0398	361	188	359	134	655	661		3-CAP_IB-HKU-1_13235_9	36.9484	22.8592
CAP2UW1_0399	7386	2938	7239	3496	11530	9570		3-CAP_IB-HKU-1_13278_1	18.0164	12.0211
CAP2UW1_0400	2767	1304	1948	930	6325	12387		3-CAP_IB-HKU-1_13278_2	2.9988	2.99943
CAP2UW1_0401	1229	1228	1593	661	2305	2001		3-CAP_IB-HKU-1_13278_3	8.9676	13.0015
CAP2UW1_0402	1815	1013	1389	532	2923	3029		3-CAP_IB-HKU-1_13307_1	24.9901	21.0036
CAP2UW1_0403	289	485	170	106	517	527		3-CAP_IB-HKU-1_13307_2	13.9008	3.9996
CAP2UW1_0404	112	86	114	23	165	216		3-CAP_IB-HKU-1_13307_3	5.9983	1.9998
CAP2UW1_0405	849	505	716	256	1172	1581		3-CAP_IB-HKU-1_13349_1	5	12.0013
CAP2UW1_0406	1017	419	867	757	2092	2572		3-CAP_IB-HKU-1_13349_2	46.9768	49.8901
CAP2UW1_0407	596	386	218	206	743	918		3-CAP_IB-HKU-1_13349_3	54.934	30.9988
CAP2UW1_0408	16260	13291	24467	11840	40740	28859		3-CAP_IB-HKU-1_13349_4	54.9564	50.7564
CAP2UW1_0409	5163	3747	9335	4107	13653	11615		3-CAP_IB-HKU-1_13349_5	6.7098	6.9204
CAP2UW1_0410	864	922	812	315	1801	4224		3-CAP_IB-HKU-1_13349_6	16.9864	11.0016
CAP2UW1_0411	875	614	475	320	2678	10298		3-CAP_IB-HKU-1_13363_1	0.99882	6.9015
CAP2UW1_0412	3054	1966	8569	5154	17656	8362		3-CAP_IB-HKU-1_13363_2	2.00032	0.99941
CAP2UW1_0413	94	63	54	36	405	479		3-CAP_IB-HKU-1_13363_3	3.9406	1.99977
CAP2UW1_0414	107	34	85	49	252	269		3-CAP_IB-HKU-1_13363_4	4.92108	3.0003
CAP2UW1_0415	214	103	157	134	687	738		3-CAP_IB-HKU-1_13363_7	4.00056	5.99925
CAP2UW1_0416	469	460	434	304	1780	2244		3-CAP_IB-HKU-1_13363_8	1.97064	3.93921
CAP2UW1_0417	4596	9813	7840	3989	23143	15525		3-CAP_IB-HKU-1_13363_9	4.99928	2.99943
CAP2UW1_0418	10636	7208	17270	8264	28315	29641		3-CAP_IB-HKU-1_13378_1	8.0004	15.0042
CAP2UW1_0419	2401	1416	3821	2436	6094	5193		3-CAP_IB-HKU-1_13378_2	20.998	30.9995
CAP2UW1_0420	17136	9060	22150	15484	50779	44224		3-CAP_IB-HKU-1_13378_3	13.9988	24
CAP2UW1_0421	2302	3580	2603	2100	6990	6209		3-CAP_IB-HKU-1_13407_1	38.9494	26.988
CAP2UW1_0422	53	46	13	10	37	49		3-CAP_IB-HKU-1_13407_2	6.98112	1.00085
CAP2UW1_0423	559	351	196	210	466	638		3-CAP_IB-HKU-1_13601_2	4.99333	11.0036
CAP2UW1_0424	5573	2379	2443	1897	6211	8509		3-CAP_IB-HKU-1_13601_3	41.0003	16.0001
CAP2UW1_0425	623	776	487	228	826	1275		3-CAP_IB-HKU-1_13601_4	1.9985	5.9787
CAP2UW1_0426	427	475	588	247	975	1579		3-CAP_IB-HKU-1_13601_5	13.9946	82.9343
CAP2UW1_0427	450	323	1010	276	1226	2431		3-CAP_IB-HKU-1_13601_6	18.9948	29.0045
CAP2UW1_0428	267	141	530	136	827	1661		3-CAP_IB-HKU-1_13601_7	13.9187	10.9995
CAP2UW1_0429	252	283	675	123	823	1375		3-CAP_IB-HKU-1_13601_8	1.99995	14.9999
CAP2UW1_0430	716	785	1804	307	2739	4845		3-CAP_IB-HKU-1_13709_1	98.892	286.547
CAP2UW1_0431	307	252	1188	138	1496	2068		3-CAP_IB-HKU-1_13709_2	0.99918	1.0017
CAP2UW1_0432	859	1075	2108	284	4362	5871		3-CAP_IB-HKU-1_13709_3	6.00063	2.0003
CAP2UW1_0433	147	224	286	53	797	1071		3-CAP_IB-HKU-1_13709_4	49.933	33.993
CAP2UW1_0434	114	137	187	33	609	885		3-CAP_IB-HKU-1_13730_1	254.632	830.454
CAP2UW1_0435	376	422	462	110	1997	2502		3-CAP_IB-HKU-1_13730_2	319.868	1219.88
CAP2UW1_0436	2019	2325	1595	352	6206	6186		3-CAP_IB-HKU-1_1376_1	0.99958	1.00035
CAP2UW1_0437	1637	1232	1090	276	3849	3695		3-CAP_IB-HKU-1_13808_2	500.872	519.777
CAP2UW1_0438	857	936	401	135	1908	1988		3-CAP_IB-HKU-1_13808_3	71.0024	119.991
CAP2UW1_0439	4716	3363	2469	817	11448	8868		3-CAP_IB-HKU-1_13808_4	53.9213	79.815
CAP2UW1_0440	1483	1482	738	397	3808	2725		3-CAP_IB-HKU-1_13808_7	2	4.00197
CAP2UW1_0441	1103	760	374	297	1790	1739		3-CAP_IB-HKU-1_13808_8	5.922	11.9968
CAP2UW1_0442	2786	2014	651	739	5150	5475		3-CAP_IB-HKU-1_13808_9	2.0003	3.99634
CAP2UW1_0443	31802	28633	5637	6336	98194	143330		3-CAP_IB-HKU-1_13826_1	28.8342	21.0005
CAP2UW1_0444	330	777	100	119	457	756		3-CAP_IB-HKU-1_13826_2	9.83016	1.9992
CAP2UW1_0445	8315	15611	49400	6422	14488	4876		3-CAP_IB-HKU-1_13866_1	5.99984	12.9318
CAP2UW1_0446	1138	679	941	303	1660	1999		3-CAP_IB-HKU-1_13866_11	3.00192	3.00094
CAP2UW1_0447	1002	577	715	277	1091	1538		3-CAP_IB-HKU-1_13866_13	322.151	191.44
CAP2UW1_0448	239	136	156	75	252	383		3-CAP_IB-HKU-1_13866_2	19.9964	13.9643
CAP2UW1_0449	277	107	172	81	388	540		3-CAP_IB-HKU-1_13866_3	5.89892	3.9183
CAP2UW1_0450	50	31	41	8	62	71		3-CAP_IB-HKU-1_13866_4	26.6099	30.7421
CAP2UW1_0451	105	146	71	35	274	252		3-CAP_IB-HKU-1_13866_5	4.0002	4.99912
CAP2UW1_0452	242	213	195	62	394	764		3-CAP_IB-HKU-1_13866_7	4.00036	7.00063
CAP2UW1_0453	2265	1025	2739	947	3428	3503		3-CAP_IB-HKU-1_13866_8	14.0077	10.8958
CAP2UW1_0454	440	190	359	160	564	815		3-CAP_IB-HKU-1_13866_9	8.99622	10.0082
CAP2UW1_0455	789	227	448	179	684	955		3-CAP_IB-HKU-1_13916_1	18.0034	14.9204
CAP2UW1_0456	415	189	275	100	433	677		3-CAP_IB-HKU-1_13959_2	4.99902	26.8191
CAP2UW1_0457	14882	8295	14590	4613	18528	25755		3-CAP_IB-HKU-1_13959_3	10.9787	5.99616
CAP2UW1_0458	515	273	349	114	458	786		3-CAP_IB-HKU-1_14007_1	121.937	130.857
CAP2UW1_0459	269	2199	723	718	1549	696		3-CAP_IB-HKU-1_14007_2	19.8482	33.852
CAP2UW1_0460	536	978	1280	732	3065	1731		3-CAP_IB-HKU-1_14007_3	85.9013	162.65
CAP2UW1_0461	1337	1131	2191	1122	4983	3418		3-CAP_IB-HKU-1_14007_4	106.991	190.562
CAP2UW1_0462	5339	5494	8900	7906	28274	26060		3-CAP_IB-HKU-1_14007_5	10.9504	24.0001
CAP2UW1_0463	2289	874	1108	966	2508	2836		3-CAP_IB-HKU-1_14007_6	3.89276	4.9989
CAP2UW1_0464	27838	7727	13675	5941	23621	36274		3-CAP_IB-HKU-1_14028_2	1.98706	1.99947
CAP2UW1_0465	5341	1616	2602	1060	5152	7958		3-CAP_IB-HKU-1_14028_3	1317.25	2083.47
CAP2UW1_0466	1952	599	805	325	2106	3931		3-CAP_IB-HKU-1_14028_4	7.00002	4.99928
CAP2UW1_0467	2498	738	1338	446	2133	4153		3-CAP_IB-HKU-1_14028_5	16.9497	22.0004
CAP2UW1_0468	1104	340	608	181	964	2088		3-CAP_IB-HKU-1_14028_6	81.9318	81.8927
CAP2UW1_0469	8655	3456	4780	1260	7214	14913		3-CAP_IB-HKU-1_14130_1	1.98053	4.98
CAP2UW1_0470	3572	2059	2986	722	4024	7514		3-CAP_IB-HKU-1_14130_10	4.8768	15.997
CAP2UW1_0471	1551	915	1066	218	1414	2800		3-CAP_IB-HKU-1_14130_11	42.9658	22.9928
CAP2UW1_0472	1302	830	906	219	1155	2070		3-CAP_IB-HKU-1_14130_12	19.895	15.0017
CAP2UW1_0473	1327	624	1237	192	1025	1789		3-CAP_IB-HKU-1_14130_2	4.00052	8.98782
CAP2UW1_0474	2664	1121	2460	359	1902	3455		3-CAP_IB-HKU-1_14130_3	4.00044	13.9915
CAP2UW1_0475	446	209	281	46	386	615		3-CAP_IB-HKU-1_14130_4	20.0019	26.8758
CAP2UW1_0476	4948	2175	4024	636	3456	6379		3-CAP_IB-HKU-1_14130_5	7.0004	3.00042
CAP2UW1_0477	4437	1878	3550	715	3461	5884		3-CAP_IB-HKU-1_14130_6	21.8981	15.9991
CAP2UW1_0478	1806	758	1257	458	1704	2688		3-CAP_IB-HKU-1_14130_7	9.93975	5.9392
CAP2UW1_0479	8296	3695	5512	1852	7558	11357		3-CAP_IB-HKU-1_14130_8	39.98	44.6213
CAP2UW1_0480	426	254	299	84	374	549		3-CAP_IB-HKU-1_14130_9	36.9952	43.9708
CAP2UW1_0481	1568	480	1133	304	1355	2261		3-CAP_IB-HKU-1_14131_1	9.9979	17.0011
CAP2UW1_0482	10175	3282	10024	1951	7113	12340		3-CAP_IB-HKU-1_14131_2	5.00118	10.003
CAP2UW1_0483	1158	735	1586	408	1784	2168		3-CAP_IB-HKU-1_14171_1	26.8636	46.9973
CAP2UW1_0484	1366	613	1142	478	1846	2147		3-CAP_IB-HKU-1_14171_2	2.00128	20.9986
CAP2UW1_0485	1938	936	2054	1014	3147	3172		3-CAP_IB-HKU-1_14171_3	5.9995	16.0012
CAP2UW1_0486	10478	8465	11643	6917	34943	29757		3-CAP_IB-HKU-1_14171_4	6.00288	6.98893
CAP2UW1_0487	26598	22042	28437	17116	85511	69821		3-CAP_IB-HKU-1_14207_2	8.00296	6.00256
CAP2UW1_0488	2444	3157	6143	2072	6148	4039		3-CAP_IB-HKU-1_14207_3	252.713	311.822
CAP2UW1_0489	583	535	868	293	1188	2907		3-CAP_IB-HKU-1_14207_4	568.745	684.314
CAP2UW1_0490	5114	3070	4410	1809	6469	12176		3-CAP_IB-HKU-1_14212_1	7.99952	5.99674
CAP2UW1_0491	639	336	554	197	831	1251		3-CAP_IB-HKU-1_14212_2	11.9977	19.8416
CAP2UW1_0492	24752	7649	12693	13351	33003	19330		3-CAP_IB-HKU-1_14212_3	74.914	75.8011
CAP2UW1_0493	3242	1334	1863	1573	4613	3241		3-CAP_IB-HKU-1_14212_4	10.0014	10.9924
CAP2UW1_0494	415	381	580	287	1019	833		3-CAP_IB-HKU-1_14233_1	0.99953	3.00048
CAP2UW1_0495	2579	1268	2959	1708	4929	3831		3-CAP_IB-HKU-1_14233_2	24.0029	39.0018
CAP2UW1_0496	4987	4766	1907	1249	5152	4766		3-CAP_IB-HKU-1_14233_3	27.9063	46.8937
CAP2UW1_0497	5549	2920	3679	1100	6486	7129		3-CAP_IB-HKU-1_14233_4	378.754	494.643
CAP2UW1_0498	3033	1479	2591	1044	5206	4602		3-CAP_IB-HKU-1_14233_5	236.02	278.631
CAP2UW1_0499	9592	4000	8686	3865	14049	12101		3-CAP_IB-HKU-1_14233_6	115.956	108.815
CAP2UW1_0500	4831	2042	5480	1807	7435	6967		3-CAP_IB-HKU-1_14242_1	82.9555	57.91
CAP2UW1_0501	5561	3860	7076	2992	9110	6902		3-CAP_IB-HKU-1_14250_1	13.0007	9.99495
CAP2UW1_0502	1353	1045	1392	1226	3177	3091		3-CAP_IB-HKU-1_14250_2	13.9988	6.83199
CAP2UW1_0503	14583	6567	24996	12429	28142	24912		3-CAP_IB-HKU-1_14250_3	394.517	341.862
CAP2UW1_0504	4093	2806	5857	2940	9585	7978		3-CAP_IB-HKU-1_14250_4	30.6175	41.8991
CAP2UW1_0505	3678	1284	998	679	4414	5042		3-CAP_IB-HKU-1_14250_5	835.688	705.115
CAP2UW1_0506	4489	4598	9391	4608	13670	9830		3-CAP_IB-HKU-1_14250_6	34.9424	43.985
CAP2UW1_0507	3265	3423	5304	2969	9052	5862		3-CAP_IB-HKU-1_14250_7	3.99924	9.96912
CAP2UW1_0508	2613	2709	5242	2439	6930	4333		3-CAP_IB-HKU-1_1440_1	2.9406	4.85856
CAP2UW1_0509	3346	3325	7167	2758	9179	5359		3-CAP_IB-HKU-1_1440_2	6.9996	5.94106
CAP2UW1_0510	1626	1470	2822	830	4249	3997		3-CAP_IB-HKU-1_1440_4	0.94	1.00045
CAP2UW1_0511	1539	951	1648	675	2314	2528		3-CAP_IB-HKU-1_1440_5	4.89035	2.96001
CAP2UW1_0512	3427	2433	3607	1452	6614	5514		3-CAP_IB-HKU-1_14442_1	8.00226	7.998
CAP2UW1_0513	105	813	138	45	132	118		3-CAP_IB-HKU-1_14442_2	79.546	61.9502
CAP2UW1_0514	3815	3435	4862	1676	7078	6343		3-CAP_IB-HKU-1_14539_1	26.9113	21.97
CAP2UW1_0515	329	642	577	106	301	315		3-CAP_IB-HKU-1_14539_2	25	21.9976
CAP2UW1_0516	128	119	109	50	208	334		3-CAP_IB-HKU-1_14539_3	24.004	46.9997
CAP2UW1_0517	124	199	119	27	97	113		3-CAP_IB-HKU-1_14539_4	4.00197	4.99896
CAP2UW1_0518	1692	1075	1550	652	2276	2062		3-CAP_IB-HKU-1_14539_5	43.9066	36.9836
CAP2UW1_0519	985	458	1265	302	992	1100		3-CAP_IB-HKU-1_14539_6	8.99675	11.9975
CAP2UW1_0520	186	188	268	77	227	292		3-CAP_IB-HKU-1_14539_7	15.9991	19.9992
CAP2UW1_0521	3507	2427	2205	868	5012	4408		3-CAP_IB-HKU-1_14539_8	56.7914	43.8413
CAP2UW1_0522	1665	924	1437	393	1655	1985		3-CAP_IB-HKU-1_14542_1	15.0015	6.99897
CAP2UW1_0523	1618	1352	1877	781	2746	2665		3-CAP_IB-HKU-1_14542_2	8.00046	3.0005
CAP2UW1_0524	286	151	210	76	370	466		3-CAP_IB-HKU-1_14542_3	111.76	75.7123
CAP2UW1_0525	2324	1106	1912	619	2827	4430		3-CAP_IB-HKU-1_14542_4	2.00014	10.0022
CAP2UW1_0526	153	277	141	86	244	184		3-CAP_IB-HKU-1_14542_5	9.9905	13.001
CAP2UW1_0527	0	0	0	0	0	0		3-CAP_IB-HKU-1_14542_6	14.9697	35.8762
CAP2UW1_0528	0	18	0	0	0	0		3-CAP_IB-HKU-1_14542_7	49.8113	72.93
CAP2UW1_0529	111	226	173	67	223	146		3-CAP_IB-HKU-1_14549_1	7.99578	10.9393
CAP2UW1_0530	798	789	1054	363	1572	2041		3-CAP_IB-HKU-1_14549_2	240.468	124.759
CAP2UW1_0531	113	74	330	123	187	184		3-CAP_IB-HKU-1_14549_3	176.916	428.366
CAP2UW1_0532	830	291	423	219	717	909		3-CAP_IB-HKU-1_14549_4	390.52	496.519
CAP2UW1_0533	115	34	47	18	116	169		3-CAP_IB-HKU-1_14549_5	26.0029	18.7818
CAP2UW1_0534	106	57	40	18	116	179		3-CAP_IB-HKU-1_14600_1	5.0008	3.99988
CAP2UW1_0535	255	230	85	66	322	438		3-CAP_IB-HKU-1_14600_2	7.95744	7.00326
CAP2UW1_0536	2	172	3	1	3	6		3-CAP_IB-HKU-1_14673_1	2.0003	4.00095
CAP2UW1_0537	1596	1155	2140	1155	4361	3405		3-CAP_IB-HKU-1_14673_2	2.00109	2.9998
CAP2UW1_0538	1273	1888	4287	975	3397	1919		3-CAP_IB-HKU-1_14673_3	1.00192	2.97975
CAP2UW1_0539	511	539	1684	272	1386	1009		3-CAP_IB-HKU-1_14673_4	55.8021	32.0021
CAP2UW1_0540	1696	902	1606	548	2353	2619		3-CAP_IB-HKU-1_14719_1	10.8504	1.00011
CAP2UW1_0541	1831	962	1932	780	3452	3446		3-CAP_IB-HKU-1_14719_2	21.7988	9
CAP2UW1_0542	351	162	326	122	617	977		3-CAP_IB-HKU-1_14719_3	9.9792	6.923
CAP2UW1_0543	637	275	686	173	673	879		3-CAP_IB-HKU-1_14719_4	13.9293	11.0013
CAP2UW1_0544	175	285	395	123	450	237		3-CAP_IB-HKU-1_14871_1	0.99968	7.9992
CAP2UW1_0545	607	536	1415	336	1318	1050		3-CAP_IB-HKU-1_14871_2	11.0012	18.99
CAP2UW1_0546	1577	957	2701	622	2308	2164		3-CAP_IB-HKU-1_14871_3	104.572	121.704
CAP2UW1_0547	1125	662	965	347	1346	1529		3-CAP_IB-HKU-1_14871_4	25.8111	32.9604
CAP2UW1_0548	682	299	284	172	704	906		3-CAP_IB-HKU-1_14871_5	23.0019	32.8107
CAP2UW1_0549	533	426	1023	505	1394	1047		3-CAP_IB-HKU-1_14871_6	11.9583	7.9584
CAP2UW1_0550	536	239	1070	298	1342	1039		3-CAP_IB-HKU-1_15038_1	1.00062	3.00084
CAP2UW1_0551	930	737	1405	628	2467	2186		3-CAP_IB-HKU-1_15038_10	9.88976	5.9985
CAP2UW1_0552	577	589	863	385	1552	1081		3-CAP_IB-HKU-1_15038_11	3.9999	11.0016
CAP2UW1_0553	3419	2776	5338	2423	7748	5654		3-CAP_IB-HKU-1_15038_12	16.9932	20.9941
CAP2UW1_0554	2282	1463	1323	1120	4021	3856		3-CAP_IB-HKU-1_15038_2	68.9361	48.9697
CAP2UW1_0555	5328	1940	3133	2372	8831	7795		3-CAP_IB-HKU-1_15038_3	73.8629	42.8982
CAP2UW1_0556	31643	16615	14135	7573	37008	42586		3-CAP_IB-HKU-1_15038_4	17.908	11.9981
CAP2UW1_0557	3244	2568	5687	2494	6276	4657		3-CAP_IB-HKU-1_15038_5	8.94894	3.999
CAP2UW1_0558	459	535	492	256	960	959		3-CAP_IB-HKU-1_15038_6	23.9256	19.951
CAP2UW1_0559	856	611	1007	333	1693	1662		3-CAP_IB-HKU-1_15038_7	13.0038	16.0029
CAP2UW1_0560	4112	2793	6518	2693	6934	5417		3-CAP_IB-HKU-1_15038_8	15.872	4.99646
CAP2UW1_0561	1906	1038	2526	793	2879	2607		3-CAP_IB-HKU-1_15038_9	100.954	63.985
CAP2UW1_0562	241	203	247	81	353	365		3-CAP_IB-HKU-1_15043_1	3.9195	10.8907
CAP2UW1_0563	485	512	421	161	863	845		3-CAP_IB-HKU-1_15043_2	10.92	17.9908
CAP2UW1_0564	114	238	177	56	258	184		3-CAP_IB-HKU-1_15043_3	4.00092	14.9219
CAP2UW1_0565	9640	7594	21441	5576	24664	16553		3-CAP_IB-HKU-1_15043_4	50.9355	43.8894
CAP2UW1_0566	19477	17024	20017	3534	50522	46167		3-CAP_IB-HKU-1_15043_5	53.8081	54.9007
CAP2UW1_0567	5366	4730	5110	1302	15550	12966		3-CAP_IB-HKU-1_15043_6	80.7843	94.7242
CAP2UW1_0568	1061	917	817	204	2963	2745		3-CAP_IB-HKU-1_15043_7	1.99857	0.9996
CAP2UW1_0569	2307	1744	2397	518	6035	5087		3-CAP_IB-HKU-1_15045_1	6.00075	1.86964
CAP2UW1_0570	5756	3717	5483	1385	17093	13656		3-CAP_IB-HKU-1_15045_4	1.99962	2.00022
CAP2UW1_0571	3016	2003	2046	555	9147	7504		3-CAP_IB-HKU-1_15198_1	139.731	87.9122
CAP2UW1_0572	2500	1291	1081	534	6376	5064		3-CAP_IB-HKU-1_15198_2	49.0003	55.7973
CAP2UW1_0573	4387	1833	1753	864	10511	8068		3-CAP_IB-HKU-1_15252_2	33.0009	27.8441
CAP2UW1_0574	2164	758	823	737	4386	3443		3-CAP_IB-HKU-1_15252_3	4.761	0.9408
CAP2UW1_0575	3981	1455	1258	1276	9837	7414		3-CAP_IB-HKU-1_15252_4	9.99936	2.99975
CAP2UW1_0576	7717	2360	2376	3422	15732	11256		3-CAP_IB-HKU-1_15277_1	13.8568	12.9168
CAP2UW1_0577	6809	1595	1843	3447	12855	8977		3-CAP_IB-HKU-1_15277_3	35.9996	45.9478
CAP2UW1_0578	614	104	159	320	1215	815		3-CAP_IB-HKU-1_15277_4	52.9092	53.9907
CAP2UW1_0579	5020	1053	1785	2654	10512	6694		3-CAP_IB-HKU-1_15277_5	122.794	116.815
CAP2UW1_0580	2419	1313	1142	1342	5655	3729		3-CAP_IB-HKU-1_15277_6	39.8008	24.8423
CAP2UW1_0581	212	159	368	91	290	318		3-CAP_IB-HKU-1_15277_7	34.905	18.9398
CAP2UW1_0582	335	233	363	128	556	564		3-CAP_IB-HKU-1_15277_8	20.0041	30.9995
CAP2UW1_0583	2519	1405	2802	1081	3620	3793		3-CAP_IB-HKU-1_15277_9	28.9938	19.0033
CAP2UW1_0584	364	249	384	103	577	672		3-CAP_IB-HKU-1_15283_1	2.0001	1.00097
CAP2UW1_0585	128	116	136	54	240	222		3-CAP_IB-HKU-1_15283_2	36.9796	23.0041
CAP2UW1_0586	95	75	88	28	132	152		3-CAP_IB-HKU-1_15297_1	12.9788	16.8693
CAP2UW1_0587	2092	2124	3539	1580	4919	3545		3-CAP_IB-HKU-1_15297_2	44.9435	52.7445
CAP2UW1_0588	3222	2608	4418	1577	6859	5222		3-CAP_IB-HKU-1_15316_1	31.9958	27.9782
CAP2UW1_0589	412	660	675	226	773	759		3-CAP_IB-HKU-1_15316_2	26.9685	10.9277
CAP2UW1_0590	2484	1952	2638	867	4147	4928		3-CAP_IB-HKU-1_15316_3	8.9996	12.9518
CAP2UW1_0591	4217	3352	2974	1158	6422	7513		3-CAP_IB-HKU-1_15316_4	52.0033	56.7927
CAP2UW1_0592	1173	559	1428	363	1703	1584		3-CAP_IB-HKU-1_15316_5	45.9606	32.9193
CAP2UW1_0593	69	43	54	30	91	109		3-CAP_IB-HKU-1_1535_1	20.801	10.003
CAP2UW1_0594	308	199	354	119	495	631		3-CAP_IB-HKU-1_1535_2	10.0002	6.001
CAP2UW1_0595	24	23	13	7	26	37		3-CAP_IB-HKU-1_1535_3	14.9966	11.9984
CAP2UW1_0596	3402	967	2350	965	4111	4578		3-CAP_IB-HKU-1_1535_4	70.9658	43.9864
CAP2UW1_0597	1	464	3	0	8	10		3-CAP_IB-HKU-1_15432_2	28.9	52.8595
CAP2UW1_0598	233	202	380	76	295	341		3-CAP_IB-HKU-1_15448_2	1.9988	5.00112
CAP2UW1_0599	1054	258	308	225	850	1007		3-CAP_IB-HKU-1_15448_3	8.99844	8.0006
CAP2UW1_0600	123	79	149	48	173	295		3-CAP_IB-HKU-1_15448_4	5.99694	13.0033
CAP2UW1_0601	97	61	108	44	120	141		3-CAP_IB-HKU-1_15454_1	9.0036	11.8773
CAP2UW1_0602	326	239	593	114	364	365		3-CAP_IB-HKU-1_15454_2	2.00167	1.99947
CAP2UW1_0603	886	231	269	120	2615	9137		3-CAP_IB-HKU-1_1553_1	48.9883	93.7305
CAP2UW1_0604	12	12	5	1	45	203		3-CAP_IB-HKU-1_1553_10	17.943	19.9941
CAP2UW1_0605	641	465	411	170	1406	3351		3-CAP_IB-HKU-1_1553_11	7.9945	9.00282
CAP2UW1_0606	1284	709	1189	464	3367	6809		3-CAP_IB-HKU-1_1553_12	2.86	2.86
CAP2UW1_0607	1653	894	1288	632	3139	5614		3-CAP_IB-HKU-1_1553_2	54.0038	93.842
CAP2UW1_0608	2126	1027	2179	747	3299	5542		3-CAP_IB-HKU-1_1553_3	19.9989	31.0019
CAP2UW1_0609	1043	534	962	338	1632	2908		3-CAP_IB-HKU-1_1553_4	47.9995	53.9599
CAP2UW1_0610	348	205	390	134	536	1119		3-CAP_IB-HKU-1_1553_5	51.9991	55.8914
CAP2UW1_0611	2303	4139	6180	1758	4917	3689		3-CAP_IB-HKU-1_1553_6	7.93924	15.91
CAP2UW1_0612	2811	2290	3985	1170	5901	5386		3-CAP_IB-HKU-1_1553_7	12.8005	23.769
CAP2UW1_0613	214	196	230	96	554	470		3-CAP_IB-HKU-1_1553_8	2.00096	13.8926
CAP2UW1_0614	344	207	437	197	800	758		3-CAP_IB-HKU-1_1553_9	23.9651	48.9976
CAP2UW1_0615	1503	964	2134	829	3707	2955		3-CAP_IB-HKU-1_15588_1	7.99748	10.9979
CAP2UW1_0616	487	257	565	253	1184	1057		3-CAP_IB-HKU-1_15588_2	60.9987	54.0051
CAP2UW1_0617	2128	2134	1891	1265	4858	3964		3-CAP_IB-HKU-1_15588_3	14.9901	40.0025
CAP2UW1_0618	4334	2575	4780	2782	9690	7527		3-CAP_IB-HKU-1_15607_1	33.3316	142.4
CAP2UW1_0619	2414	2007	2573	1739	6127	4339		3-CAP_IB-HKU-1_15607_2	67.8704	187.642
CAP2UW1_0620	614	503	952	662	2388	1489		3-CAP_IB-HKU-1_15607_3	18.8698	48.5703
CAP2UW1_0621	1442	1627	2310	1571	4612	2951		3-CAP_IB-HKU-1_15607_4	35.9005	63.8493
CAP2UW1_0622	3087	1372	3081	1051	4195	4231		3-CAP_IB-HKU-1_15607_5	62.4944	235.325
CAP2UW1_0623	1782	917	1723	550	2459	2622		3-CAP_IB-HKU-1_15607_6	12.7699	31.6499
CAP2UW1_0624	2991	1758	2891	2232	5239	4934		3-CAP_IB-HKU-1_15607_7	3.96969	15.7605
CAP2UW1_0625	1205	745	1563	653	2248	2185		3-CAP_IB-HKU-1_15607_8	23.1	36.7395
CAP2UW1_0626	2833	1441	3054	1089	4619	4474		3-CAP_IB-HKU-1_15610_1	2.9323	12.973
CAP2UW1_0627	1030	543	1138	367	1892	1795		3-CAP_IB-HKU-1_15610_2	19.9318	4.99902
CAP2UW1_0628	1567	747	2284	531	2694	2661		3-CAP_IB-HKU-1_15610_3	20.0007	10.6915
CAP2UW1_0629	1115	666	685	309	1860	2249		3-CAP_IB-HKU-1_15610_4	11.8984	17.9297
CAP2UW1_0630	965	479	559	198	1295	1733		3-CAP_IB-HKU-1_15686_1	7.9998	4.0002
CAP2UW1_0631	513	256	345	161	567	805		3-CAP_IB-HKU-1_15686_10	193.381	81.9619
CAP2UW1_0632	254	114	248	87	441	720		3-CAP_IB-HKU-1_15686_11	306.81	171.469
CAP2UW1_0633	410	296	471	126	508	782		3-CAP_IB-HKU-1_15686_2	9.0032	24.9876
CAP2UW1_0634	416	360	639	164	594	811		3-CAP_IB-HKU-1_15686_3	13.9988	37.9968
CAP2UW1_0635	2857	1760	3278	2248	4926	2741		3-CAP_IB-HKU-1_15686_4	9.00055	2.9304
CAP2UW1_0636	500	285	481	235	914	1113		3-CAP_IB-HKU-1_15686_5	20.0023	7.9119
CAP2UW1_0637	3196	2149	6684	1636	6047	4942		3-CAP_IB-HKU-1_15686_6	40.8534	41.9509
CAP2UW1_0638	709	448	1190	264	1233	1076		3-CAP_IB-HKU-1_15686_7	12.9976	7.99758
CAP2UW1_0639	750	705	821	384	1048	939		3-CAP_IB-HKU-1_15686_8	9.83972	5.95095
CAP2UW1_0640	2330	2718	3582	1066	4684	3959		3-CAP_IB-HKU-1_15686_9	15.95	18.996
CAP2UW1_0641	1104	1382	1975	474	1931	1962		3-CAP_IB-HKU-1_15704_1	4.0014	5.9947
CAP2UW1_0642	5284	78661	204742	23739	16301	14309		3-CAP_IB-HKU-1_15704_2	15.0008	11.9992
CAP2UW1_0643	3336	52629	133681	18575	11002	9558		3-CAP_IB-HKU-1_1575_1	1.99548	6.00313
CAP2UW1_0644	1790	1385	4121	926	2741	2685		3-CAP_IB-HKU-1_15788_1	8.99992	14.9939
CAP2UW1_0645	166	174	383	165	246	280		3-CAP_IB-HKU-1_15788_2	11.939	1.99824
CAP2UW1_0646	2360	1826	4485	1262	5292	3958		3-CAP_IB-HKU-1_15810_1	91.008	96.9448
CAP2UW1_0647	1014	532	631	265	1516	1434		3-CAP_IB-HKU-1_15810_2	182.694	111.96
CAP2UW1_0648	502	788	459	149	726	882		3-CAP_IB-HKU-1_15810_3	34.7604	17.9981
CAP2UW1_0649	2282	2067	1357	880	3032	4251		3-CAP_IB-HKU-1_15810_4	21.938	20.972
CAP2UW1_0650	288	507	236	134	697	937		3-CAP_IB-HKU-1_15818_1	4	6.96
CAP2UW1_0651	1294	2059	2693	900	3552	5175		3-CAP_IB-HKU-1_15818_11	93.0005	136.859
CAP2UW1_0652	121	188	196	121	481	841		3-CAP_IB-HKU-1_15818_2	15	7
CAP2UW1_0653	91	91	102	54	136	315		3-CAP_IB-HKU-1_15818_3	6.93	11.8003
CAP2UW1_0654	171	133	269	78	277	401		3-CAP_IB-HKU-1_15818_4	8.93952	7.81745
CAP2UW1_0655	6966	9761	35399	7755	16391	10109		3-CAP_IB-HKU-1_15818_5	10.9968	13.001
CAP2UW1_0656	35177	65943	187451	55374	138835	81435		3-CAP_IB-HKU-1_15818_6	7.99708	10.9992
CAP2UW1_0657	12510	23518	65348	20642	75946	44592		3-CAP_IB-HKU-1_15818_7	1.00016	1.89074
CAP2UW1_0658	3428	3720	4562	1548	5433	3999		3-CAP_IB-HKU-1_15818_9	2.99364	5.97618
CAP2UW1_0659	2775	2207	2597	942	4443	3819		3-CAP_IB-HKU-1_15908_1	428.789	475.647
CAP2UW1_0660	3672	2848	3137	1293	5035	4047		3-CAP_IB-HKU-1_15908_2	63.8792	22.9488
CAP2UW1_0661	2615	1760	2866	807	3498	3471		3-CAP_IB-HKU-1_15908_3	25.9592	8.97636
CAP2UW1_0662	6169	3797	7326	1823	8530	9061		3-CAP_IB-HKU-1_15908_4	24.9636	18.9987
CAP2UW1_0663	41753	31430	54033	26061	115698	69812		3-CAP_IB-HKU-1_15908_5	11.0018	35.8986
CAP2UW1_0664	5780	3375	8962	3543	10784	8658		3-CAP_IB-HKU-1_15908_6	18.9781	43.9584
CAP2UW1_0665	434	270	609	212	745	787		3-CAP_IB-HKU-1_1591_1	23.8497	29.6934
CAP2UW1_0666	1026	363	770	297	1034	1304		3-CAP_IB-HKU-1_1591_2	36.0074	42.9885
CAP2UW1_0667	1611	1601	2036	815	3786	2973		3-CAP_IB-HKU-1_1591_3	1.9306	4.9692
CAP2UW1_0668	1668	1626	1769	672	3335	3019		3-CAP_IB-HKU-1_16040_1	7.9947	6.99432
CAP2UW1_0669	2592	1712	2417	1443	5808	4609		3-CAP_IB-HKU-1_16040_10	31.0003	15.9914
CAP2UW1_0670	4922	2024	4214	2037	8455	6619		3-CAP_IB-HKU-1_16040_11	11.0019	1.99864
CAP2UW1_0671	671	364	469	156	1200	958		3-CAP_IB-HKU-1_16040_2	10.0023	6.99792
CAP2UW1_0672	1586	607	1516	366	2669	2578		3-CAP_IB-HKU-1_16040_3	176.891	226.364
CAP2UW1_0673	2429	1668	2723	1296	5442	4152		3-CAP_IB-HKU-1_16040_4	159.828	169.949
CAP2UW1_0674	1131	542	1529	573	2786	2265		3-CAP_IB-HKU-1_16040_5	31.86	17.9774
CAP2UW1_0675	357	184	426	178	835	1047		3-CAP_IB-HKU-1_16040_6	13.8401	11.8899
CAP2UW1_0676	796	1295	975	514	1833	1696		3-CAP_IB-HKU-1_16040_7	24.7192	15.0024
CAP2UW1_0677	518	633	341	253	907	747		3-CAP_IB-HKU-1_16040_8	42.6398	32.942
CAP2UW1_0678	5898	3817	7351	3124	14116	11143		3-CAP_IB-HKU-1_16040_9	16.999	12.0013
CAP2UW1_0679	5036	2571	6883	2403	9334	8848		3-CAP_IB-HKU-1_16043_1	9.00112	14.9952
CAP2UW1_0680	1275	768	1600	507	2720	2243		3-CAP_IB-HKU-1_16043_2	14.9688	5.00045
CAP2UW1_0681	281	209	225	87	351	556		3-CAP_IB-HKU-1_16065_1	1.99048	1.0005
CAP2UW1_0682	920	1020	1431	371	1799	1773		3-CAP_IB-HKU-1_16065_10	10.9998	27.8792
CAP2UW1_0683	1451	924	1988	634	3324	2661		3-CAP_IB-HKU-1_16065_11	369.828	536.671
CAP2UW1_0684	4288	1851	7490	2291	8390	6731		3-CAP_IB-HKU-1_16065_2	22.9986	11.9428
CAP2UW1_0685	8236	6880	11365	4496	18010	11467		3-CAP_IB-HKU-1_16065_3	81.9139	56.9775
CAP2UW1_0686	1099	968	1097	489	1262	1437		3-CAP_IB-HKU-1_16065_4	9.00176	9.00298
CAP2UW1_0687	1817	2157	2247	811	2441	1686		3-CAP_IB-HKU-1_16065_5	8.00163	7.99737
CAP2UW1_0688	1290	1223	1714	525	2120	1928		3-CAP_IB-HKU-1_16065_6	1.97064	6.0032
CAP2UW1_0689	4387	2672	3918	2464	10487	8210		3-CAP_IB-HKU-1_16065_7	2.9982	11.9426
CAP2UW1_0690	3668	2902	4771	3345	11494	7783		3-CAP_IB-HKU-1_16065_8	0.9	1.96962
CAP2UW1_0691	987	1024	1288	963	2425	1770		3-CAP_IB-HKU-1_16065_9	6.96865	17.9114
CAP2UW1_0692	2953	4385	5724	4290	16932	7799		3-CAP_IB-HKU-1_1608_1	24.9972	38.9986
CAP2UW1_0693	739	697	1180	875	2942	1648		3-CAP_IB-HKU-1_1608_2	9.99833	15.9908
CAP2UW1_0694	213	315	354	175	588	333		3-CAP_IB-HKU-1_1608_3	19.9389	11.9493
CAP2UW1_0695	1382	1317	2461	961	2897	1866		3-CAP_IB-HKU-1_1608_4	6.99901	22.9006
CAP2UW1_0696	954	617	1378	460	1878	1429		3-CAP_IB-HKU-1_1608_5	7.88025	7.71058
CAP2UW1_0697	1567	897	2523	584	2869	2234		3-CAP_IB-HKU-1_1608_6	21.0084	22.9351
CAP2UW1_0698	223	231	291	104	414	308		3-CAP_IB-HKU-1_1608_7	32.0034	47.9458
CAP2UW1_0699	0	0	0	0	0	0		3-CAP_IB-HKU-1_16091_1	1216.99	520.361
CAP2UW1_0700	364	224	432	180	515	414		3-CAP_IB-HKU-1_16091_2	2.97929	9.9997
CAP2UW1_0701	2284	3199	5950	3712	10480	6006		3-CAP_IB-HKU-1_16091_3	352.636	291.283
CAP2UW1_0702	433	810	1089	470	1335	919		3-CAP_IB-HKU-1_16091_4	6.95891	7.0026
CAP2UW1_0703	1157	903	1438	705	4112	8785		3-CAP_IB-HKU-1_16091_5	17.9957	21.98
CAP2UW1_0704	2290	1685	3551	1392	7702	11766		3-CAP_IB-HKU-1_16224_1	29.0013	43.0018
CAP2UW1_0705	356	461	472	161	1096	1595		3-CAP_IB-HKU-1_16224_10	5.98944	2.00208
CAP2UW1_0706	1365	1012	778	382	2409	2426		3-CAP_IB-HKU-1_16224_11	15.876	5.99936
CAP2UW1_0707	451	340	286	107	661	780		3-CAP_IB-HKU-1_16224_12	2.00016	2.00016
CAP2UW1_0708	4831	1574	2148	923	5191	6176		3-CAP_IB-HKU-1_16224_2	7.92456	19.9658
CAP2UW1_0709	4507	1449	2114	929	5428	6249		3-CAP_IB-HKU-1_16224_3	4.99902	5.97919
CAP2UW1_0710	88	193	32	17	117	207		3-CAP_IB-HKU-1_16224_4	9.96988	15.0037
CAP2UW1_0711	4285	2596	6350	1450	6062	5445		3-CAP_IB-HKU-1_16224_6	3.99108	7.00123
CAP2UW1_0712	216	256	285	65	913	389		3-CAP_IB-HKU-1_16224_7	954.16	963.269
CAP2UW1_0713	153	211	214	52	1424	317		3-CAP_IB-HKU-1_16224_8	34.929	16.9298
CAP2UW1_0714	332	506	408	103	561	728		3-CAP_IB-HKU-1_16224_9	40.9814	42.8062
CAP2UW1_0715	2189	1549	2550	537	3118	3201		3-CAP_IB-HKU-1_16230_1	2.9997	2.99823
CAP2UW1_0716	680	1574	2759	573	1105	876		3-CAP_IB-HKU-1_16316_1	82.4796	332.262
CAP2UW1_0717	496	1150	891	280	422	329		3-CAP_IB-HKU-1_16316_2	33.7112	132.841
CAP2UW1_0718	453	324	1244	366	895	1676		3-CAP_IB-HKU-1_16316_3	51.5493	238.249
CAP2UW1_0719	120	89	242	77	370	627		3-CAP_IB-HKU-1_16316_4	27.8992	62.6698
CAP2UW1_0720	527	349	935	373	1536	2595		3-CAP_IB-HKU-1_16316_5	19.6404	146.16
CAP2UW1_0721	434	225	739	243	1044	1875		3-CAP_IB-HKU-1_16316_6	23.9003	102.528
CAP2UW1_0722	621	326	1019	326	1683	3091		3-CAP_IB-HKU-1_16316_7	136.923	340.621
CAP2UW1_0723	1239	666	2119	711	3035	5326		3-CAP_IB-HKU-1_16316_8	5.94945	28.2104
CAP2UW1_0724	562	317	965	318	1519	2708		3-CAP_IB-HKU-1_16326_1	4.878	3.91935
CAP2UW1_0725	105	109	190	60	177	211		3-CAP_IB-HKU-1_16326_2	11.0005	18.0006
CAP2UW1_0726	325	278	578	165	654	569		3-CAP_IB-HKU-1_16326_3	6.99906	13.9998
CAP2UW1_0727	518	261	605	154	908	1145		3-CAP_IB-HKU-1_16326_4	19.9975	27.9947
CAP2UW1_0728	499	643	1386	288	856	723		3-CAP_IB-HKU-1_16326_5	27.0057	30.9125
CAP2UW1_0729	744	962	2917	337	1320	712		3-CAP_IB-HKU-1_16328_1	12.998	14.0049
CAP2UW1_0730	247	494	581	148	409	318		3-CAP_IB-HKU-1_16328_2	3.995	12.0005
CAP2UW1_0731	4687	4409	6308	1463	4074	4344		3-CAP_IB-HKU-1_16328_3	11.9977	11.0007
CAP2UW1_0732	7692	5077	11966	3241	9360	10777		3-CAP_IB-HKU-1_16328_4	1.99805	16.999
CAP2UW1_0733	263	342	193	77	414	571		3-CAP_IB-HKU-1_16367_2	45.999	23.9997
CAP2UW1_0734	1346	722	2140	489	1704	2484		3-CAP_IB-HKU-1_16432_1	59.9269	41.9859
CAP2UW1_0735	963	578	1398	296	1107	1827		3-CAP_IB-HKU-1_16432_2	62.9916	50.7712
CAP2UW1_0736	923	557	1206	339	1011	1660		3-CAP_IB-HKU-1_16432_3	9.00003	6.98747
CAP2UW1_0737	897	413	1085	315	908	1555		3-CAP_IB-HKU-1_16432_4	69.9557	79.65
CAP2UW1_0738	727	344	1115	292	957	1288		3-CAP_IB-HKU-1_16432_5	12.8598	21.0002
CAP2UW1_0739	629	391	1248	333	1055	1458		3-CAP_IB-HKU-1_16445_1	20.8817	55.8347
CAP2UW1_0740	181	239	149	46	247	260		3-CAP_IB-HKU-1_16445_2	65.9073	202.88
CAP2UW1_0741	9	113	12	5	8	27		3-CAP_IB-HKU-1_16445_3	9.00172	12.9384
CAP2UW1_0742	833	471	711	467	1925	2511		3-CAP_IB-HKU-1_16445_4	9.99932	9.00119
CAP2UW1_0743	6	47	20	8	37	26		3-CAP_IB-HKU-1_16445_5	14.6885	19.9199
CAP2UW1_0744	510	171	598	441	962	833		3-CAP_IB-HKU-1_16447_1	161.907	136.001
CAP2UW1_0745	204	90	215	143	355	336		3-CAP_IB-HKU-1_16447_2	87.9536	105.875
CAP2UW1_0746	268	148	438	346	1320	1882		3-CAP_IB-HKU-1_16447_3	16.89	24.9407
CAP2UW1_0747	714	1096	1074	459	1189	1238		3-CAP_IB-HKU-1_16482_1	21.9537	39.9652
CAP2UW1_0748	1441	793	1839	683	2703	2895		3-CAP_IB-HKU-1_16482_2	4.00148	10.9987
CAP2UW1_0749	458	211	455	190	736	847		3-CAP_IB-HKU-1_16485_1	26.8681	33.0013
CAP2UW1_0750	436	244	415	186	752	887		3-CAP_IB-HKU-1_16485_10	80.7521	104.911
CAP2UW1_0751	1159	986	1004	449	1803	1773		3-CAP_IB-HKU-1_16485_2	5.9994	7.99884
CAP2UW1_0752	308	211	302	93	470	575		3-CAP_IB-HKU-1_16485_4	19.9609	16.9974
CAP2UW1_0753	4074	2300	5583	1849	6449	6061		3-CAP_IB-HKU-1_16485_5	3.91	2.00025
CAP2UW1_0754	1110	703	1161	413	1855	1748		3-CAP_IB-HKU-1_16485_6	3.00204	10.9993
CAP2UW1_0755	422	333	483	150	718	744		3-CAP_IB-HKU-1_16485_7	25.0058	67.9937
CAP2UW1_0756	4038	2815	4526	1872	6128	5245		3-CAP_IB-HKU-1_16485_8	23.8737	27.9434
CAP2UW1_0757	637	449	915	283	1236	1312		3-CAP_IB-HKU-1_16491_2	10.0036	10.9995
CAP2UW1_0758	375	305	507	168	749	792		3-CAP_IB-HKU-1_16491_3	3.9997	13.0039
CAP2UW1_0759	641	446	811	222	1149	1156		3-CAP_IB-HKU-1_16517_1	164.856	159.975
CAP2UW1_0760	1887	1475	2463	1089	3281	2815		3-CAP_IB-HKU-1_16517_2	83.6988	120.001
CAP2UW1_0761	607	535	881	1057	3052	1650		3-CAP_IB-HKU-1_16517_3	828.65	1006.99
CAP2UW1_0762	573	744	1247	1820	4606	2466		3-CAP_IB-HKU-1_16517_4	24.9979	24.919
CAP2UW1_0763	1449	2456	3230	3036	9751	4130		3-CAP_IB-HKU-1_1664_1	11.9729	38.9988
CAP2UW1_0764	2922	6855	5464	6623	20722	8992		3-CAP_IB-HKU-1_1664_2	16.0039	10.9901
CAP2UW1_0765	1183	1488	2422	2597	7625	3870		3-CAP_IB-HKU-1_1664_3	4.00064	4.99968
CAP2UW1_0766	142	192	204	111	356	309		3-CAP_IB-HKU-1_1664_4	0.99953	1.9995
CAP2UW1_0767	819	539	908	482	1840	1573		3-CAP_IB-HKU-1_16640_1	10.9991	13.9388
CAP2UW1_0768	1595	843	1549	528	2810	2699		3-CAP_IB-HKU-1_16640_2	14.9974	47.9879
CAP2UW1_0769	311	297	406	110	612	651		3-CAP_IB-HKU-1_16649_3	9.99935	3.00421
CAP2UW1_0770	3237	1854	5805	2205	5175	4044		3-CAP_IB-HKU-1_16676_1	143.66	209.877
CAP2UW1_0771	86968	82721	241701	97266	280377	174093		3-CAP_IB-HKU-1_16676_2	13.9397	10.941
CAP2UW1_0772	7665	3938	5578	2492	11618	12496		3-CAP_IB-HKU-1_16695_1	7.00298	7.99703
CAP2UW1_0773	419	209	279	92	409	591		3-CAP_IB-HKU-1_16695_2	8.89956	7.00299
CAP2UW1_0774	14038	7744	11253	6571	26282	22697		3-CAP_IB-HKU-1_16695_3	13.9979	30.9971
CAP2UW1_0775	3887	3743	7295	589	3649	3602		3-CAP_IB-HKU-1_16719_1	2.77046	4.59974
CAP2UW1_0776	598	489	1693	132	596	401		3-CAP_IB-HKU-1_16719_2	37.9133	58.0038
CAP2UW1_0777	350	357	997	131	511	584		3-CAP_IB-HKU-1_16719_3	7.8699	1.92066
CAP2UW1_0778	462	808	2538	215	928	898		3-CAP_IB-HKU-1_16719_4	10.0011	2.99911
CAP2UW1_0779	876	461	1308	438	1681	1728		3-CAP_IB-HKU-1_16719_5	11.9107	15.9942
CAP2UW1_0780	2661	1219	3676	1046	3320	3658		3-CAP_IB-HKU-1_16719_6	3.97103	0.96036
CAP2UW1_0781	2908	1612	2792	792	3682	5152		3-CAP_IB-HKU-1_16719_7	16.9403	14.9978
CAP2UW1_0782	2169	2161	3168	1567	4676	3573		3-CAP_IB-HKU-1_16719_8	3694.86	3635.88
CAP2UW1_0783	2169	1922	2598	1013	4896	4385		3-CAP_IB-HKU-1_16726_1	4.00238	25.9969
CAP2UW1_0784	2921	1352	1966	914	9711	23592		3-CAP_IB-HKU-1_16726_2	7.00082	9.98
CAP2UW1_0785	1726	1349	993	506	5229	10986		3-CAP_IB-HKU-1_16728_1	10.9922	11.0058
CAP2UW1_0786	1518	1263	1206	555	3852	8301		3-CAP_IB-HKU-1_16732_1	11.0004	22.8001
CAP2UW1_0787	609	391	224	133	1886	5182		3-CAP_IB-HKU-1_16732_2	497.693	355.527
CAP2UW1_0788	1726	1122	2506	1122	3472	4511		3-CAP_IB-HKU-1_16732_3	17.0008	14.8966
CAP2UW1_0789	2261	1746	3684	2544	7003	5779		3-CAP_IB-HKU-1_16732_4	109.76	65.8207
CAP2UW1_0790	226	441	860	82	302	475		3-CAP_IB-HKU-1_16767_2	1.9981	3.00206
CAP2UW1_0791	2651	1792	4433	1309	5382	3895		3-CAP_IB-HKU-1_16791_1	57.801	174.769
CAP2UW1_0792	755	652	1365	315	1749	1439		3-CAP_IB-HKU-1_16791_2	82.6492	125.591
CAP2UW1_0793	40	90	22	6	63	69		3-CAP_IB-HKU-1_16791_3	17.9989	20.9009
CAP2UW1_0794	318	347	398	126	532	527		3-CAP_IB-HKU-1_16791_4	95.7984	96.7461
CAP2UW1_0795	1847	1415	3870	880	4528	3275		3-CAP_IB-HKU-1_16791_5	8.73864	6.95943
CAP2UW1_0796	6471	5060	12012	4364	12834	8896		3-CAP_IB-HKU-1_16858_1	58.8395	62.9521
CAP2UW1_0797	6720	6560	14631	6569	17122	10980		3-CAP_IB-HKU-1_16858_2	14.9909	22.8719
CAP2UW1_0798	245	450	440	293	694	470		3-CAP_IB-HKU-1_16858_3	17.997	14.0027
CAP2UW1_0799	3161	3305	5776	2583	8808	5568		3-CAP_IB-HKU-1_16858_4	9.95988	8.0032
CAP2UW1_0800	538	740	782	300	1254	847		3-CAP_IB-HKU-1_16858_5	22.9912	23.0003
CAP2UW1_0801	4999	4932	7380	3399	7170	4806		3-CAP_IB-HKU-1_16858_6	208.91	220.711
CAP2UW1_0802	929	1066	1144	710	1929	1641		3-CAP_IB-HKU-1_16858_7	48.9762	49.9993
CAP2UW1_0803	1544	677	2844	703	2524	2357		3-CAP_IB-HKU-1_17019_1	41.9971	52.9888
CAP2UW1_0804	2698	1455	4470	1613	4585	3627		3-CAP_IB-HKU-1_17052_1	5.91	10.9998
CAP2UW1_0805	1034	687	2074	718	1781	1450		3-CAP_IB-HKU-1_17052_2	10.9888	9.99845
CAP2UW1_0806	2703	1838	5945	2159	4598	3597		3-CAP_IB-HKU-1_17052_3	26.8831	21.9523
CAP2UW1_0807	9422	10223	23605	7872	24572	16349		3-CAP_IB-HKU-1_17052_4	405.648	504.653
CAP2UW1_0808	1732	1259	2125	1013	3798	2752		3-CAP_IB-HKU-1_17052_5	20.9995	25.5684
CAP2UW1_0809	1868	1159	3376	928	3702	2869		3-CAP_IB-HKU-1_17062_1	26.9649	30.0012
CAP2UW1_0810	630	478	972	268	1406	1324		3-CAP_IB-HKU-1_17062_2	25.9981	21.9563
CAP2UW1_0811	209	320	183	77	253	281		3-CAP_IB-HKU-1_17062_3	26.9104	54.935
CAP2UW1_0812	928	621	1391	320	1329	1742		3-CAP_IB-HKU-1_17062_4	19.8296	13.0014
CAP2UW1_0813	1396	898	1905	583	2533	3029		3-CAP_IB-HKU-1_17062_5	56.9941	45.937
CAP2UW1_0814	1595	911	2091	801	2635	3340		3-CAP_IB-HKU-1_17117_1	15.9939	25.9637
CAP2UW1_0815	2106	980	3038	1124	3172	4229		3-CAP_IB-HKU-1_17165_1	31.9487	41.8097
CAP2UW1_0816	8071	4131	9451	4012	13753	16884		3-CAP_IB-HKU-1_17165_2	12.988	12.8793
CAP2UW1_0817	1046	813	1640	769	1590	2082		3-CAP_IB-HKU-1_17165_3	52.9193	47.9997
CAP2UW1_0818	4296	3218	7502	2567	8387	8743		3-CAP_IB-HKU-1_17238_1	65.7818	107.728
CAP2UW1_0819	1986	2318	11104	2775	7485	7306		3-CAP_IB-HKU-1_17238_2	178.489	339.461
CAP2UW1_0820	6042	9065	22711	10193	38410	29236		3-CAP_IB-HKU-1_17238_3	236.692	370.712
CAP2UW1_0821	4864	8849	23721	3397	13161	11829		3-CAP_IB-HKU-1_17238_4	440.223	699.414
CAP2UW1_0822	51283	57145	134682	60725	265556	140480		3-CAP_IB-HKU-1_17238_5	56.8286	101.67
CAP2UW1_0823	17406	16944	46855	10642	40656	26165		3-CAP_IB-HKU-1_17238_6	6	2.9988
CAP2UW1_0824	90	99	467	107	268	6060		3-CAP_IB-HKU-1_17238_7	8.98014	13.8807
CAP2UW1_0825	564	533	2768	689	1888	42900		3-CAP_IB-HKU-1_17238_8	0.9996	1.99992
CAP2UW1_0826	249	169	668	154	446	10002		3-CAP_IB-HKU-1_1731_1	49.0017	54.9982
CAP2UW1_0827	348	198	1161	279	627	16608		3-CAP_IB-HKU-1_1731_2	8.00124	7.00104
CAP2UW1_0828	1310	1090	841	464	2862	2664		3-CAP_IB-HKU-1_1731_3	13.001	3.92045
CAP2UW1_0829	722	360	638	257	983	956		3-CAP_IB-HKU-1_17375_1	14.0032	27.9979
CAP2UW1_0830	928	485	784	282	1166	1365		3-CAP_IB-HKU-1_17375_2	6.00084	17.8687
CAP2UW1_0831	1274	677	1900	528	1674	2020		3-CAP_IB-HKU-1_17423_1	24.7617	28.8401
CAP2UW1_0832	766	323	853	300	1283	1966		3-CAP_IB-HKU-1_17423_2	18.992	31.9196
CAP2UW1_0833	0	0	0	0	0	0		3-CAP_IB-HKU-1_17423_3	8.001	3.99845
CAP2UW1_0834	0	0	0	0	0	0		3-CAP_IB-HKU-1_17436_1	44.9935	22.997
CAP2UW1_0835	0	0	0	0	0	0		3-CAP_IB-HKU-1_17436_2	58.9411	73.8958
CAP2UW1_0836	1755	1416	2324	753	2622	4387		3-CAP_IB-HKU-1_17436_3	4.99947	12.6105
CAP2UW1_0837	48413	28687	45209	17652	83310	71495		3-CAP_IB-HKU-1_17463_1	4078.81	5048.17
CAP2UW1_0838	560	362	554	198	750	1113		3-CAP_IB-HKU-1_17463_2	34.9659	18.7933
CAP2UW1_0839	1150	755	1296	404	1339	2037		3-CAP_IB-HKU-1_17463_3	5.9972	13.9319
CAP2UW1_0840	5443	4022	8229	1885	5925	7973		3-CAP_IB-HKU-1_17463_4	16.9972	38.9309
CAP2UW1_0841	336	301	414	106	377	562		3-CAP_IB-HKU-1_17463_5	2.00013	8.99725
CAP2UW1_0842	136	366	169	61	93	154		3-CAP_IB-HKU-1_17463_6	57.9639	55.7914
CAP2UW1_0843	502	478	1095	241	742	1134		3-CAP_IB-HKU-1_17463_7	3.92883	3.99892
CAP2UW1_0844	255	458	313	158	442	714		3-CAP_IB-HKU-1_17524_1	89.9287	76.9731
CAP2UW1_0845	463	857	786	311	1073	1719		3-CAP_IB-HKU-1_17553_1	2.0007	2.99568
CAP2UW1_0846	684	1207	1714	581	1448	2354		3-CAP_IB-HKU-1_17553_10	42.8468	21.9914
CAP2UW1_0847	297	437	510	204	751	1031		3-CAP_IB-HKU-1_17553_11	116.74	123.992
CAP2UW1_0848	266	301	469	176	455	884		3-CAP_IB-HKU-1_17553_12	8.91936	6.8
CAP2UW1_0849	325	282	386	215	788	1611		3-CAP_IB-HKU-1_17553_2	46.922	40.9698
CAP2UW1_0850	398	333	614	268	880	1538		3-CAP_IB-HKU-1_17553_3	26.9988	17.9994
CAP2UW1_0851	481	408	758	321	954	1787		3-CAP_IB-HKU-1_17553_4	5.90148	13
CAP2UW1_0852	848	606	1795	659	1410	2179		3-CAP_IB-HKU-1_17553_5	40.0045	30.0005
CAP2UW1_0853	475	363	675	232	624	832		3-CAP_IB-HKU-1_17553_6	27.9543	36.9773
CAP2UW1_0854	408	372	332	213	615	962		3-CAP_IB-HKU-1_17553_8	18.8799	20.8594
CAP2UW1_0855	527	360	531	285	1137	1328		3-CAP_IB-HKU-1_17553_9	51.891	35.8795
CAP2UW1_0856	1514	1033	1777	861	3336	3716		3-CAP_IB-HKU-1_17598_1	169.998	359.779
CAP2UW1_0857	827	616	759	408	1945	2653		3-CAP_IB-HKU-1_17598_2	39.9478	26.9488
CAP2UW1_0858	759	746	572	538	1953	2050		3-CAP_IB-HKU-1_17598_3	18.9897	23.8489
CAP2UW1_0859	527	520	396	337	1211	1460		3-CAP_IB-HKU-1_17598_4	20.9944	25.8769
CAP2UW1_0860	2816	1162	543	459	2745	3738		3-CAP_IB-HKU-1_17598_5	25.0025	23.0036
CAP2UW1_0861	4795	2817	2098	1700	6112	7343		3-CAP_IB-HKU-1_1760_10	14.9988	10.9985
CAP2UW1_0862	2460	2026	1156	959	4188	4712		3-CAP_IB-HKU-1_1760_11	4.96975	1.00009
CAP2UW1_0863	749	561	893	330	922	1082		3-CAP_IB-HKU-1_1760_12	10.9985	8.99861
CAP2UW1_0864	502	816	985	391	1211	822		3-CAP_IB-HKU-1_1760_13	6.00158	2.0007
CAP2UW1_0865	130	140	238	100	297	238		3-CAP_IB-HKU-1_1760_14	9.91692	7.00148
CAP2UW1_0866	379	442	1811	285	859	545		3-CAP_IB-HKU-1_1760_15	32.9943	18.9984
CAP2UW1_0867	236	545	725	144	534	363		3-CAP_IB-HKU-1_1760_2	38.9695	22.9984
CAP2UW1_0868	0	0	0	0	0	0		3-CAP_IB-HKU-1_1760_3	20.9812	28.8921
CAP2UW1_0869	0	0	0	0	0	0		3-CAP_IB-HKU-1_1760_4	108.982	98.974
CAP2UW1_0870	329	778	225	99	831	589		3-CAP_IB-HKU-1_1760_5	36.8095	38.6783
CAP2UW1_0871	34	12	34	10	40	59		3-CAP_IB-HKU-1_1760_6	4.94058	14.0009
CAP2UW1_0872	2202	3435	2472	1312	7362	4626		3-CAP_IB-HKU-1_1760_7	3.0015	6.99944
CAP2UW1_0873	549	1708	1113	629	1459	1165		3-CAP_IB-HKU-1_1760_9	11.9988	7.00166
CAP2UW1_0874	0	0	0	0	0	0		3-CAP_IB-HKU-1_1764_1	133.973	284.951
CAP2UW1_0875	0	0	0	0	0	0		3-CAP_IB-HKU-1_1764_2	6.00253	9.99894
CAP2UW1_0876	0	0	0	0	0	0		3-CAP_IB-HKU-1_1764_3	15.0017	12.0007
CAP2UW1_0877	0	0	0	0	0	0		3-CAP_IB-HKU-1_1764_4	9.00086	6.99132
CAP2UW1_0878	37	122	27	32	122	161		3-CAP_IB-HKU-1_1771_1	115.874	232.893
CAP2UW1_0879	187	197	190	228	792	684		3-CAP_IB-HKU-1_1771_2	60.9912	134.957
CAP2UW1_0880	366	282	396	205	717	787		3-CAP_IB-HKU-1_1771_3	5.99829	13.7932
CAP2UW1_0881	1917	1086	1779	590	2786	3077		3-CAP_IB-HKU-1_17786_1	3.99843	6.99856
CAP2UW1_0882	519	261	454	135	671	713		3-CAP_IB-HKU-1_17786_2	27.9997	46.8187
CAP2UW1_0883	894	258	475	184	815	998		3-CAP_IB-HKU-1_17804_1	15.8937	13.9593
CAP2UW1_0884	1342	492	996	472	1884	2221		3-CAP_IB-HKU-1_17804_2	41.898	25.9918
CAP2UW1_0885	243	179	257	182	641	580		3-CAP_IB-HKU-1_17804_3	22.8843	37.713
CAP2UW1_0886	318	309	402	207	991	825		3-CAP_IB-HKU-1_17804_4	19.0027	7.987
CAP2UW1_0887	13379	5745	7502	4125	30052	57734		3-CAP_IB-HKU-1_17804_5	30.9886	28.9606
CAP2UW1_0888	845	958	1808	577	2721	3210		3-CAP_IB-HKU-1_17804_6	102.662	98.9982
CAP2UW1_0889	323	688	599	357	655	562		3-CAP_IB-HKU-1_17842_1	10.9696	9.00031
CAP2UW1_0890	1622	2220	2442	1583	4777	2473		3-CAP_IB-HKU-1_17842_2	6.00039	9.00096
CAP2UW1_0891	2618	2433	3845	2328	9225	5155		3-CAP_IB-HKU-1_17842_3	7.00344	10.0042
CAP2UW1_0892	6158	3442	7559	3866	14864	9338		3-CAP_IB-HKU-1_17866_2	17.9517	6.90864
CAP2UW1_0893	2652	1086	1937	866	4545	4622		3-CAP_IB-HKU-1_17866_3	15.9688	14.0044
CAP2UW1_0894	1819	634	1980	558	3567	3302		3-CAP_IB-HKU-1_17870_1	4.0006	12.0013
CAP2UW1_0895	418	264	490	126	675	954		3-CAP_IB-HKU-1_17870_10	3.96073	1.99956
CAP2UW1_0896	1327	844	1270	336	1874	2407		3-CAP_IB-HKU-1_17870_2	32.9378	7.92048
CAP2UW1_0897	277	237	335	119	588	900		3-CAP_IB-HKU-1_17870_3	521.58	330.669
CAP2UW1_0898	902	445	857	249	1398	1532		3-CAP_IB-HKU-1_17870_4	13.0001	11.001
CAP2UW1_0899	2698	1263	2956	972	4240	3852		3-CAP_IB-HKU-1_17870_5	170.762	84.9921
CAP2UW1_0900	3704	2131	5866	2559	6685	4788		3-CAP_IB-HKU-1_17870_6	34.9986	32.9964
CAP2UW1_0901	2212	1591	4142	1691	4712	3153		3-CAP_IB-HKU-1_17870_7	31.005	12.004
CAP2UW1_0902	307	104	581	94	205	248		3-CAP_IB-HKU-1_17870_8	10.0018	8.99691
CAP2UW1_0903	63	22	104	8	39	35		3-CAP_IB-HKU-1_17870_9	17.9988	10.0007
CAP2UW1_0904	2462	655	3538	663	1441	1085		3-CAP_IB-HKU-1_17942_1	28.9778	19.0011
CAP2UW1_0905	191	151	127	37	260	345		3-CAP_IB-HKU-1_17967_1	166.839	477.525
CAP2UW1_0906	750	509	509	195	808	904		3-CAP_IB-HKU-1_17967_10	83.8552	117.895
CAP2UW1_0907	161	140	113	49	236	330		3-CAP_IB-HKU-1_17967_11	56.6208	51.84
CAP2UW1_0908	1456	932	867	361	1728	1975		3-CAP_IB-HKU-1_17967_12	38.7743	42.7856
CAP2UW1_0909	0	73	5	0	5	3		3-CAP_IB-HKU-1_17967_13	31.9976	58.0012
CAP2UW1_0910	733	487	453	228	872	882		3-CAP_IB-HKU-1_17967_14	148.639	261.52
CAP2UW1_0911	30	19	14	6	18	90		3-CAP_IB-HKU-1_17967_2	20.0026	15.0006
CAP2UW1_0912	86	50	70	11	92	344		3-CAP_IB-HKU-1_17967_3	3.9312	4.9996
CAP2UW1_0913	576	168	469	173	605	1730		3-CAP_IB-HKU-1_17967_4	2.99874	5.00027
CAP2UW1_0914	1497	732	2741	1061	2744	4209		3-CAP_IB-HKU-1_17967_5	36.8203	28.919
CAP2UW1_0915	954	839	1772	1032	1305	1274		3-CAP_IB-HKU-1_17967_6	7.00336	16.9893
CAP2UW1_0916	0	0	0	0	0	0		3-CAP_IB-HKU-1_17967_7	4.99844	7.83909
CAP2UW1_0917	0	0	0	0	0	0		3-CAP_IB-HKU-1_17967_8	33.9913	80.8504
CAP2UW1_0918	0	0	0	0	0	0		3-CAP_IB-HKU-1_17967_9	50.4	44.5104
CAP2UW1_0919	0	0	0	0	0	0		3-CAP_IB-HKU-1_17976_1	27.948	46.8105
CAP2UW1_0920	2481	1223	4949	2231	4600	4686		3-CAP_IB-HKU-1_17976_2	44.8988	44.759
CAP2UW1_0921	376	278	296	106	432	555		3-CAP_IB-HKU-1_17976_3	41.0302	36.5593
CAP2UW1_0922	2656	2103	2539	1057	4972	5856		3-CAP_IB-HKU-1_17976_4	102.971	355.328
CAP2UW1_0923	4410	2044	3987	1733	7637	13286		3-CAP_IB-HKU-1_17976_5	44.6799	122.518
CAP2UW1_0924	2947	1434	2131	1039	6525	12465		3-CAP_IB-HKU-1_17976_6	103.927	354.927
CAP2UW1_0925	10344	4361	8125	4086	19584	34252		3-CAP_IB-HKU-1_17976_7	4.99716	33.799
CAP2UW1_0926	17054	8218	13118	5493	36038	71567		3-CAP_IB-HKU-1_17976_8	11.0013	41.9898
CAP2UW1_0927	8039	3945	6511	3080	15286	26692		3-CAP_IB-HKU-1_18_1	5.97873	8.86169
CAP2UW1_0928	295	269	428	141	711	878		3-CAP_IB-HKU-1_18_10	768.638	286.938
CAP2UW1_0929	1340	818	2365	577	2114	2778		3-CAP_IB-HKU-1_18_11	89.6989	21.8295
CAP2UW1_0930	17137	7856	17518	5430	22935	27175		3-CAP_IB-HKU-1_18_12	20.8736	12.9203
CAP2UW1_0931	1184	1204	1226	418	1812	2087		3-CAP_IB-HKU-1_18_13	95.72	30.8412
CAP2UW1_0932	911	800	1107	360	2208	3913		3-CAP_IB-HKU-1_18_14	24.004	24.9078
CAP2UW1_0933	340	494	275	88	653	789		3-CAP_IB-HKU-1_18_16	15.9975	14.0021
CAP2UW1_0934	1003	950	1104	386	1523	1298		3-CAP_IB-HKU-1_18_2	8.81995	16.9116
CAP2UW1_0935	2890	1701	2432	971	4979	5096		3-CAP_IB-HKU-1_18_3	13.0038	25.8918
CAP2UW1_0936	2980	1516	2374	824	4045	4430		3-CAP_IB-HKU-1_18_4	7.88832	15.9925
CAP2UW1_0937	2066	1018	1555	526	3062	3467		3-CAP_IB-HKU-1_18_5	9.99984	45.9953
CAP2UW1_0938	1172	593	1096	314	1719	2185		3-CAP_IB-HKU-1_18_6	83.0039	196.93
CAP2UW1_0939	1334	646	1284	348	1587	2031		3-CAP_IB-HKU-1_18_7	22.82	40.001
CAP2UW1_0940	744	804	1104	318	1104	1186		3-CAP_IB-HKU-1_18_8	70.8391	66
CAP2UW1_0941	799	1282	1454	377	1244	890		3-CAP_IB-HKU-1_18_9	72.8401	30.7988
CAP2UW1_0942	1967	1778	4018	911	3130	2463		3-CAP_IB-HKU-1_18029_1	16.9593	22.9184
CAP2UW1_0943	2970	2333	6401	1853	6006	4093		3-CAP_IB-HKU-1_18029_2	330.972	41.9432
CAP2UW1_0944	1257	1415	2406	990	2258	1463		3-CAP_IB-HKU-1_18029_4	34.9901	31.9968
CAP2UW1_0945	414	101	212	173	2687	5776		3-CAP_IB-HKU-1_18029_5	5.98932	3.00108
CAP2UW1_0946	275	105	168	86	1295	3150		3-CAP_IB-HKU-1_18029_6	48.9912	27.9805
CAP2UW1_0947	914	724	1549	448	1533	1797		3-CAP_IB-HKU-1_18029_7	6.96924	11.8203
CAP2UW1_0948	9252	6759	16615	5046	16355	11320		3-CAP_IB-HKU-1_18068_1	0.99946	5.9994
CAP2UW1_0949	2619	1231	1991	825	3384	3244		3-CAP_IB-HKU-1_18068_2	12.0024	11.9994
CAP2UW1_0950	1242	632	1085	588	2449	2333		3-CAP_IB-HKU-1_18068_3	23.0026	22.9197
CAP2UW1_0951	2146	1726	2907	1068	4509	3645		3-CAP_IB-HKU-1_18068_4	3.997	8.99584
CAP2UW1_0952	7237	3582	7149	2229	10715	12904		3-CAP_IB-HKU-1_18068_5	11.9991	17.9512
CAP2UW1_0953	5606	2929	5599	1734	7957	10105		3-CAP_IB-HKU-1_18068_6	36.801	58.6899
CAP2UW1_0954	616	541	1016	366	1122	1372		3-CAP_IB-HKU-1_18068_7	46.0062	90.9847
CAP2UW1_0955	1564	1322	3037	1178	2962	2647		3-CAP_IB-HKU-1_18071_1	4.00155	14.0018
CAP2UW1_0956	725	419	480	225	1061	1818		3-CAP_IB-HKU-1_18071_2	0.9888	9.9807
CAP2UW1_0957	291	236	600	170	625	8158		3-CAP_IB-HKU-1_18191_1	6635.46	4956.6
CAP2UW1_0958	482	382	1045	321	968	16560		3-CAP_IB-HKU-1_18191_2	254.398	303.527
CAP2UW1_0959	1328	1541	3855	1042	3641	34820		3-CAP_IB-HKU-1_18191_3	468.621	434.477
CAP2UW1_0960	1668	3758	7182	1886	8397	5561		3-CAP_IB-HKU-1_1828_11	0.998	6.00191
CAP2UW1_0961	1746	4608	7471	2140	7895	4059		3-CAP_IB-HKU-1_1828_13	5.9613	1
CAP2UW1_0962	2245	1116	2114	1057	4107	3350		3-CAP_IB-HKU-1_1828_14	2.99976	5.00108
CAP2UW1_0963	2942	1607	2322	609	3232	3283		3-CAP_IB-HKU-1_1828_15	4.9987	7.99352
CAP2UW1_0964	1680	1326	1304	626	3079	2659		3-CAP_IB-HKU-1_1828_16	22.9467	19.0006
CAP2UW1_0965	9037	7364	17797	6242	17562	11889		3-CAP_IB-HKU-1_1828_17	1.9992	6
CAP2UW1_0966	77	159	167	38	234	201		3-CAP_IB-HKU-1_1828_18	11.0038	37.9886
CAP2UW1_0967	856	341	926	544	2487	2096		3-CAP_IB-HKU-1_1828_19	16.0054	24.9979
CAP2UW1_0968	602	148	573	300	2030	2044		3-CAP_IB-HKU-1_1828_20	21.9726	52.7183
CAP2UW1_0969	293	90	327	140	1144	1096		3-CAP_IB-HKU-1_1828_21	14.0021	19.9809
CAP2UW1_0970	473	122	427	201	1355	1289		3-CAP_IB-HKU-1_1828_22	8.87973	17.9987
CAP2UW1_0971	618	271	539	264	1932	2172		3-CAP_IB-HKU-1_1828_23	23.0012	69.9426
CAP2UW1_0972	835	270	816	328	1655	2141		3-CAP_IB-HKU-1_1828_24	10.9901	21.9232
CAP2UW1_0973	1009	377	849	316	1653	2262		3-CAP_IB-HKU-1_1828_25	9.89124	28.5997
CAP2UW1_0974	3600	2410	2124	1350	6594	7814		3-CAP_IB-HKU-1_1828_26	14.9947	33.9941
CAP2UW1_0975	11099	4281	5457	7751	14926	16661		3-CAP_IB-HKU-1_1828_27	31.004	45.994
CAP2UW1_0976	381	338	339	592	665	853		3-CAP_IB-HKU-1_1828_28	28.0082	63.9547
CAP2UW1_0977	102	129	111	41	163	185		3-CAP_IB-HKU-1_1828_29	9.9489	7.9404
CAP2UW1_0978	810	721	721	290	1406	1552		3-CAP_IB-HKU-1_1828_3	22.0056	31.0063
CAP2UW1_0979	1525	1339	2191	828	3116	2813		3-CAP_IB-HKU-1_1828_30	5.00063	10.9299
CAP2UW1_0980	2085	1378	3996	1415	4243	3291		3-CAP_IB-HKU-1_1828_31	4.99873	8.00088
CAP2UW1_0981	4297	4349	9369	3997	11844	7092		3-CAP_IB-HKU-1_1828_32	8.0008	14.8587
CAP2UW1_0982	2736	2963	3368	1820	6028	4035		3-CAP_IB-HKU-1_1828_33	17.7394	31.5209
CAP2UW1_0983	6127	4074	6972	2568	9331	5771		3-CAP_IB-HKU-1_1828_35	5.00254	1.0013
CAP2UW1_0984	2589	1160	3818	921	3200	2461		3-CAP_IB-HKU-1_1828_36	4.99896	15.005
CAP2UW1_0985	1699	644	1613	384	1896	2036		3-CAP_IB-HKU-1_1828_37	85.309	125.209
CAP2UW1_0986	5040	2248	5715	1495	6285	6953		3-CAP_IB-HKU-1_1828_38	8.79912	6.91952
CAP2UW1_0987	1468	794	1064	448	2259	2639		3-CAP_IB-HKU-1_1828_39	34.9209	57.7548
CAP2UW1_0988	347	181	258	104	428	587		3-CAP_IB-HKU-1_1828_4	31.8592	16.9708
CAP2UW1_0989	623	2507	5803	462	972	510		3-CAP_IB-HKU-1_1828_6	4.8618	10.9913
CAP2UW1_0990	568	1552	5788	595	901	522		3-CAP_IB-HKU-1_1828_7	0.88021	3.95046
CAP2UW1_0991	633	1096	2408	490	1093	768		3-CAP_IB-HKU-1_1828_9	1.96749	3.0012
CAP2UW1_0992	175	196	935	165	331	365		3-CAP_IB-HKU-1_18343_1	61.8437	52.9312
CAP2UW1_0993	105	116	270	72	169	197		3-CAP_IB-HKU-1_18499_1	62.7987	39.7703
CAP2UW1_0994	6052	5169	4643	1598	6430	7563		3-CAP_IB-HKU-1_18499_2	103.857	142.757
CAP2UW1_0995	832	836	659	234	1135	1265		3-CAP_IB-HKU-1_18499_3	2.99858	4
CAP2UW1_0996	601	636	466	260	1113	992		3-CAP_IB-HKU-1_18499_4	41.8568	32.7605
CAP2UW1_0997	173	204	969	626	698	654		3-CAP_IB-HKU-1_18499_5	17.7902	11.9493
CAP2UW1_0998	246	1346	8205	1722	1936	415		3-CAP_IB-HKU-1_18536_1	43.8882	26.9495
CAP2UW1_0999	145	801	5758	636	901	150		3-CAP_IB-HKU-1_18536_2	173.717	347.288
CAP2UW1_1000	229	949	4348	395	1112	158		3-CAP_IB-HKU-1_18577_2	39.7584	40.0026
CAP2UW1_1001	955	2416	10236	705	2548	403		3-CAP_IB-HKU-1_18577_3	49.998	61.9313
CAP2UW1_1002	1557	10350	24459	3334	5488	1646		3-CAP_IB-HKU-1_18577_4	7.00098	10.7513
CAP2UW1_1003	8863	7426	27507	20386	32413	18170		3-CAP_IB-HKU-1_18577_5	266.649	226.058
CAP2UW1_1004	490	673	349	319	1083	914		3-CAP_IB-HKU-1_18577_6	8.7696	7.89932
CAP2UW1_1005	474	298	548	318	815	733		3-CAP_IB-HKU-1_18611_1	0.97	1.00016
CAP2UW1_1006	59	232	57	18	90	99		3-CAP_IB-HKU-1_18611_2	2.99739	8.9958
CAP2UW1_1007	24	107	35	13	17	25		3-CAP_IB-HKU-1_18611_4	4.00092	7.00236
CAP2UW1_1008	202	206	171	100	492	623		3-CAP_IB-HKU-1_18616_1	9.95907	8.00296
CAP2UW1_1009	68	86	49	39	97	125		3-CAP_IB-HKU-1_18616_2	13.0107	17.9194
CAP2UW1_1010	607	416	583	263	753	861		3-CAP_IB-HKU-1_18626_2	8.00299	15.9981
CAP2UW1_1011	1939	2504	2651	902	3383	3549		3-CAP_IB-HKU-1_18626_3	10.92	11.9208
CAP2UW1_1012	5	117	6	3	8	11		3-CAP_IB-HKU-1_18626_5	34.9991	27.0023
CAP2UW1_1013	79	74	73	39	221	325		3-CAP_IB-HKU-1_18628_1	13.9995	17.0026
CAP2UW1_1014	677	449	792	478	1874	2317		3-CAP_IB-HKU-1_18628_2	42.8528	26.8398
CAP2UW1_1015	1263	556	1269	411	1958	2334		3-CAP_IB-HKU-1_18628_3	15.9995	8.0004
CAP2UW1_1016	1324	1422	1883	652	2616	1739		3-CAP_IB-HKU-1_18776_1	9.99702	17.9976
CAP2UW1_1017	2076	2196	2781	1184	3860	2792		3-CAP_IB-HKU-1_18776_2	9.00099	9.00042
CAP2UW1_1018	664	839	1844	559	1719	922		3-CAP_IB-HKU-1_18776_3	4.9113	1.00079
CAP2UW1_1019	188	241	487	124	583	341		3-CAP_IB-HKU-1_18776_4	0.99864	3.99933
CAP2UW1_1020	223	181	587	112	570	445		3-CAP_IB-HKU-1_18776_5	4.99912	7.95375
CAP2UW1_1021	174	177	476	104	406	339		3-CAP_IB-HKU-1_18776_7	9.99604	35.9917
CAP2UW1_1022	2998	1781	4184	1281	5053	4444		3-CAP_IB-HKU-1_18780_1	43.5693	42.5882
CAP2UW1_1023	906	676	961	348	1831	1906		3-CAP_IB-HKU-1_18780_2	5.00025	7.99986
CAP2UW1_1024	2454	1475	2895	1028	3826	4128		3-CAP_IB-HKU-1_1881_1	16.0022	12.9839
CAP2UW1_1025	6095	3472	6373	5440	12136	9719		3-CAP_IB-HKU-1_1881_2	14.0003	13.0036
CAP2UW1_1026	177	106	120	43	141	212		3-CAP_IB-HKU-1_18835_2	7.97889	1.0001
CAP2UW1_1027	2092	660	1392	419	2110	2982		3-CAP_IB-HKU-1_18835_3	24.8358	32.9684
CAP2UW1_1028	542	463	1853	283	1087	1175		3-CAP_IB-HKU-1_18914_1	30.9527	5.9998
CAP2UW1_1029	4078	4145	8336	2918	8556	6297		3-CAP_IB-HKU-1_18914_2	1.9992	4.00074
CAP2UW1_1030	3417	4867	5760	2989	7379	4633		3-CAP_IB-HKU-1_18961_1	23.9799	29.0028
CAP2UW1_1031	2251	1271	1860	565	2056	3246		3-CAP_IB-HKU-1_18961_2	36.9291	25.9709
CAP2UW1_1032	0	2	0	0	0	0		3-CAP_IB-HKU-1_18961_3	13.0044	8.0031
CAP2UW1_1033	196	98	146	103	292	616		3-CAP_IB-HKU-1_18961_4	20.9751	13.9822
CAP2UW1_1034	289	197	299	98	339	442		3-CAP_IB-HKU-1_18961_5	228.698	334.44
CAP2UW1_1035	2130	859	2406	698	2503	2627		3-CAP_IB-HKU-1_18961_6	162.598	326.459
CAP2UW1_1036	1500	1022	1634	440	2452	2325		3-CAP_IB-HKU-1_18961_7	105.191	291.659
CAP2UW1_1037	562	295	296	145	675	1168		3-CAP_IB-HKU-1_18978_1	1.99875	1.99826
CAP2UW1_1038	11185	2288	3952	5962	14076	26327		3-CAP_IB-HKU-1_18978_3	8.9693	6.00078
CAP2UW1_1039	1788	704	1449	710	3101	4318		3-CAP_IB-HKU-1_18978_4	815.986	346.995
CAP2UW1_1040	2120	909	2730	931	3320	3638		3-CAP_IB-HKU-1_19067_1	3.9984	1.99838
CAP2UW1_1041	844	711	1838	570	2008	1558		3-CAP_IB-HKU-1_19067_5	2.81983	3.76065
CAP2UW1_1042	397	399	729	201	988	913		3-CAP_IB-HKU-1_19067_6	5.00004	1.99928
CAP2UW1_1043	1591	1242	1646	590	2656	3283		3-CAP_IB-HKU-1_19067_7	0.9994	2.8886
CAP2UW1_1044	198	228	176	61	326	385		3-CAP_IB-HKU-1_1912_1	25.9961	16.9925
CAP2UW1_1045	683	679	586	190	898	1105		3-CAP_IB-HKU-1_1912_2	60.9205	34.9866
CAP2UW1_1046	166	361	87	45	306	512		3-CAP_IB-HKU-1_1912_3	36.8176	29.988
CAP2UW1_1047	752	736	1009	354	1568	1542		3-CAP_IB-HKU-1_1912_4	19.9501	16.0029
CAP2UW1_1048	247	274	278	94	551	467		3-CAP_IB-HKU-1_1912_5	3.98943	13.9972
CAP2UW1_1049	214	347	337	105	563	433		3-CAP_IB-HKU-1_1912_6	81.918	70.9981
CAP2UW1_1050	2214	2988	3585	1279	5679	3481		3-CAP_IB-HKU-1_1912_7	62.6801	90.4388
CAP2UW1_1051	3	49	1	0	1	1		3-CAP_IB-HKU-1_1912_8	529.673	861.727
CAP2UW1_1052	311	887	390	121	335	460		3-CAP_IB-HKU-1_19140_1	31.8708	32.0013
CAP2UW1_1053	293	462	226	103	349	517		3-CAP_IB-HKU-1_19140_2	57.5376	54.5733
CAP2UW1_1054	370	324	327	118	498	534		3-CAP_IB-HKU-1_19228_1	12.9968	19.9817
CAP2UW1_1055	650	449	491	175	711	769		3-CAP_IB-HKU-1_19238_2	58.8588	35.9101
CAP2UW1_1056	9	296	4	0	12	9		3-CAP_IB-HKU-1_19238_3	69.751	81.6288
CAP2UW1_1057	2	17	4	0	8	8		3-CAP_IB-HKU-1_19238_4	115.999	155.865
CAP2UW1_1058	476	240	302	188	1074	1077		3-CAP_IB-HKU-1_19238_5	475.005	621.796
CAP2UW1_1059	268	158	209	109	490	549		3-CAP_IB-HKU-1_19238_6	431.966	501.499
CAP2UW1_1060	645	292	821	279	969	1031		3-CAP_IB-HKU-1_193_1	5.9976	14.9987
CAP2UW1_1061	422	167	379	220	543	488		3-CAP_IB-HKU-1_193_2	35.91	39.9726
CAP2UW1_1062	5183	4437	6831	1964	8917	7460		3-CAP_IB-HKU-1_193_3	7.0028	13.9792
CAP2UW1_1063	21347	15609	35191	15996	45362	29089		3-CAP_IB-HKU-1_193_4	35.9918	30.9914
CAP2UW1_1064	4232	2625	5621	1769	8440	6570		3-CAP_IB-HKU-1_193_5	9.9189	10.8892
CAP2UW1_1065	1158	591	1589	455	2254	1893		3-CAP_IB-HKU-1_193_6	12.9998	11.88
CAP2UW1_1066	558	306	742	194	1031	958		3-CAP_IB-HKU-1_19317_1	92.4	61.8625
CAP2UW1_1067	579	386	841	272	1136	982		3-CAP_IB-HKU-1_19359_2	0.9991	1.97895
CAP2UW1_1068	441	370	688	183	878	813		3-CAP_IB-HKU-1_19359_3	13.0011	23.9795
CAP2UW1_1069	10045	6961	8097	3556	14098	13347		3-CAP_IB-HKU-1_19359_4	1.90968	0.99919
CAP2UW1_1070	2700	1910	2202	780	4697	4564		3-CAP_IB-HKU-1_19448_1	29.8919	15.9691
CAP2UW1_1071	2499	1341	2235	835	3804	4572		3-CAP_IB-HKU-1_19448_10	294.461	315.437
CAP2UW1_1072	436	277	382	147	899	1180		3-CAP_IB-HKU-1_19448_2	130.868	74.002
CAP2UW1_1073	721	384	556	331	1375	2269		3-CAP_IB-HKU-1_19448_3	35.7604	22.9367
CAP2UW1_1074	2238	1569	2182	1117	5077	4547		3-CAP_IB-HKU-1_19448_4	66.7202	36.9991
CAP2UW1_1075	3740	1966	4525	1426	7041	6241		3-CAP_IB-HKU-1_19448_5	8.87034	11.0006
CAP2UW1_1076	4926	4335	6838	4505	12040	6031		3-CAP_IB-HKU-1_19448_6	10.9991	9.00126
CAP2UW1_1077	1965	593	798	653	3428	3041		3-CAP_IB-HKU-1_19448_7	16.9986	13.0011
CAP2UW1_1078	587	252	366	162	880	879		3-CAP_IB-HKU-1_19448_8	14.9996	8.88015
CAP2UW1_1079	1328	1010	2270	864	3701	2677		3-CAP_IB-HKU-1_19448_9	29.9291	6.9994
CAP2UW1_1080	3214	3056	6396	3410	9169	5674		3-CAP_IB-HKU-1_19451_2	2.99945	3.99993
CAP2UW1_1081	1208	625	1320	367	1709	1790		3-CAP_IB-HKU-1_19451_3	7.9994	3.9884
CAP2UW1_1082	85055	66989	91662	21705	99133	53833		3-CAP_IB-HKU-1_19451_4	32.0004	22.9929
CAP2UW1_1083	4686	2954	8283	772	4746	3573		3-CAP_IB-HKU-1_1948_1	47.996	43.9128
CAP2UW1_1084	31415	31931	50280	25045	94898	52103		3-CAP_IB-HKU-1_1948_2	28.8187	14.9904
CAP2UW1_1085	1638	1859	3532	2013	5381	3491		3-CAP_IB-HKU-1_1948_3	48.9978	51.9053
CAP2UW1_1086	1131	921	2242	1237	3304	2195		3-CAP_IB-HKU-1_1948_4	51.9894	55.0064
CAP2UW1_1087	350	227	415	154	682	652		3-CAP_IB-HKU-1_19513_1	4.00267	2.0002
CAP2UW1_1088	325	234	545	142	573	714		3-CAP_IB-HKU-1_19513_10	0.99957	4.99092
CAP2UW1_1089	1032	915	1812	547	1693	1175		3-CAP_IB-HKU-1_19513_11	2.99968	3.96027
CAP2UW1_1090	1258	540	1228	446	1998	1969		3-CAP_IB-HKU-1_19513_12	1.99983	1.99983
CAP2UW1_1091	3202	1456	3088	1272	4214	4178		3-CAP_IB-HKU-1_19513_2	0.9999	0.9996
CAP2UW1_1092	22517	12695	12580	8446	45380	59699		3-CAP_IB-HKU-1_19513_4	12.0032	7.9947
CAP2UW1_1093	14924	5805	7972	4210	27741	43504		3-CAP_IB-HKU-1_19513_5	47.8935	37.9964
CAP2UW1_1094	9987	2157	4078	3037	12149	21936		3-CAP_IB-HKU-1_19513_6	1.98968	6.0009
CAP2UW1_1095	2384	856	903	606	4281	6812		3-CAP_IB-HKU-1_19513_7	14.9978	10.9997
CAP2UW1_1096	4957	1912	2097	1307	7795	12712		3-CAP_IB-HKU-1_19513_8	7.83756	17.871
CAP2UW1_1097	26216	8199	16097	4766	35568	60374		3-CAP_IB-HKU-1_19513_9	14.0008	8.91033
CAP2UW1_1098	5050	4763	10434	2426	11080	7938		3-CAP_IB-HKU-1_19524_1	25.632	20.9304
CAP2UW1_1099	325	369	897	221	1030	758		3-CAP_IB-HKU-1_19524_2	43.987	65.9706
CAP2UW1_1100	826	702	2121	550	2118	1620		3-CAP_IB-HKU-1_19524_3	4.87999	2.87985
CAP2UW1_1101	3674	4394	9250	2826	10073	8388		3-CAP_IB-HKU-1_19551_1	123.995	178.992
CAP2UW1_1102	251	488	666	178	745	666		3-CAP_IB-HKU-1_19551_2	98.6013	118.892
CAP2UW1_1103	2058	2327	4023	2063	7188	3688		3-CAP_IB-HKU-1_19551_3	96.9917	77.7971
CAP2UW1_1104	357	268	209	89	524	662		3-CAP_IB-HKU-1_19551_4	13.0008	17.9998
CAP2UW1_1105	343	208	301	83	430	545		3-CAP_IB-HKU-1_19551_5	7.99795	10.0001
CAP2UW1_1106	43	52	51	10	73	132		3-CAP_IB-HKU-1_19584_1	23.9903	27.9002
CAP2UW1_1107	148	92	143	68	254	522		3-CAP_IB-HKU-1_19584_2	10.9517	13.0006
CAP2UW1_1108	777	425	904	313	999	1631		3-CAP_IB-HKU-1_19584_3	22.9978	13.9863
CAP2UW1_1109	521	335	698	204	752	967		3-CAP_IB-HKU-1_19584_5	1.99956	5.9994
CAP2UW1_1110	422	283	639	179	740	975		3-CAP_IB-HKU-1_19584_6	19.9857	12.9991
CAP2UW1_1111	920	585	1431	429	1471	1623		3-CAP_IB-HKU-1_19584_7	48.975	23.923
CAP2UW1_1112	667	372	944	352	1135	1342		3-CAP_IB-HKU-1_19584_8	4.99148	4.99716
CAP2UW1_1113	1068	533	1688	525	1850	1763		3-CAP_IB-HKU-1_1968_1	39.9973	49.9703
CAP2UW1_1114	2422	1398	3571	1111	3669	3296		3-CAP_IB-HKU-1_19681_2	61.925	33.9992
CAP2UW1_1115	1564	1044	3198	700	2512	2538		3-CAP_IB-HKU-1_19681_3	28.8376	19.0008
CAP2UW1_1116	2627	2197	5003	1448	3837	3288		3-CAP_IB-HKU-1_19681_4	85.883	61.931
CAP2UW1_1117	3725	2507	5873	1991	6440	6040		3-CAP_IB-HKU-1_19681_6	41.5886	29.9375
CAP2UW1_1118	39	48	28	11	45	50		3-CAP_IB-HKU-1_19725_1	13.9727	14.7954
CAP2UW1_1119	1959	1106	1441	598	2066	2183		3-CAP_IB-HKU-1_19725_2	7.00016	21.9385
CAP2UW1_1120	1041	916	1132	249	936	1138		3-CAP_IB-HKU-1_19725_3	10.9222	9.94021
CAP2UW1_1121	99	254	57	26	102	143		3-CAP_IB-HKU-1_19725_4	2.9986	5.00094
CAP2UW1_1122	1163	1218	1323	451	1900	1951		3-CAP_IB-HKU-1_19725_5	15.9996	15.997
CAP2UW1_1123	33	50	35	15	57	75		3-CAP_IB-HKU-1_19725_6	54.9113	39.8814
CAP2UW1_1124	829	420	482	184	1262	1324		3-CAP_IB-HKU-1_19725_7	25.9222	39.846
CAP2UW1_1125	137	153	81	32	187	236		3-CAP_IB-HKU-1_1973_1	8.8592	12.8923
CAP2UW1_1126	84	108	59	18	151	207		3-CAP_IB-HKU-1_1973_2	6.00225	9.00018
CAP2UW1_1127	137	77	142	31	149	342		3-CAP_IB-HKU-1_1973_3	12.0045	15.9036
CAP2UW1_1128	773	613	1145	329	1130	1218		3-CAP_IB-HKU-1_1973_4	13.001	6.99699
CAP2UW1_1129	29	31	59	13	18	33		3-CAP_IB-HKU-1_19903_1	73.0012	80.8665
CAP2UW1_1130	550	386	645	178	1079	983		3-CAP_IB-HKU-1_19903_2	2.99796	12.9892
CAP2UW1_1131	2468	1657	3258	1085	4248	4284		3-CAP_IB-HKU-1_19903_3	25.8215	30.8479
CAP2UW1_1132	669	533	580	194	866	1156		3-CAP_IB-HKU-1_19903_4	12.7107	23.7806
CAP2UW1_1133	7200	3295	9296	2700	7978	6953		3-CAP_IB-HKU-1_19952_1	15.7906	11.9998
CAP2UW1_1134	2033	1026	1492	704	3360	3317		3-CAP_IB-HKU-1_19952_2	13.9782	8.9985
CAP2UW1_1135	14	59	12	0	14	21		3-CAP_IB-HKU-1_19952_3	70.5869	95.8963
CAP2UW1_1136	34026	34639	120047	42962	83420	53760		3-CAP_IB-HKU-1_19952_4	144.901	323.804
CAP2UW1_1137	25682	36272	84777	34764	62034	41619		3-CAP_IB-HKU-1_19952_5	111.707	238.8
CAP2UW1_1138	7328	9827	23064	7431	21118	16657		3-CAP_IB-HKU-1_19952_6	8.994	19.8288
CAP2UW1_1139	56655	64784	154033	48876	119332	75406		3-CAP_IB-HKU-1_19952_7	5.97766	21.0003
CAP2UW1_1140	1534	1885	2640	314	2214	1594		3-CAP_IB-HKU-1_19952_8	94.0047	168.943
CAP2UW1_1141	1384	1571	3408	271	1351	1308		3-CAP_IB-HKU-1_19963_1	75.7901	49.8386
CAP2UW1_1142	1032	1101	1371	290	1075	1411		3-CAP_IB-HKU-1_19963_2	25.9423	24.9535
CAP2UW1_1143	1538	487	1073	401	1355	1762		3-CAP_IB-HKU-1_19963_3	6.9977	9.9973
CAP2UW1_1144	3905	1114	2940	1343	3161	3470		3-CAP_IB-HKU-1_19981_1	111.984	135.733
CAP2UW1_1145	6709	2591	6181	2822	5844	5525		3-CAP_IB-HKU-1_20014_1	1.9998	3.00128
CAP2UW1_1146	378	303	597	262	944	843		3-CAP_IB-HKU-1_20014_2	14.9989	19.9985
CAP2UW1_1147	473	670	963	290	1098	1005		3-CAP_IB-HKU-1_20014_3	22.8658	34.9941
CAP2UW1_1148	4445	3882	8972	2217	8186	6805		3-CAP_IB-HKU-1_20014_4	29.7084	22.6998
CAP2UW1_1149	8474	6616	15587	5058	17876	12712		3-CAP_IB-HKU-1_20042_1	12.8803	7.89939
CAP2UW1_1150	2006	5133	6057	4084	5896	3611		3-CAP_IB-HKU-1_20042_2	26.8122	8.94228
CAP2UW1_1151	112462	72364	183842	28755	90682	44679		3-CAP_IB-HKU-1_20042_3	36.0019	68.977
CAP2UW1_1152	1984299	862481	1717957	414542	1661108	920055		3-CAP_IB-HKU-1_20042_4	17.8304	3.99971
CAP2UW1_1153	1111	933	2841	1055	3150	1926		3-CAP_IB-HKU-1_20140_1	14.0014	35.8963
CAP2UW1_1154	3310	2232	9344	3357	9256	5133		3-CAP_IB-HKU-1_20140_10	49.9481	46.9916
CAP2UW1_1155	2086	2007	6099	2331	4905	2658		3-CAP_IB-HKU-1_20140_2	24.9922	39.9785
CAP2UW1_1156	95	144	69	21	121	185		3-CAP_IB-HKU-1_20140_3	10.8905	20.9209
CAP2UW1_1157	3843	2232	1489	437	806	621		3-CAP_IB-HKU-1_20140_4	125.925	209.695
CAP2UW1_1158	2209	930	694	201	499	654		3-CAP_IB-HKU-1_20140_5	0.999	32.886
CAP2UW1_1159	56	29	21	13	61	123		3-CAP_IB-HKU-1_20140_6	7.00245	14.9978
CAP2UW1_1160	67	31	41	67	201	386		3-CAP_IB-HKU-1_20140_7	19.9929	17.9975
CAP2UW1_1161	32	34	25	23	87	132		3-CAP_IB-HKU-1_20140_8	73.6819	75.999
CAP2UW1_1162	321	91	187	161	816	1119		3-CAP_IB-HKU-1_20140_9	248.407	420.497
CAP2UW1_1163	464	182	233	179	725	1413		3-CAP_IB-HKU-1_20383_1	109.866	83.9002
CAP2UW1_1164	408	333	452	154	644	750		3-CAP_IB-HKU-1_20471_1	22.0031	43.9985
CAP2UW1_1165	3210	1707	3451	865	4971	5692		3-CAP_IB-HKU-1_20471_2	19.9983	17.9979
CAP2UW1_1166	215	226	247	84	280	413		3-CAP_IB-HKU-1_20495_1	13.0003	4.86012
CAP2UW1_1167	527	538	529	127	568	941		3-CAP_IB-HKU-1_20495_3	9.9968	15.0001
CAP2UW1_1168	43	24	43	8	45	88		3-CAP_IB-HKU-1_20495_4	0.9984	1.99793
CAP2UW1_1169	279	284	221	95	399	360		3-CAP_IB-HKU-1_20495_5	0.99876	1.90046
CAP2UW1_1170	491	281	543	161	733	773		3-CAP_IB-HKU-1_20495_6	3.0008	3.99735
CAP2UW1_1171	1665	1453	2808	2150	6422	4997		3-CAP_IB-HKU-1_20495_7	1.99955	0.99981
CAP2UW1_1172	914	836	2307	621	2104	1487		3-CAP_IB-HKU-1_20507_1	8.9952	4.847
CAP2UW1_1173	1226	1126	2641	1037	3015	1938		3-CAP_IB-HKU-1_20507_2	16.9983	9.0022
CAP2UW1_1174	767	975	698	291	1385	1710		3-CAP_IB-HKU-1_20538_1	33.9992	33.7441
CAP2UW1_1175	589	540	1101	266	1063	1432		3-CAP_IB-HKU-1_20538_2	23.8871	36.8585
CAP2UW1_1176	2503	1403	3649	1263	5377	5303		3-CAP_IB-HKU-1_20540_1	8.00052	8.99174
CAP2UW1_1177	12154	8111	14571	7991	32351	25405		3-CAP_IB-HKU-1_20556_1	1024.3	1974.44
CAP2UW1_1178	3920	2605	2882	886	5230	5673		3-CAP_IB-HKU-1_20556_10	0.9801	0.9996
CAP2UW1_1179	8408	3229	9830	1811	12223	10107		3-CAP_IB-HKU-1_20556_2	17.999	12.9874
CAP2UW1_1180	4877	2191	5790	1575	8848	6337		3-CAP_IB-HKU-1_20556_3	4.99872	3.00208
CAP2UW1_1181	26064	8802	28615	13548	57717	32388		3-CAP_IB-HKU-1_20556_4	4.9112	22.8813
CAP2UW1_1182	473	214	445	157	487	695		3-CAP_IB-HKU-1_20556_5	11.9704	30.9203
CAP2UW1_1183	362	185	310	133	422	638		3-CAP_IB-HKU-1_20556_6	152.606	240.308
CAP2UW1_1184	1982	1598	2571	657	3987	3678		3-CAP_IB-HKU-1_20556_7	125.885	160.926
CAP2UW1_1185	2420	1893	2605	656	3503	3457		3-CAP_IB-HKU-1_20556_8	201.877	289.766
CAP2UW1_1186	1158	1435	2824	530	2490	2730		3-CAP_IB-HKU-1_20592_1	79.8812	68.9785
CAP2UW1_1187	504	409	763	192	793	975		3-CAP_IB-HKU-1_20592_3	16.9974	13.0015
CAP2UW1_1188	116	114	133	85	213	210		3-CAP_IB-HKU-1_20592_4	9.93	9.00032
CAP2UW1_1189	23	15	16	12	26	29		3-CAP_IB-HKU-1_20592_5	115.924	68.6984
CAP2UW1_1190	335	119	556	512	1213	557		3-CAP_IB-HKU-1_20592_6	11.9429	23.8484
CAP2UW1_1191	191	85	295	186	336	294		3-CAP_IB-HKU-1_20592_7	3.94119	2.93056
CAP2UW1_1192	69	35	92	72	92	136		3-CAP_IB-HKU-1_20633_1	42.0032	31.0025
CAP2UW1_1193	129	55	161	100	179	132		3-CAP_IB-HKU-1_20633_2	37.9976	34.986
CAP2UW1_1194	53	41	65	33	79	99		3-CAP_IB-HKU-1_20633_3	30.9475	47.9188
CAP2UW1_1195	2814	1174	1904	665	3361	2408		3-CAP_IB-HKU-1_20633_4	10.9996	20.0011
CAP2UW1_1196	2376	1009	2619	779	2975	3251		3-CAP_IB-HKU-1_20650_1	4.99884	11.999
CAP2UW1_1197	163	162	111	66	249	260		3-CAP_IB-HKU-1_20650_2	42.8875	29.9798
CAP2UW1_1198	938	518	720	201	1341	2351		3-CAP_IB-HKU-1_20650_3	5.98227	14.9961
CAP2UW1_1199	157	121	108	35	137	201		3-CAP_IB-HKU-1_207_3	4.00475	3.00475
CAP2UW1_1200	1141	541	782	238	1864	2201		3-CAP_IB-HKU-1_207_4	2.99061	1.00097
CAP2UW1_1201	773	380	412	260	1313	2301		3-CAP_IB-HKU-1_207_7	8.99912	0.99962
CAP2UW1_1202	521	261	369	154	956	1674		3-CAP_IB-HKU-1_20706_2	15.9786	11.0011
CAP2UW1_1203	9646	3159	7270	3216	15388	23242		3-CAP_IB-HKU-1_20706_3	47.9606	38.9503
CAP2UW1_1204	1520	473	1075	365	2290	3694		3-CAP_IB-HKU-1_20718_1	27.9922	20.9505
CAP2UW1_1205	1582	489	1278	401	2225	3128		3-CAP_IB-HKU-1_20718_2	21.9417	36.962
CAP2UW1_1206	2736	1837	1811	749	4628	5905		3-CAP_IB-HKU-1_20718_3	26.9932	26.9985
CAP2UW1_1207	2668	2250	1613	853	3629	4231		3-CAP_IB-HKU-1_20818_1	12.0026	6.98968
CAP2UW1_1208	942	745	602	314	1673	1588		3-CAP_IB-HKU-1_20818_3	12.9952	7.90452
CAP2UW1_1209	5849	6795	9712	6610	23015	12762		3-CAP_IB-HKU-1_20818_4	11.9682	1.0026
CAP2UW1_1210	10091	12131	13621	9724	29914	17677		3-CAP_IB-HKU-1_20818_6	2.00151	3.99872
CAP2UW1_1211	920	3048	1251	1050	4417	2298		3-CAP_IB-HKU-1_20818_7	9.9696	5.9292
CAP2UW1_1212	5150	3647	8924	6020	25189	13027		3-CAP_IB-HKU-1_20818_8	1.99936	0.9999
CAP2UW1_1213	2977	2448	6687	3145	14562	8425		3-CAP_IB-HKU-1_20991_1	28.0053	15.9936
CAP2UW1_1214	5558	3570	6758	3364	15401	11272		3-CAP_IB-HKU-1_20991_3	2.97032	2
CAP2UW1_1215	1437	864	1013	561	2861	2602		3-CAP_IB-HKU-1_20991_4	59.9838	63.9756
CAP2UW1_1216	502	335	401	201	1264	1562		3-CAP_IB-HKU-1_21017_1	38.9186	26.8869
CAP2UW1_1217	6951	3978	7664	4316	18192	15199		3-CAP_IB-HKU-1_21017_2	84.7918	81.9401
CAP2UW1_1218	7221	3587	292	810	11429	11836		3-CAP_IB-HKU-1_21019_1	220.755	250.916
CAP2UW1_1219	43975	11697	3999	4548	71420	86362		3-CAP_IB-HKU-1_21019_2	1.90995	6.76995
CAP2UW1_1220	1919	1676	2936	815	4273	4021		3-CAP_IB-HKU-1_21040_1	34.9272	58.0015
CAP2UW1_1221	944	2835	1235	566	1914	1424		3-CAP_IB-HKU-1_21040_2	23.9484	31.8287
CAP2UW1_1222	669	747	2133	464	1407	1293		3-CAP_IB-HKU-1_21068_1	4.002	0.98088
CAP2UW1_1223	6077	4994	6565	2923	11217	8830		3-CAP_IB-HKU-1_21068_2	11.8306	2.90988
CAP2UW1_1224	4467	3747	3843	1680	7149	6109		3-CAP_IB-HKU-1_21148_1	7.86863	6.99622
CAP2UW1_1225	38457	17715	32072	17262	76351	61333		3-CAP_IB-HKU-1_21148_2	1.99917	8.0028
CAP2UW1_1226	2462	1979	944	560	3106	4209		3-CAP_IB-HKU-1_21148_3	6.00121	12.0013
CAP2UW1_1227	1320	786	1040	389	2441	2515		3-CAP_IB-HKU-1_21148_4	3.0024	4.99698
CAP2UW1_1228	1899	1227	2047	478	3398	3778		3-CAP_IB-HKU-1_21170_1	2.0008	0.9996
CAP2UW1_1229	1640	2341	3550	1103	5488	4978		3-CAP_IB-HKU-1_21170_2	4.00062	7.00128
CAP2UW1_1230	4138	5315	12095	4013	13932	10320		3-CAP_IB-HKU-1_21170_3	2.00136	5.85858
CAP2UW1_1231	1851	1803	5283	1706	6285	4719		3-CAP_IB-HKU-1_21170_4	21.9582	19.0026
CAP2UW1_1232	1307	1330	2460	1057	3780	3010		3-CAP_IB-HKU-1_21170_5	8.9604	12.872
CAP2UW1_1233	1012	983	2528	672	2979	2783		3-CAP_IB-HKU-1_21172_1	69.797	62.9086
CAP2UW1_1234	2440	3043	5164	1792	7958	5034		3-CAP_IB-HKU-1_21172_10	142.964	116.887
CAP2UW1_1235	587	696	1360	335	1628	1203		3-CAP_IB-HKU-1_21172_11	156.791	163.652
CAP2UW1_1236	2747	3197	8719	1700	7259	5619		3-CAP_IB-HKU-1_21172_12	27.977	40.9374
CAP2UW1_1237	2011	2143	5182	1103	5313	4844		3-CAP_IB-HKU-1_21172_13	2.82072	5.8286
CAP2UW1_1238	858	749	1000	426	1924	1665		3-CAP_IB-HKU-1_21172_2	65.9184	294.608
CAP2UW1_1239	6331	3752	8745	3944	11333	9365		3-CAP_IB-HKU-1_21172_3	15.9029	16.0034
CAP2UW1_1240	9339	6175	11347	4586	22443	18445		3-CAP_IB-HKU-1_21172_4	17.0035	33.9198
CAP2UW1_1241	4895	3650	6644	4127	16873	12444		3-CAP_IB-HKU-1_21172_5	5.87946	12.9982
CAP2UW1_1242	2940	2770	5804	2120	8863	5635		3-CAP_IB-HKU-1_21172_6	24.9997	40.0012
CAP2UW1_1243	6471	5939	11045	4040	14936	13821		3-CAP_IB-HKU-1_21172_7	10.9972	8.99977
CAP2UW1_1244	221	323	432	87	371	557		3-CAP_IB-HKU-1_21172_8	20.916	29.813
CAP2UW1_1245	266	302	623	126	475	662		3-CAP_IB-HKU-1_21172_9	72.9082	49.9952
CAP2UW1_1246	914	1262	1798	365	1721	1655		3-CAP_IB-HKU-1_21174_2	11.999	17.9666
CAP2UW1_1247	537	389	893	166	1035	861		3-CAP_IB-HKU-1_21174_3	41.9505	32.985
CAP2UW1_1248	3231	2210	4985	1184	5093	4340		3-CAP_IB-HKU-1_21174_4	9.00117	14.0033
CAP2UW1_1249	2723	2048	3526	1050	5044	4076		3-CAP_IB-HKU-1_21174_5	83.9332	90.9913
CAP2UW1_1250	1122	940	1246	673	1765	1312		3-CAP_IB-HKU-1_21174_6	28.9899	54.0036
CAP2UW1_1251	549	471	562	294	1213	1126		3-CAP_IB-HKU-1_21174_7	24.9716	16.9975
CAP2UW1_1252	1128	361	811	274	1544	2029		3-CAP_IB-HKU-1_21174_8	30.913	25.0023
CAP2UW1_1253	1297	814	863	515	2106	2212		3-CAP_IB-HKU-1_21174_9	15.9979	20.999
CAP2UW1_1254	2039	1774	1483	813	4047	3931		3-CAP_IB-HKU-1_21264_1	35.8492	28.9872
CAP2UW1_1255	325	441	320	112	495	620		3-CAP_IB-HKU-1_21264_2	42.9952	18.0068
CAP2UW1_1256	7	9	7	1	13	38		3-CAP_IB-HKU-1_21264_3	18.9972	20.9797
CAP2UW1_1257	0	9	0	0	0	1		3-CAP_IB-HKU-1_21270_1	14.8806	9.85065
CAP2UW1_1258	2534	2189	1208	712	3256	3887		3-CAP_IB-HKU-1_21270_3	21.7807	13.9193
CAP2UW1_1259	9148	3059	4382	2011	13114	16110		3-CAP_IB-HKU-1_21270_4	20.8524	24.0002
CAP2UW1_1260	7557	2487	4729	1880	8913	10949		3-CAP_IB-HKU-1_21270_5	203.499	251.633
CAP2UW1_1261	7524	4828	12171	4978	14981	11556		3-CAP_IB-HKU-1_21270_6	1669.65	1608.54
CAP2UW1_1262	5454	6313	5871	1882	10956	10856		3-CAP_IB-HKU-1_21270_7	66.8696	92.7812
CAP2UW1_1263	1808	1496	1579	625	3186	3663		3-CAP_IB-HKU-1_21279_1	0.8901	1.92955
CAP2UW1_1264	263	230	173	84	521	612		3-CAP_IB-HKU-1_21279_2	7.00679	5.9942
CAP2UW1_1265	6528	3506	5787	2868	10575	10469		3-CAP_IB-HKU-1_21279_3	8.99602	20
CAP2UW1_1266	16179	6841	10633	5661	24658	24756		3-CAP_IB-HKU-1_21279_4	16.8802	6.85115
CAP2UW1_1267	1027	680	901	418	1564	1710		3-CAP_IB-HKU-1_21304_1	282.958	354.858
CAP2UW1_1268	310	301	267	101	429	441		3-CAP_IB-HKU-1_21304_2	122.99	101.988
CAP2UW1_1269	715	761	529	246	1328	1247		3-CAP_IB-HKU-1_21304_3	43.8941	52.9715
CAP2UW1_1270	2908	1842	1998	1282	5963	5140		3-CAP_IB-HKU-1_21533_1	9.99999	16.0011
CAP2UW1_1271	29	31	25	14	41	52		3-CAP_IB-HKU-1_21533_3	4.0032	16.9745
CAP2UW1_1272	1405	960	900	464	2635	2470		3-CAP_IB-HKU-1_21533_5	13.002	7.0004
CAP2UW1_1273	29	256	19	6	36	30		3-CAP_IB-HKU-1_21670_1	16.9685	27.0043
CAP2UW1_1274	924	499	829	224	1292	1495		3-CAP_IB-HKU-1_21670_2	9.90725	6.0021
CAP2UW1_1275	182	91	109	75	281	308		3-CAP_IB-HKU-1_21670_3	3.00294	10.9779
CAP2UW1_1276	118	109	180	51	222	214		3-CAP_IB-HKU-1_21681_1	15.9427	34.8886
CAP2UW1_1277	2825	2690	4190	1593	6639	5074		3-CAP_IB-HKU-1_21681_2	6.0003	3.99892
CAP2UW1_1278	1	152	4	0	9	14		3-CAP_IB-HKU-1_21681_3	177.965	129.968
CAP2UW1_1279	1194	1247	2314	614	2524	2184		3-CAP_IB-HKU-1_21681_4	200.222	189.73
CAP2UW1_1280	1562	1391	1358	665	2065	2479		3-CAP_IB-HKU-1_21681_5	38.891	21.9504
CAP2UW1_1281	1714	810	1170	643	2756	4105		3-CAP_IB-HKU-1_21681_6	24.8992	66.7609
CAP2UW1_1282	1153	723	774	510	1711	2147		3-CAP_IB-HKU-1_21732_2	11.8404	19.9604
CAP2UW1_1283	770	478	665	364	1342	2009		3-CAP_IB-HKU-1_21732_3	26.9896	25.9392
CAP2UW1_1284	4309	3357	5355	2364	9095	8342		3-CAP_IB-HKU-1_21732_4	139.945	133.905
CAP2UW1_1285	1374	915	2024	723	2261	2762		3-CAP_IB-HKU-1_21732_5	3.96032	2.00028
CAP2UW1_1286	271	179	251	81	421	618		3-CAP_IB-HKU-1_21755_1	6.99732	8.00104
CAP2UW1_1287	424	258	326	127	631	1218		3-CAP_IB-HKU-1_21755_2	1.99864	1.9992
CAP2UW1_1288	2601	1071	2079	883	3323	4533		3-CAP_IB-HKU-1_21755_3	14.0001	10.9985
CAP2UW1_1289	0	0	0	0	0	0		3-CAP_IB-HKU-1_21773_1	4.99618	11.9971
CAP2UW1_1290	0	0	0	0	0	0		3-CAP_IB-HKU-1_21773_2	13.9822	7.99795
CAP2UW1_1291	0	0	0	0	0	0		3-CAP_IB-HKU-1_21773_3	31.8901	18.9991
CAP2UW1_1292	0	0	0	0	0	0		3-CAP_IB-HKU-1_21821_1	4.00028	2.00096
CAP2UW1_1293	154	199	99	59	257	406		3-CAP_IB-HKU-1_21821_2	5.99748	3.00228
CAP2UW1_1294	2913	2506	2093	1455	6665	7086		3-CAP_IB-HKU-1_21821_4	4.99824	1.86984
CAP2UW1_1295	343	721	299	189	494	516		3-CAP_IB-HKU-1_21910_1	148.583	193.601
CAP2UW1_1296	239	286	231	121	360	304		3-CAP_IB-HKU-1_21910_2	9.97931	13.9087
CAP2UW1_1297	6	3	5	1	11	5		3-CAP_IB-HKU-1_21910_3	5.94072	17.9981
CAP2UW1_1298	898	4037	10241	3985	2466	1440		3-CAP_IB-HKU-1_22069_1	20.8808	27.9388
CAP2UW1_1299	271	999	2268	1238	1005	669		3-CAP_IB-HKU-1_22069_2	2.00124	0.99996
CAP2UW1_1300	599	794	1057	651	926	877		3-CAP_IB-HKU-1_22272_1	17.0002	17.0009
CAP2UW1_1301	608	500	966	642	780	930		3-CAP_IB-HKU-1_22272_2	5.9996	16.9042
CAP2UW1_1302	220	238	293	100	374	559		3-CAP_IB-HKU-1_22272_4	2.99956	1.00089
CAP2UW1_1303	322	252	353	146	584	717		3-CAP_IB-HKU-1_22274_1	7.9794	13.5399
CAP2UW1_1304	0	0	0	0	0	0		3-CAP_IB-HKU-1_22274_2	9.00036	3.99916
CAP2UW1_1305	0	0	0	0	0	0		3-CAP_IB-HKU-1_22300_1	10.9929	9.00128
CAP2UW1_1306	0	0	0	0	0	0		3-CAP_IB-HKU-1_22300_2	5.999	2.9998
CAP2UW1_1307	6	1	31	6	23	4		3-CAP_IB-HKU-1_22421_2	3.88285	3.0016
CAP2UW1_1308	4	0	2	5	4	15		3-CAP_IB-HKU-1_22421_3	3.99896	18.0044
CAP2UW1_1309	8	4	26	11	14	14		3-CAP_IB-HKU-1_22421_4	12.0015	16.9983
CAP2UW1_1310	98	45	509	181	527	244		3-CAP_IB-HKU-1_22439_1	241.942	334.079
CAP2UW1_1311	0	0	0	0	0	0		3-CAP_IB-HKU-1_22439_2	21.9977	15.0013
CAP2UW1_1312	0	0	0	0	0	0		3-CAP_IB-HKU-1_22439_3	14.9472	13.0028
CAP2UW1_1313	427	326	397	133	538	668		3-CAP_IB-HKU-1_22439_4	110.48	64.4997
CAP2UW1_1314	1354	1372	1534	412	2442	2685		3-CAP_IB-HKU-1_22439_5	33.9948	29.0021
CAP2UW1_1315	2531	1611	3431	1251	4142	4947		3-CAP_IB-HKU-1_22439_6	10.0018	12.999
CAP2UW1_1316	671	1155	878	377	843	898		3-CAP_IB-HKU-1_22560_1	2.00079	7.92064
CAP2UW1_1317	953	342	536	297	3713	6688		3-CAP_IB-HKU-1_22560_2	5.00192	5.00122
CAP2UW1_1318	1172	554	892	597	5600	8061		3-CAP_IB-HKU-1_22560_3	4.99954	2.99904
CAP2UW1_1319	1410	714	1549	522	1780	1868		3-CAP_IB-HKU-1_22560_4	29.0004	28.9999
CAP2UW1_1320	1569	752	1545	538	2316	2459		3-CAP_IB-HKU-1_22560_5	24.0009	33.9997
CAP2UW1_1321	1584	654	2628	754	2508	2337		3-CAP_IB-HKU-1_22560_6	0.99968	3.99156
CAP2UW1_1322	611	317	705	279	917	859		3-CAP_IB-HKU-1_22560_7	27.6391	21.3406
CAP2UW1_1323	507	443	378	158	728	648		3-CAP_IB-HKU-1_22688_2	72.8637	59.8962
CAP2UW1_1324	391	474	1362	263	749	957		3-CAP_IB-HKU-1_22688_3	22.9997	15.002
CAP2UW1_1325	121	189	273	48	172	181		3-CAP_IB-HKU-1_22688_4	13.0028	7.0041
CAP2UW1_1326	711	442	485	164	869	1040		3-CAP_IB-HKU-1_2270_1	22.908	41.7517
CAP2UW1_1327	543	476	1436	221	896	966		3-CAP_IB-HKU-1_2270_2	5.9926	33.9948
CAP2UW1_1328	5	42	5	6	13	17		3-CAP_IB-HKU-1_22713_1	1.99937	2.99904
CAP2UW1_1329	4295	15789	3496	2680	16161	11360		3-CAP_IB-HKU-1_22721_2	2.9078	8.85822
CAP2UW1_1330	5571	7070	7081	5242	43305	25985		3-CAP_IB-HKU-1_22721_3	78.9165	91.9863
CAP2UW1_1331	1082	937	1514	1132	4007	2731		3-CAP_IB-HKU-1_22747_2	24.9914	14.9931
CAP2UW1_1332	877	687	1138	823	3094	2631		3-CAP_IB-HKU-1_22747_3	28.7308	24.8797
CAP2UW1_1333	940	701	1539	671	2520	2454		3-CAP_IB-HKU-1_2282_2	4.0032	4.00275
CAP2UW1_1334	253	359	392	221	1040	1103		3-CAP_IB-HKU-1_22842_1	13.9783	11.9944
CAP2UW1_1335	249	237	279	98	392	606		3-CAP_IB-HKU-1_22842_3	28.0038	26.9955
CAP2UW1_1336	812	592	956	390	1084	1439		3-CAP_IB-HKU-1_2289_1	5.00094	4.99854
CAP2UW1_1337	0	70	0	0	2	4		3-CAP_IB-HKU-1_2289_10	10.8776	13.9703
CAP2UW1_1338	635	348	781	289	1327	1067		3-CAP_IB-HKU-1_2289_11	15.0002	14.0007
CAP2UW1_1339	75	240	95	40	241	176		3-CAP_IB-HKU-1_2289_2	22.8985	19.866
CAP2UW1_1340	581	277	256	90	365	411		3-CAP_IB-HKU-1_2289_3	44.9934	17.9019
CAP2UW1_1341	643	538	714	294	1052	1141		3-CAP_IB-HKU-1_2289_4	28.9269	44.9908
CAP2UW1_1342	1363	1084	2073	795	2532	2601		3-CAP_IB-HKU-1_2289_5	128.688	82.9536
CAP2UW1_1343	1654	1456	2984	845	3391	2848		3-CAP_IB-HKU-1_2289_6	1.90905	7.84744
CAP2UW1_1344	2719	2095	4012	1324	4222	3193		3-CAP_IB-HKU-1_2289_7	31.8288	49.966
CAP2UW1_1345	1341	836	1184	536	2254	2850		3-CAP_IB-HKU-1_2289_8	133.832	92.9384
CAP2UW1_1346	0	0	0	0	0	0		3-CAP_IB-HKU-1_2289_9	75.9915	69.9396
CAP2UW1_1347	0	0	0	0	0	0		3-CAP_IB-HKU-1_2292_1	59.9068	46.9819
CAP2UW1_1348	0	0	0	0	0	0		3-CAP_IB-HKU-1_2292_10	13.0002	4.99895
CAP2UW1_1349	0	0	0	0	0	0		3-CAP_IB-HKU-1_2292_12	25.8441	17.9962
CAP2UW1_1350	2326	1705	3385	910	3331	3763		3-CAP_IB-HKU-1_2292_13	27.0004	26.0015
CAP2UW1_1351	21	92	29	7	21	29		3-CAP_IB-HKU-1_2292_14	19.69	13.9711
CAP2UW1_1352	2367	1330	2796	1114	3653	4177		3-CAP_IB-HKU-1_2292_2	23.9904	16.9974
CAP2UW1_1353	1950	1472	2428	980	2629	2823		3-CAP_IB-HKU-1_2292_3	10.9875	15.0018
CAP2UW1_1354	1689	1397	1794	888	3090	2980		3-CAP_IB-HKU-1_2292_4	16.9016	9.00396
CAP2UW1_1355	1839	1935	4482	1412	3275	2509		3-CAP_IB-HKU-1_2292_5	24.8727	19.0008
CAP2UW1_1356	5020	4709	14560	3126	6612	7126		3-CAP_IB-HKU-1_2292_6	44.9599	33.0058
CAP2UW1_1357	958	576	1382	360	845	1423		3-CAP_IB-HKU-1_2292_7	445.262	324.657
CAP2UW1_1358	292	137	489	94	357	517		3-CAP_IB-HKU-1_2292_8	144.655	131.999
CAP2UW1_1359	858	416	1072	237	1026	1410		3-CAP_IB-HKU-1_2292_9	3.99747	3.99974
CAP2UW1_1360	6563	3111	7245	1876	5546	7681		3-CAP_IB-HKU-1_22962_1	15.002	24.8644
CAP2UW1_1361	2677	2262	2448	993	2900	3572		3-CAP_IB-HKU-1_22962_2	6.00045	5.9024
CAP2UW1_1362	14021	24344	53169	8849	17220	14038		3-CAP_IB-HKU-1_22962_3	4.0006	4.00128
CAP2UW1_1363	1687	1071	2690	871	3847	3484		3-CAP_IB-HKU-1_22962_4	3.00128	7.99793
CAP2UW1_1364	843	501	1314	428	2580	2153		3-CAP_IB-HKU-1_22962_5	15.9996	22.9961
CAP2UW1_1365	1893	1358	2494	1039	5148	4657		3-CAP_IB-HKU-1_22962_7	0.89925	0.9996
CAP2UW1_1366	1516	1220	2107	941	3493	3044		3-CAP_IB-HKU-1_23009_1	10.9292	16.0001
CAP2UW1_1367	2065	837	2058	617	2327	2710		3-CAP_IB-HKU-1_23009_2	1.00276	2.9992
CAP2UW1_1368	1183	483	1017	371	1359	1607		3-CAP_IB-HKU-1_23096_1	10.0012	11.0024
CAP2UW1_1369	822	296	841	189	687	828		3-CAP_IB-HKU-1_23096_2	1.81008	0.9699
CAP2UW1_1370	2023	709	1522	529	1439	1427		3-CAP_IB-HKU-1_23126_1	131.5	61.92
CAP2UW1_1371	5477	6144	8144	2372	12234	9592		3-CAP_IB-HKU-1_23126_10	16.8588	9.00127
CAP2UW1_1372	4369	4582	8631	4348	14132	9091		3-CAP_IB-HKU-1_23126_11	35.9842	35.0004
CAP2UW1_1373	3902	4113	7058	3153	11353	7635		3-CAP_IB-HKU-1_23126_12	40.9015	38.0006
CAP2UW1_1374	820	779	1953	832	1940	1266		3-CAP_IB-HKU-1_23126_2	108.858	74.8577
CAP2UW1_1375	6352	23986	13038	6092	19196	9152		3-CAP_IB-HKU-1_23126_3	44.0003	22.9174
CAP2UW1_1376	1390	1877	3593	1429	3022	1625		3-CAP_IB-HKU-1_23126_4	47.9917	35.0023
CAP2UW1_1377	349	192	333	109	519	665		3-CAP_IB-HKU-1_23126_5	46.835	28.9949
CAP2UW1_1378	500	499	683	310	1249	1064		3-CAP_IB-HKU-1_23126_6	6.00056	9.90092
CAP2UW1_1379	1031	976	1501	1102	2829	2320		3-CAP_IB-HKU-1_23126_7	6.99975	8.9115
CAP2UW1_1380	423	277	423	151	909	980		3-CAP_IB-HKU-1_23126_9	9.9182	22.8977
CAP2UW1_1381	1040	1076	693	278	1812	2210		3-CAP_IB-HKU-1_23194_1	13.999	9.98985
CAP2UW1_1382	3052	1315	2828	1071	5041	5391		3-CAP_IB-HKU-1_23194_2	18.9943	75.9951
CAP2UW1_1383	509	291	576	228	1112	1025		3-CAP_IB-HKU-1_23194_3	8.96103	20.0002
CAP2UW1_1384	378	268	534	186	793	739		3-CAP_IB-HKU-1_23206_1	4.95876	4.00086
CAP2UW1_1385	400	215	535	160	699	754		3-CAP_IB-HKU-1_23206_2	306.686	275.764
CAP2UW1_1386	154	92	162	80	487	470		3-CAP_IB-HKU-1_23206_3	27.9164	39.9692
CAP2UW1_1387	315	184	320	169	663	867		3-CAP_IB-HKU-1_23230_1	42.7986	55.5692
CAP2UW1_1388	89	117	83	40	213	285		3-CAP_IB-HKU-1_23230_2	86.5899	84.8297
CAP2UW1_1389	192	181	203	46	249	308		3-CAP_IB-HKU-1_23230_3	137.519	116.679
CAP2UW1_1390	427	227	384	153	1473	3534		3-CAP_IB-HKU-1_23230_4	4.92896	6.99078
CAP2UW1_1391	555	295	417	154	1777	4081		3-CAP_IB-HKU-1_23267_1	0.99946	1.99962
CAP2UW1_1392	2371	1180	2431	871	4195	5077		3-CAP_IB-HKU-1_23267_2	21.9974	35.8999
CAP2UW1_1393	473	194	344	138	581	885		3-CAP_IB-HKU-1_23398_1	39.0044	83.9768
CAP2UW1_1394	240	580	246	128	451	475		3-CAP_IB-HKU-1_23398_2	0.9991	0.99968
CAP2UW1_1395	2633	1538	4195	1235	4397	4738		3-CAP_IB-HKU-1_23398_3	8.00296	14.0017
CAP2UW1_1396	159	291	337	92	356	439		3-CAP_IB-HKU-1_23398_4	10.9979	13.0025
CAP2UW1_1397	284	238	476	80	485	562		3-CAP_IB-HKU-1_23398_5	7.99908	7.00204
CAP2UW1_1398	633	270	526	233	900	1084		3-CAP_IB-HKU-1_23694_1	2.0007	6.99966
CAP2UW1_1399	1039	491	1287	329	1846	2799		3-CAP_IB-HKU-1_23694_5	1.99752	1.001
CAP2UW1_1400	2409	1429	2161	564	3770	4707		3-CAP_IB-HKU-1_23694_6	3.9974	1.99914
CAP2UW1_1401	9919	3854	8726	2234	14474	17622		3-CAP_IB-HKU-1_23846_1	3	2.94066
CAP2UW1_1402	2587	2239	1992	644	5583	6686		3-CAP_IB-HKU-1_23846_2	27.8861	21.9301
CAP2UW1_1403	1314	867	1189	466	2676	2934		3-CAP_IB-HKU-1_23846_3	8.99712	21.0011
CAP2UW1_1404	2206	819	1785	646	3804	4181		3-CAP_IB-HKU-1_23846_4	11.8271	5.00254
CAP2UW1_1405	1628	564	1050	441	2884	3457		3-CAP_IB-HKU-1_23846_5	8.00023	20.8407
CAP2UW1_1406	8573	4185	6088	3351	14433	15421		3-CAP_IB-HKU-1_23868_1	2104.55	1968.72
CAP2UW1_1407	2547	1387	2051	1219	4593	5367		3-CAP_IB-HKU-1_23868_2	80.9127	103.958
CAP2UW1_1408	2664	900	1393	639	5498	14996		3-CAP_IB-HKU-1_23868_3	147.705	193.76
CAP2UW1_1409	4215	1593	2897	1851	15240	30897		3-CAP_IB-HKU-1_23868_5	8.00415	7.95072
CAP2UW1_1410	2927	1502	2016	708	2449	3129		3-CAP_IB-HKU-1_23868_6	1.99936	4.9997
CAP2UW1_1411	4594	3287	2808	1579	7845	6632		3-CAP_IB-HKU-1_23886_1	297.569	311.205
CAP2UW1_1412	16096	6970	7747	4531	16793	14540		3-CAP_IB-HKU-1_23886_2	169.863	196.684
CAP2UW1_1413	8485	3714	5122	2166	9906	8582		3-CAP_IB-HKU-1_23886_3	201.739	234.713
CAP2UW1_1414	21204	8055	15992	5519	18587	16530		3-CAP_IB-HKU-1_23887_1	11.0046	12.9958
CAP2UW1_1415	6955	3612	4910	1210	7154	6785		3-CAP_IB-HKU-1_23887_2	6.99433	8.001
CAP2UW1_1416	6187	3814	5714	1417	7037	6774		3-CAP_IB-HKU-1_23887_3	4.00125	1.99998
CAP2UW1_1417	4256	1861	4951	1054	4182	3795		3-CAP_IB-HKU-1_23887_4	7.9992	16.9994
CAP2UW1_1418	3283	2307	3302	854	3965	3968		3-CAP_IB-HKU-1_23903_1	54.6006	43.5811
CAP2UW1_1419	1865	2106	2055	897	3383	3821		3-CAP_IB-HKU-1_23903_3	131.948	157.894
CAP2UW1_1420	3083	2537	3071	1206	4129	4816		3-CAP_IB-HKU-1_23903_4	13.9606	9.88038
CAP2UW1_1421	3095	2018	3651	1138	3725	4855		3-CAP_IB-HKU-1_23903_5	9.89	5.9996
CAP2UW1_1422	3492	2581	4012	1449	4550	6122		3-CAP_IB-HKU-1_23998_1	34.9981	58.8696
CAP2UW1_1423	1565	947	2305	683	2237	3255		3-CAP_IB-HKU-1_2404_1	21.8211	22.9781
CAP2UW1_1424	1853	1149	3232	948	3067	4815		3-CAP_IB-HKU-1_2404_2	11.8487	17.8965
CAP2UW1_1425	1465	1110	3068	853	2919	4608		3-CAP_IB-HKU-1_2404_3	12.9952	7.91295
CAP2UW1_1426	986	279	447	170	737	1625		3-CAP_IB-HKU-1_2404_4	63.9477	85.9867
CAP2UW1_1427	255	72	88	26	123	244		3-CAP_IB-HKU-1_2404_5	1.00098	6.94122
CAP2UW1_1428	1342	429	581	209	1080	2808		3-CAP_IB-HKU-1_2404_6	36.997	57.9331
CAP2UW1_1429	568	256	504	168	647	1025		3-CAP_IB-HKU-1_2404_7	7.00278	4.99968
CAP2UW1_1430	139	69	74	25	148	256		3-CAP_IB-HKU-1_2404_8	3.00108	4.00002
CAP2UW1_1431	8314	2382	5882	2393	7861	10264		3-CAP_IB-HKU-1_24084_1	3.82965	4.83947
CAP2UW1_1432	2323	624	1198	473	2061	3166		3-CAP_IB-HKU-1_24084_2	38.8572	19.7936
CAP2UW1_1433	2202	605	1611	473	1985	3453		3-CAP_IB-HKU-1_24084_3	46.5394	43.7011
CAP2UW1_1434	1962	778	1313	450	1557	2687		3-CAP_IB-HKU-1_24084_4	23.9988	32.9918
CAP2UW1_1435	1926	855	997	419	1821	3645		3-CAP_IB-HKU-1_24084_5	4.002	14.8771
CAP2UW1_1436	1177	550	877	340	951	1653		3-CAP_IB-HKU-1_24137_1	39.9876	74.9843
CAP2UW1_1437	671	671	293	145	546	1056		3-CAP_IB-HKU-1_24171_1	22.0028	7.00336
CAP2UW1_1438	1669	1087	1505	639	1982	3487		3-CAP_IB-HKU-1_24299_10	7	9
CAP2UW1_1439	93	128	63	19	120	234		3-CAP_IB-HKU-1_24299_11	26.982	8.9976
CAP2UW1_1440	1078	698	859	382	1376	1904		3-CAP_IB-HKU-1_24299_12	68.0022	78.979
CAP2UW1_1441	0	0	0	0	0	0		3-CAP_IB-HKU-1_24299_13	51.9998	59.881
CAP2UW1_1442	0	0	0	0	0	0		3-CAP_IB-HKU-1_24299_14	58.581	37.8503
CAP2UW1_1443	0	0	0	0	0	0		3-CAP_IB-HKU-1_24299_2	13.0024	7.99744
CAP2UW1_1444	0	0	0	0	0	0		3-CAP_IB-HKU-1_24299_3	12.9624	20.9961
CAP2UW1_1445	0	0	0	0	0	0		3-CAP_IB-HKU-1_24299_5	127.45	472.99
CAP2UW1_1446	4	14	8	2	9	21		3-CAP_IB-HKU-1_24299_6	718.398	2510.4
CAP2UW1_1447	0	0	0	0	0	0		3-CAP_IB-HKU-1_24299_7	20.9965	15.7675
CAP2UW1_1448	0	0	0	0	0	0		3-CAP_IB-HKU-1_24299_8	21.0018	20.8948
CAP2UW1_1449	844	468	1031	396	1185	1236		3-CAP_IB-HKU-1_24299_9	15.8772	23.0005
CAP2UW1_1450	0	0	0	0	0	0		3-CAP_IB-HKU-1_24302_1	20.9867	17.8831
CAP2UW1_1451	0	0	0	0	0	0		3-CAP_IB-HKU-1_24302_3	10.8942	18.9141
CAP2UW1_1452	0	0	0	0	0	0		3-CAP_IB-HKU-1_24306_1	11.0022	16.9048
CAP2UW1_1453	0	0	0	0	0	0		3-CAP_IB-HKU-1_24306_2	9.9997	7.99875
CAP2UW1_1454	0	0	0	0	0	0		3-CAP_IB-HKU-1_24306_4	433.718	498.577
CAP2UW1_1455	0	0	0	0	0	0		3-CAP_IB-HKU-1_24306_5	168.857	120.979
CAP2UW1_1456	0	0	0	0	0	0		3-CAP_IB-HKU-1_24306_6	5.99848	4.99909
CAP2UW1_1457	0	0	0	0	0	0		3-CAP_IB-HKU-1_24374_1	15.7913	5.80032
CAP2UW1_1458	280	326	278	156	644	779		3-CAP_IB-HKU-1_24374_2	3.99828	11.8814
CAP2UW1_1459	1246	1016	1277	523	2121	2067		3-CAP_IB-HKU-1_24374_3	23.8014	5.89095
CAP2UW1_1460	2835	2176	2522	791	3801	5301		3-CAP_IB-HKU-1_24374_4	146.85	106.959
CAP2UW1_1461	338	367	488	121	520	644		3-CAP_IB-HKU-1_24421_1	7.9992	9.00099
CAP2UW1_1462	404	327	495	154	705	907		3-CAP_IB-HKU-1_24421_2	18.0026	12.0006
CAP2UW1_1463	436	348	423	272	856	880		3-CAP_IB-HKU-1_24421_3	47.9274	17.0027
CAP2UW1_1464	103	107	63	21	108	193		3-CAP_IB-HKU-1_24421_4	60.996	79.9849
CAP2UW1_1465	5	41	3	3	4	4		3-CAP_IB-HKU-1_2450_1	1.9975	5.9928
CAP2UW1_1466	18	23	5	2	17	23		3-CAP_IB-HKU-1_24524_1	25.0049	27.0039
CAP2UW1_1467	105	53	59	21	75	111		3-CAP_IB-HKU-1_24524_2	11.999	18.9864
CAP2UW1_1468	3	37	1	1	1	1		3-CAP_IB-HKU-1_24524_3	9.97725	8.9964
CAP2UW1_1469	559	475	620	131	642	795		3-CAP_IB-HKU-1_24524_4	31.9895	29.0016
CAP2UW1_1470	193	190	185	52	283	357		3-CAP_IB-HKU-1_24524_5	37.8302	39.8779
CAP2UW1_1471	1342	1086	873	410	1134	1020		3-CAP_IB-HKU-1_2481_10	6.0003	4.9987
CAP2UW1_1472	3958	1408	2590	1103	3680	3998		3-CAP_IB-HKU-1_2481_11	255.274	298.437
CAP2UW1_1473	1496	488	1012	469	1497	1437		3-CAP_IB-HKU-1_2481_2	6.99976	5.9995
CAP2UW1_1474	1803	644	1472	545	1525	1795		3-CAP_IB-HKU-1_2481_3	10.9998	20.9866
CAP2UW1_1475	981	499	747	283	958	1598		3-CAP_IB-HKU-1_2481_4	67.0037	154.987
CAP2UW1_1476	421	177	256	114	470	636		3-CAP_IB-HKU-1_2481_5	2.99904	1.99962
CAP2UW1_1477	2965	1875	4191	1869	6167	4845		3-CAP_IB-HKU-1_2481_6	55.9784	41.8761
CAP2UW1_1478	408	324	905	385	1185	1069		3-CAP_IB-HKU-1_2481_7	21.9892	16.7388
CAP2UW1_1479	794	404	762	298	1438	2223		3-CAP_IB-HKU-1_2481_8	27.8894	23.9192
CAP2UW1_1480	653	214	189	143	987	2593		3-CAP_IB-HKU-1_2481_9	69.9328	88.8244
CAP2UW1_1481	152	40	76	15	149	207		3-CAP_IB-HKU-1_24852_1	1.99899	2.99714
CAP2UW1_1482	14	9	8	11	20	33		3-CAP_IB-HKU-1_25051_1	2.99649	2.0002
CAP2UW1_1483	580	347	382	139	936	1157		3-CAP_IB-HKU-1_25102_1	10.9985	17.9974
CAP2UW1_1484	693	353	625	169	828	1143		3-CAP_IB-HKU-1_25102_2	35.9671	34.8875
CAP2UW1_1485	391	160	354	78	429	586		3-CAP_IB-HKU-1_25148_1	34.9984	36.8508
CAP2UW1_1486	1296	469	1430	359	1602	1759		3-CAP_IB-HKU-1_25148_2	36.975	49.9872
CAP2UW1_1487	688	320	328	181	1279	3931		3-CAP_IB-HKU-1_25148_3	24.9964	20.0013
CAP2UW1_1488	134	149	59	27	278	712		3-CAP_IB-HKU-1_25196_2	2.00448	4.99851
CAP2UW1_1489	1150	477	453	214	1054	2106		3-CAP_IB-HKU-1_25196_3	47.9106	46.9923
CAP2UW1_1490	7947	5522	6284	3668	18779	16170		3-CAP_IB-HKU-1_25196_4	2.99902	6.00005
CAP2UW1_1491	3691	1422	2837	1148	6617	7097		3-CAP_IB-HKU-1_2520_1	21.8829	14.9017
CAP2UW1_1492	2727	1579	1673	780	4465	4553		3-CAP_IB-HKU-1_2520_2	14.8302	9.00079
CAP2UW1_1493	914	528	651	246	1343	1641		3-CAP_IB-HKU-1_25200_1	77.8534	52.976
CAP2UW1_1494	404	360	441	144	665	928		3-CAP_IB-HKU-1_25200_2	14	19.9894
CAP2UW1_1495	8455	3384	5531	2455	8700	11110		3-CAP_IB-HKU-1_25285_1	15.9179	15.0039
CAP2UW1_1496	444	236	240	187	599	734		3-CAP_IB-HKU-1_25285_2	3.99978	2.0009
CAP2UW1_1497	590	327	666	414	901	881		3-CAP_IB-HKU-1_25286_1	8.0024	15.0024
CAP2UW1_1498	4611	7295	13267	6163	20107	9292		3-CAP_IB-HKU-1_25286_2	2.99823	7.00018
CAP2UW1_1499	461	581	1275	534	2504	1084		3-CAP_IB-HKU-1_253_2	32.9973	64.9819
CAP2UW1_1500	597	690	1734	431	1756	1232		3-CAP_IB-HKU-1_253_3	24.9561	20.9745
CAP2UW1_1501	851	814	1463	275	1545	1457		3-CAP_IB-HKU-1_253_4	17.9982	22.0017
CAP2UW1_1502	1902	1919	2986	1002	2704	2062		3-CAP_IB-HKU-1_253_5	33.8798	32.6676
CAP2UW1_1503	6390	5681	9590	4314	9810	7701		3-CAP_IB-HKU-1_253_6	40.9415	46.7471
CAP2UW1_1504	748	570	811	363	1544	1354		3-CAP_IB-HKU-1_253_7	17.0032	11.001
CAP2UW1_1505	1361	1952	2847	1573	3919	2283		3-CAP_IB-HKU-1_253_8	24.0064	22.0027
CAP2UW1_1506	1019	1171	1906	1430	4272	2434		3-CAP_IB-HKU-1_2530_3	1.00107	4.99765
CAP2UW1_1507	642	994	1333	870	2055	1230		3-CAP_IB-HKU-1_2530_5	8.00492	5.005
CAP2UW1_1508	2412	4425	4685	3138	8931	4180		3-CAP_IB-HKU-1_2530_7	4.99629	1.99914
CAP2UW1_1509	1204	1495	2114	1224	5569	2964		3-CAP_IB-HKU-1_25368_1	275.679	309.407
CAP2UW1_1510	1706	1240	4059	1180	5908	3591		3-CAP_IB-HKU-1_25368_2	160.029	179.119
CAP2UW1_1511	41	120	77	19	126	90		3-CAP_IB-HKU-1_25368_3	14.003	15.0021
CAP2UW1_1512	1882	1595	3163	1876	4404	3272		3-CAP_IB-HKU-1_25368_4	5.99298	12.8803
CAP2UW1_1513	1954	1557	1976	1070	2976	2535		3-CAP_IB-HKU-1_25368_5	1.89952	4.77945
CAP2UW1_1514	2417	1702	3312	1288	6537	5261		3-CAP_IB-HKU-1_25407_1	10.909	5.9994
CAP2UW1_1515	1363	1029	1869	711	3909	3265		3-CAP_IB-HKU-1_25407_2	8.9397	7.00112
CAP2UW1_1516	3478	2786	3605	1164	5445	5269		3-CAP_IB-HKU-1_25407_3	3.99	1.99998
CAP2UW1_1517	5794	1655	2874	1239	6454	8216		3-CAP_IB-HKU-1_25634_1	2.70015	0.99958
CAP2UW1_1518	1812	876	938	376	2232	3269		3-CAP_IB-HKU-1_25634_2	5.99497	6.00493
CAP2UW1_1519	375	178	171	45	338	906		3-CAP_IB-HKU-1_25634_3	16.9909	25.9631
CAP2UW1_1520	2421	1938	2072	604	4287	4219		3-CAP_IB-HKU-1_25634_4	33.9812	15.9975
CAP2UW1_1521	2486	2026	3035	936	5934	5730		3-CAP_IB-HKU-1_25688_1	61.8473	41.9328
CAP2UW1_1522	6670	5068	6847	3067	20349	15437		3-CAP_IB-HKU-1_25821_1	16.9922	16.0014
CAP2UW1_1523	5417	2827	8163	3241	14968	10735		3-CAP_IB-HKU-1_25821_2	9.99915	8.99775
CAP2UW1_1524	10699	6601	13147	8323	27530	18702		3-CAP_IB-HKU-1_25821_3	3.9999	6.93036
CAP2UW1_1525	4213	3076	5496	3499	9445	6408		3-CAP_IB-HKU-1_25821_4	40.9335	59.8659
CAP2UW1_1526	10967	11166	24785	11363	35498	18775		3-CAP_IB-HKU-1_25821_5	42.9109	60.8303
CAP2UW1_1527	858	558	660	311	1866	1548		3-CAP_IB-HKU-1_25821_6	167.766	212.933
CAP2UW1_1528	340	157	251	113	601	607		3-CAP_IB-HKU-1_25821_7	59.0035	77.9715
CAP2UW1_1529	249	127	225	101	406	438		3-CAP_IB-HKU-1_25854_2	9.9306	10.9972
CAP2UW1_1530	2729	1974	3150	1438	6123	5938		3-CAP_IB-HKU-1_25909_1	146.894	164.89
CAP2UW1_1531	851	926	1958	684	2256	2081		3-CAP_IB-HKU-1_25909_2	42.9621	47.9619
CAP2UW1_1532	1213	1469	2581	995	3087	2855		3-CAP_IB-HKU-1_25909_3	4.00057	6.99985
CAP2UW1_1533	1665	2762	2418	1944	9896	5260		3-CAP_IB-HKU-1_25909_4	14.0011	15.0008
CAP2UW1_1534	801	1525	1687	880	3379	1804		3-CAP_IB-HKU-1_25909_5	29.9317	19.8468
CAP2UW1_1535	5845	5743	15404	5852	25913	14262		3-CAP_IB-HKU-1_25929_1	68.901	114.654
CAP2UW1_1536	3385	3066	5757	2314	11689	7698		3-CAP_IB-HKU-1_25929_2	267.626	390.574
CAP2UW1_1537	2912	2100	4124	1473	9990	7549		3-CAP_IB-HKU-1_25969_1	37.9959	19.9971
CAP2UW1_1538	4254	3368	7085	2072	12880	10865		3-CAP_IB-HKU-1_25969_2	7.00248	5.00384
CAP2UW1_1539	2566	7410	4876	2624	12288	7209		3-CAP_IB-HKU-1_25969_3	25.9573	22.9967
CAP2UW1_1540	8615	11206	14424	7629	41199	26899		3-CAP_IB-HKU-1_25969_4	98.8294	93.6205
CAP2UW1_1541	221	413	397	215	653	509		3-CAP_IB-HKU-1_25969_5	4.00014	3.00111
CAP2UW1_1542	4562	4160	12160	5009	12246	8100		3-CAP_IB-HKU-1_25969_6	4.00203	12.9408
CAP2UW1_1543	2559	2404	4391	1419	6202	5720		3-CAP_IB-HKU-1_25969_7	2.0008	4.99888
CAP2UW1_1544	1140	662	1669	607	2174	2015		3-CAP_IB-HKU-1_25987_2	6.00075	1.99652
CAP2UW1_1545	3733	2205	4200	1869	6874	7580		3-CAP_IB-HKU-1_25987_3	16.9018	31.0023
CAP2UW1_1546	196	191	335	104	339	405		3-CAP_IB-HKU-1_26284_1	331.738	502.982
CAP2UW1_1547	2918	3214	5312	3718	12259	7461		3-CAP_IB-HKU-1_26284_2	234.748	313.677
CAP2UW1_1548	1581	1170	1573	1117	3705	2831		3-CAP_IB-HKU-1_26284_3	12.0012	12.001
CAP2UW1_1549	841	499	576	443	1653	1327		3-CAP_IB-HKU-1_26444_1	12.9998	7.00015
CAP2UW1_1550	2396	1049	2859	1032	4638	3762		3-CAP_IB-HKU-1_26444_2	26.8784	10.9945
CAP2UW1_1551	1341	950	1143	435	3393	2889		3-CAP_IB-HKU-1_26444_3	192.478	164.681
CAP2UW1_1552	604	377	873	174	1470	1412		3-CAP_IB-HKU-1_26444_4	49.7582	45.6366
CAP2UW1_1553	820	488	1188	254	1818	1767		3-CAP_IB-HKU-1_26444_5	301.589	69.8706
CAP2UW1_1554	296	190	403	115	684	726		3-CAP_IB-HKU-1_26444_6	104.49	34.4592
CAP2UW1_1555	1427	989	2540	1117	4297	3472		3-CAP_IB-HKU-1_26444_7	7.67106	7.87896
CAP2UW1_1556	2012	4093	4952	3634	8715	4060		3-CAP_IB-HKU-1_26444_8	9.0048	14.004
CAP2UW1_1557	549	321	712	140	605	736		3-CAP_IB-HKU-1_26457_1	3.92112	2.00164
CAP2UW1_1558	1813	1072	1710	720	2922	2880		3-CAP_IB-HKU-1_26509_1	40.004	27
CAP2UW1_1559	521	353	508	197	887	973		3-CAP_IB-HKU-1_26818_1	16.9371	43.8987
CAP2UW1_1560	360	229	399	134	600	715		3-CAP_IB-HKU-1_26818_2	2.98596	38.8486
CAP2UW1_1561	1669	834	513	331	1503	2428		3-CAP_IB-HKU-1_26818_3	8.00253	6.91695
CAP2UW1_1562	190	51	66	25	159	301		3-CAP_IB-HKU-1_26818_4	12.8699	7.99729
CAP2UW1_1563	828	341	356	196	920	1489		3-CAP_IB-HKU-1_26818_5	12.9998	14.0015
CAP2UW1_1564	1121	417	572	250	1198	2013		3-CAP_IB-HKU-1_26818_6	33.8003	13.9105
CAP2UW1_1565	263	219	190	49	300	554		3-CAP_IB-HKU-1_26818_7	24.0006	31.9826
CAP2UW1_1566	2390	1413	1604	672	2702	4129		3-CAP_IB-HKU-1_26831_2	9.00804	11.9721
CAP2UW1_1567	394	285	266	96	450	862		3-CAP_IB-HKU-1_26880_1	759.64	370.519
CAP2UW1_1568	53	13	28	13	42	55		3-CAP_IB-HKU-1_26880_2	4.93839	10.83
CAP2UW1_1569	1117	398	918	440	1364	1978		3-CAP_IB-HKU-1_26880_3	33.9563	47.8915
CAP2UW1_1570	94	89	76	69	117	208		3-CAP_IB-HKU-1_26880_4	2.91	6.00068
CAP2UW1_1571	639	944	613	280	1353	1014		3-CAP_IB-HKU-1_26964_1	138.755	289.663
CAP2UW1_1572	605	627	578	232	1334	995		3-CAP_IB-HKU-1_26964_2	4.998	19.9984
CAP2UW1_1573	876	820	689	210	1350	1574		3-CAP_IB-HKU-1_26964_3	2.99917	4.99968
CAP2UW1_1574	242	205	214	66	480	798		3-CAP_IB-HKU-1_26964_4	51.0029	29.92
CAP2UW1_1575	310	217	370	129	525	881		3-CAP_IB-HKU-1_26964_5	13.9995	9.98149
CAP2UW1_1576	116	190	145	52	125	187		3-CAP_IB-HKU-1_26987_1	14.819	10.9709
CAP2UW1_1577	2226	1077	2698	1109	3106	3739		3-CAP_IB-HKU-1_26987_2	17.892	11.9112
CAP2UW1_1578	2927	1417	3394	1387	4808	4394		3-CAP_IB-HKU-1_26987_3	43.9015	25.8694
CAP2UW1_1579	3037	1444	3931	1639	4544	4645		3-CAP_IB-HKU-1_27022_1	5.9856	8.9937
CAP2UW1_1580	1204	491	1404	545	1970	2181		3-CAP_IB-HKU-1_27027_1	3.00032	3.92034
CAP2UW1_1581	135	64	102	49	237	249		3-CAP_IB-HKU-1_27027_2	3.8493	4.98085
CAP2UW1_1582	275	106	204	86	343	429		3-CAP_IB-HKU-1_27027_4	5.00214	5.00044
CAP2UW1_1583	434	324	315	307	1665	1373		3-CAP_IB-HKU-1_27061_1	29.8544	25.9951
CAP2UW1_1584	355	113	272	246	1514	1302		3-CAP_IB-HKU-1_27061_2	49.0027	34.9222
CAP2UW1_1585	3190	1905	3223	1355	5575	5324		3-CAP_IB-HKU-1_27113_1	219.782	276.853
CAP2UW1_1586	1522	753	1724	487	2523	3073		3-CAP_IB-HKU-1_27113_2	41.9036	33.9222
CAP2UW1_1587	282	161	335	105	547	747		3-CAP_IB-HKU-1_27113_3	16.9832	38.9986
CAP2UW1_1588	24	32	39	16	38	47		3-CAP_IB-HKU-1_27113_4	11.9982	18.9415
CAP2UW1_1589	2675	2575	2709	1061	5832	6225		3-CAP_IB-HKU-1_27113_5	2.87028	6.98984
CAP2UW1_1590	5164	3043	7844	3092	10401	8521		3-CAP_IB-HKU-1_27113_6	9.9696	8.96996
CAP2UW1_1591	337	711	461	179	485	400		3-CAP_IB-HKU-1_27148_2	4.95018	4.00044
CAP2UW1_1592	3745	2006	4849	1559	6527	7301		3-CAP_IB-HKU-1_27148_3	17.8559	15.9907
CAP2UW1_1593	871	1483	807	310	2216	3091		3-CAP_IB-HKU-1_27220_1	20.9138	18.0052
CAP2UW1_1594	957	790	1482	312	1662	1656		3-CAP_IB-HKU-1_27220_2	6.9375	4.0001
CAP2UW1_1595	9683	8500	9915	3769	9947	6318		3-CAP_IB-HKU-1_27220_3	114.862	96.9984
CAP2UW1_1596	5426	4479	5735	1875	5605	4487		3-CAP_IB-HKU-1_27220_4	19.0007	39.6414
CAP2UW1_1597	578	339	614	149	660	900		3-CAP_IB-HKU-1_27244_1	1.99983	0.9996
CAP2UW1_1598	673	333	506	211	642	852		3-CAP_IB-HKU-1_27244_2	4.99757	6.0044
CAP2UW1_1599	433	274	393	152	610	1056		3-CAP_IB-HKU-1_27244_3	24.9703	19.0012
CAP2UW1_1600	1303	542	786	234	1501	3602		3-CAP_IB-HKU-1_27244_4	23.0005	9.9918
CAP2UW1_1601	403	177	267	77	412	1056		3-CAP_IB-HKU-1_27244_5	21.924	8.99834
CAP2UW1_1602	3700	2476	4836	1681	3255	2078		3-CAP_IB-HKU-1_27244_6	14.9321	5.92171
CAP2UW1_1603	2298	1434	2906	747	2264	2020		3-CAP_IB-HKU-1_27330_1	32.9957	35.9951
CAP2UW1_1604	877	652	1220	276	988	884		3-CAP_IB-HKU-1_27339_1	0.97	0.99941
CAP2UW1_1605	1869	840	2685	631	1736	1932		3-CAP_IB-HKU-1_27339_2	641.337	421.545
CAP2UW1_1606	965	422	1197	351	850	1012		3-CAP_IB-HKU-1_27339_3	195.033	149.862
CAP2UW1_1607	722	691	629	268	1083	1109		3-CAP_IB-HKU-1_27339_4	40.41	29.0505
CAP2UW1_1608	11839	5118	10703	5422	19301	16061		3-CAP_IB-HKU-1_27339_5	26.0036	11.9968
CAP2UW1_1609	4109	3811	3222	2261	6523	4530		3-CAP_IB-HKU-1_27339_6	35.8437	27.9046
CAP2UW1_1610	616	518	572	185	702	815		3-CAP_IB-HKU-1_2734_1	114.947	116.935
CAP2UW1_1611	3755	1375	944	1023	3933	4729		3-CAP_IB-HKU-1_2734_2	37.0018	33.782
CAP2UW1_1612	1121	341	319	261	1225	1423		3-CAP_IB-HKU-1_2734_3	4.002	0.9982
CAP2UW1_1613	728	262	158	97	801	1152		3-CAP_IB-HKU-1_27427_1	9.999	19.9993
CAP2UW1_1614	1262	431	359	237	1133	1676		3-CAP_IB-HKU-1_27427_2	15.9975	8.93152
CAP2UW1_1615	5473	2722	1032	393	5148	7974		3-CAP_IB-HKU-1_27427_3	3.99165	3.99879
CAP2UW1_1616	1952	832	470	146	1628	2681		3-CAP_IB-HKU-1_27651_2	6.98904	8.99733
CAP2UW1_1617	931	436	359	85	941	1479		3-CAP_IB-HKU-1_27651_3	2.92878	6.0006
CAP2UW1_1618	2376	1560	1811	494	3335	5430		3-CAP_IB-HKU-1_2767_1	13.9997	25.0035
CAP2UW1_1619	3261	4976	3288	1413	9244	16403		3-CAP_IB-HKU-1_2767_2	13.9965	9.99676
CAP2UW1_1620	3073	1451	2116	840	4929	6054		3-CAP_IB-HKU-1_2767_3	6.97835	9.9876
CAP2UW1_1621	299	211	298	136	665	677		3-CAP_IB-HKU-1_2767_4	5.00044	11.8942
CAP2UW1_1622	237	158	181	99	547	714		3-CAP_IB-HKU-1_2767_5	28.8419	13.9967
CAP2UW1_1623	5212	1352	2501	920	3663	5321		3-CAP_IB-HKU-1_2767_6	75.9891	83.9938
CAP2UW1_1624	3397	804	1724	891	2669	4069		3-CAP_IB-HKU-1_2767_7	4.89888	5.0007
CAP2UW1_1625	4095	857	2334	1088	4087	4374		3-CAP_IB-HKU-1_2767_8	6.0064	8.00316
CAP2UW1_1626	8178	2319	5205	3070	7595	8301		3-CAP_IB-HKU-1_2767_9	4.0002	2.00187
CAP2UW1_1627	3957	1584	3233	1671	5132	5850		3-CAP_IB-HKU-1_2768_10	25.9006	16.9182
CAP2UW1_1628	391	199	176	105	404	990		3-CAP_IB-HKU-1_2768_2	7.99866	28.9294
CAP2UW1_1629	8528	3539	6415	2231	9868	19992		3-CAP_IB-HKU-1_2768_3	13.9973	6.00078
CAP2UW1_1630	5016	2231	4838	1441	5524	7120		3-CAP_IB-HKU-1_2768_4	4.99938	2.00031
CAP2UW1_1631	5707	3215	5449	2052	7162	6595		3-CAP_IB-HKU-1_2768_5	0.9991	1.9998
CAP2UW1_1632	1227	1189	1007	439	2352	1926		3-CAP_IB-HKU-1_2768_6	13.9379	11.911
CAP2UW1_1633	8071	4160	7143	3104	11207	9269		3-CAP_IB-HKU-1_2768_7	10.0001	18.9527
CAP2UW1_1634	7771	4228	7030	2622	11726	10841		3-CAP_IB-HKU-1_2768_8	23.9825	23.9362
CAP2UW1_1635	2534	1458	2301	627	3345	3599		3-CAP_IB-HKU-1_2768_9	39.9886	30.9979
CAP2UW1_1636	729	312	898	290	1378	1355		3-CAP_IB-HKU-1_27686_1	0.9996	9.93157
CAP2UW1_1637	167	62	187	69	252	343		3-CAP_IB-HKU-1_27686_2	4.99873	8.9946
CAP2UW1_1638	160	74	145	67	218	281		3-CAP_IB-HKU-1_27766_1	8.00026	32.0031
CAP2UW1_1639	855	366	554	201	1185	1273		3-CAP_IB-HKU-1_27766_2	6.99944	8.99828
CAP2UW1_1640	396	215	172	89	506	485		3-CAP_IB-HKU-1_27770_1	16.001	18.8001
CAP2UW1_1641	63	80	30	21	131	134		3-CAP_IB-HKU-1_27770_2	42.0053	77.938
CAP2UW1_1642	2155	728	1237	946	3249	3667		3-CAP_IB-HKU-1_27852_1	4.87044	6
CAP2UW1_1643	7	10	3	3	19	16		3-CAP_IB-HKU-1_27852_2	1.9992	81.9667
CAP2UW1_1644	10417	4542	7061	2436	12755	15775		3-CAP_IB-HKU-1_27852_3	39.9898	31.0103
CAP2UW1_1645	0	171	0	0	0	0		3-CAP_IB-HKU-1_27852_4	166.745	93.638
CAP2UW1_1646	1073	627	1131	537	2183	2245		3-CAP_IB-HKU-1_27879_3	3.00027	2.95092
CAP2UW1_1647	386	177	418	160	655	752		3-CAP_IB-HKU-1_27879_4	24.9993	22.9265
CAP2UW1_1648	167	83	148	58	269	384		3-CAP_IB-HKU-1_27900_2	4.0014	10.0051
CAP2UW1_1649	299	176	214	116	518	1015		3-CAP_IB-HKU-1_27900_3	10.996	12.9965
CAP2UW1_1650	298	266	193	100	551	1311		3-CAP_IB-HKU-1_28088_1	1.00056	3.00042
CAP2UW1_1651	768	515	552	275	2792	7032		3-CAP_IB-HKU-1_28088_2	145.952	366.663
CAP2UW1_1652	735	435	883	245	1019	1333		3-CAP_IB-HKU-1_28088_3	25.8888	85.608
CAP2UW1_1653	43	39	52	12	75	108		3-CAP_IB-HKU-1_28097_1	13.7099	3.82962
CAP2UW1_1654	507	404	603	203	517	714		3-CAP_IB-HKU-1_28097_2	8.99868	14.9875
CAP2UW1_1655	669	684	631	215	1250	1213		3-CAP_IB-HKU-1_28097_3	10.9907	19.9715
CAP2UW1_1656	39	41	62	20	75	94		3-CAP_IB-HKU-1_28097_4	6.0006	8.8191
CAP2UW1_1657	155	121	215	192	374	437		3-CAP_IB-HKU-1_28097_5	2.9988	3.00058
CAP2UW1_1658	310	249	564	446	1081	851		3-CAP_IB-HKU-1_28129_1	7.97001	16.948
CAP2UW1_1659	1277	583	1004	549	2136	1989		3-CAP_IB-HKU-1_28129_2	37.9959	54.9937
CAP2UW1_1660	790	432	689	274	1398	1474		3-CAP_IB-HKU-1_28328_1	4.00113	1.0004
CAP2UW1_1661	407	297	1158	290	880	902		3-CAP_IB-HKU-1_28328_2	2.99907	1.98101
CAP2UW1_1662	160	282	378	159	403	356		3-CAP_IB-HKU-1_28330_1	1.97976	4.99968
CAP2UW1_1663	191	301	1467	54	219	216		3-CAP_IB-HKU-1_28477_1	3.96032	14.9386
CAP2UW1_1664	772	826	2081	102	596	191		3-CAP_IB-HKU-1_28477_2	18.0028	59.9733
CAP2UW1_1665	1939	2314	2445	153	1126	600		3-CAP_IB-HKU-1_28489_1	11.9976	12.9684
CAP2UW1_1666	0	5	0	0	1	1		3-CAP_IB-HKU-1_28489_2	19.9855	13.9965
CAP2UW1_1667	27	41	36	7	19	38		3-CAP_IB-HKU-1_28559_1	24.9927	29.9915
CAP2UW1_1668	11	18	5	7	10	17		3-CAP_IB-HKU-1_28667_1	65.9522	100.951
CAP2UW1_1669	0	0	0	0	0	0		3-CAP_IB-HKU-1_28667_2	4.94215	10.998
CAP2UW1_1670	0	0	0	0	0	0		3-CAP_IB-HKU-1_28768_1	696.626	1298.14
CAP2UW1_1671	0	0	0	0	0	0		3-CAP_IB-HKU-1_28768_2	252.549	437.749
CAP2UW1_1672	957	573	1118	244	941	1015		3-CAP_IB-HKU-1_28768_3	46.6307	56.7996
CAP2UW1_1673	171	127	132	81	287	374		3-CAP_IB-HKU-1_28768_4	155.611	165.867
CAP2UW1_1674	66	43	70	29	149	212		3-CAP_IB-HKU-1_28768_5	17.0015	19.0017
CAP2UW1_1675	234	121	165	95	321	455		3-CAP_IB-HKU-1_28959_1	24.9203	35.0012
CAP2UW1_1676	33	28	27	9	37	54		3-CAP_IB-HKU-1_28959_2	2.9302	8.99925
CAP2UW1_1677	399	369	610	155	685	721		3-CAP_IB-HKU-1_28959_3	85.9767	94.9739
CAP2UW1_1678	134	200	212	64	346	447		3-CAP_IB-HKU-1_29038_1	13.9968	16.0012
CAP2UW1_1679	1	7	0	0	0	0		3-CAP_IB-HKU-1_29038_2	12.7598	8.98988
CAP2UW1_1680	517	298	545	173	791	797		3-CAP_IB-HKU-1_29038_3	134.671	126.745
CAP2UW1_1681	61	40	66	37	76	78		3-CAP_IB-HKU-1_29038_4	23.819	16.0016
CAP2UW1_1682	27	13	35	9	40	39		3-CAP_IB-HKU-1_29163_1	8.99208	5.9984
CAP2UW1_1683	509	234	342	134	482	661		3-CAP_IB-HKU-1_29163_2	26.9601	14.0021
CAP2UW1_1684	871	385	610	243	919	1203		3-CAP_IB-HKU-1_29163_3	11.8118	8.00112
CAP2UW1_1685	565	284	449	150	579	720		3-CAP_IB-HKU-1_29176_1	7.9968	8.99676
CAP2UW1_1686	207	56	81	46	164	259		3-CAP_IB-HKU-1_29176_3	94.7239	32.0017
CAP2UW1_1687	338	131	328	119	452	619		3-CAP_IB-HKU-1_29176_4	9.98171	4.94955
CAP2UW1_1688	292	149	451	133	473	573		3-CAP_IB-HKU-1_29176_5	4.00192	4.00205
CAP2UW1_1689	0	0	0	0	0	0		3-CAP_IB-HKU-1_29176_6	4.99899	1.90092
CAP2UW1_1690	0	4	0	0	1	0		3-CAP_IB-HKU-1_2919_1	26.971	17.9986
CAP2UW1_1691	11883	5014	7492	1993	3240	1515		3-CAP_IB-HKU-1_29208_1	128.16	116.329
CAP2UW1_1692	4210	1257	1526	464	1240	1786		3-CAP_IB-HKU-1_29208_2	123.28	51.779
CAP2UW1_1693	1214	489	642	167	756	1224		3-CAP_IB-HKU-1_29208_3	47.7915	22.8404
CAP2UW1_1694	340	157	224	92	290	379		3-CAP_IB-HKU-1_29208_4	49.8771	29.9506
CAP2UW1_1695	313	126	262	108	427	574		3-CAP_IB-HKU-1_29220_1	69.5419	38.8368
CAP2UW1_1696	368	241	272	194	568	733		3-CAP_IB-HKU-1_29227_1	1.97055	12.0037
CAP2UW1_1697	57	37	25	20	49	79		3-CAP_IB-HKU-1_29227_2	9.9997	8.86704
CAP2UW1_1698	453	347	310	154	753	729		3-CAP_IB-HKU-1_29345_1	7.00208	6.00063
CAP2UW1_1699	615	510	537	209	792	820		3-CAP_IB-HKU-1_29345_2	2.9889	0.98975
CAP2UW1_1700	49	296	40	13	64	76		3-CAP_IB-HKU-1_29345_3	36.9881	11.0003
CAP2UW1_1701	2484	1100	3072	1152	4668	5081		3-CAP_IB-HKU-1_29367_1	23.0027	21.9875
CAP2UW1_1702	383	296	347	249	1077	972		3-CAP_IB-HKU-1_29367_2	58.28	48.3786
CAP2UW1_1703	2640	1777	5323	2959	10792	7479		3-CAP_IB-HKU-1_29367_3	55.941	63.952
CAP2UW1_1704	6218	3407	9586	5728	23011	14638		3-CAP_IB-HKU-1_29411_1	0.99875	6.99684
CAP2UW1_1705	5486	2055	7596	2831	15523	10951		3-CAP_IB-HKU-1_29411_3	20.9952	21.9978
CAP2UW1_1706	1298	683	1045	404	1515	1671		3-CAP_IB-HKU-1_29420_1	73.8576	124.003
CAP2UW1_1707	3062	1415	2367	784	3090	4232		3-CAP_IB-HKU-1_29518_1	15.943	8.91915
CAP2UW1_1708	948	431	734	295	1601	2357		3-CAP_IB-HKU-1_29518_2	32.9966	36.992
CAP2UW1_1709	1374	616	1271	400	1635	2190		3-CAP_IB-HKU-1_2962_1	20.8896	28.2203
CAP2UW1_1710	31	29	42	11	49	112		3-CAP_IB-HKU-1_2962_2	85.9087	209.879
CAP2UW1_1711	84	118	58	22	110	254		3-CAP_IB-HKU-1_2962_3	38.8228	107.663
CAP2UW1_1712	146	314	217	97	284	193		3-CAP_IB-HKU-1_2962_4	42.9423	126.973
CAP2UW1_1713	1463	1146	1581	411	1798	2238		3-CAP_IB-HKU-1_2962_5	57.9609	61.8908
CAP2UW1_1714	0	3	0	0	0	0		3-CAP_IB-HKU-1_2962_6	25.8905	22.3804
CAP2UW1_1715	1	97	2	0	1	3		3-CAP_IB-HKU-1_29752_1	15.0005	10.0017
CAP2UW1_1716	717	1388	702	155	1770	1344		3-CAP_IB-HKU-1_29752_2	65.9706	44.9987
CAP2UW1_1717	38	209	21	12	49	40		3-CAP_IB-HKU-1_29752_3	11.9794	6.88896
CAP2UW1_1718	0	0	0	0	0	0		3-CAP_IB-HKU-1_29752_4	1.00045	1.99962
CAP2UW1_1719	8	3	4	1	10	19		3-CAP_IB-HKU-1_29874_2	39.5695	29.9105
CAP2UW1_1720	72	184	56	23	121	192		3-CAP_IB-HKU-1_29874_3	2.97082	1.99992
CAP2UW1_1721	18	104	8	5	24	52		3-CAP_IB-HKU-1_2988_1	3.89064	3.86946
CAP2UW1_1722	669	556	484	209	956	1357		3-CAP_IB-HKU-1_2988_10	112.762	258.91
CAP2UW1_1723	437	159	393	299	910	2474		3-CAP_IB-HKU-1_2988_11	54.8111	120.741
CAP2UW1_1724	712	245	487	469	1380	3116		3-CAP_IB-HKU-1_2988_12	47.8771	80.8965
CAP2UW1_1725	154	56	206	172	520	947		3-CAP_IB-HKU-1_2988_2	51.8746	39.9578
CAP2UW1_1726	127	42	157	133	497	1060		3-CAP_IB-HKU-1_2988_3	39	30.9809
CAP2UW1_1727	133	74	302	198	240	262		3-CAP_IB-HKU-1_2988_4	6.00134	11.0003
CAP2UW1_1728	133	61	59	42	161	255		3-CAP_IB-HKU-1_2988_5	9.00432	13.0016
CAP2UW1_1729	120	106	66	37	148	197		3-CAP_IB-HKU-1_2988_6	4.8511	2.9999
CAP2UW1_1730	1	46	1	2	4	4		3-CAP_IB-HKU-1_2988_7	22.8995	22.7604
CAP2UW1_1731	3855	1297	868	630	4371	14949		3-CAP_IB-HKU-1_2988_8	60.9352	72.8406
CAP2UW1_1732	2088	523	431	284	2107	8752		3-CAP_IB-HKU-1_2988_9	53.6107	55.6989
CAP2UW1_1733	1297	533	234	189	1693	10718		3-CAP_IB-HKU-1_2991_1	3.00048	10.9994
CAP2UW1_1734	1441	871	416	235	2471	13557		3-CAP_IB-HKU-1_2991_2	15.0012	7.99956
CAP2UW1_1735	952	552	798	226	1130	4518		3-CAP_IB-HKU-1_2991_4	1.9992	1.99995
CAP2UW1_1736	451	232	405	132	691	1047		3-CAP_IB-HKU-1_2991_5	4.00065	2.0007
CAP2UW1_1737	5	10	4	2	5	10		3-CAP_IB-HKU-1_2991_6	19.972	25.9891
CAP2UW1_1738	0	70	0	0	0	0		3-CAP_IB-HKU-1_29926_1	419.087	761.93
CAP2UW1_1739	15	46	27	14	41	22		3-CAP_IB-HKU-1_29926_2	349.625	596.973
CAP2UW1_1740	591	470	251	177	438	674		3-CAP_IB-HKU-1_29932_1	59.8685	77.8615
CAP2UW1_1741	683	657	395	215	1058	1116		3-CAP_IB-HKU-1_29956_1	2.98998	5.90976
CAP2UW1_1742	1150	761	857	318	1092	1193		3-CAP_IB-HKU-1_29956_10	7.95894	6.87834
CAP2UW1_1743	7	53	3	1	6	10		3-CAP_IB-HKU-1_29956_11	11.8714	60.9008
CAP2UW1_1744	953	492	770	175	1060	1354		3-CAP_IB-HKU-1_29956_2	102.903	132.856
CAP2UW1_1745	408	265	281	97	452	729		3-CAP_IB-HKU-1_29956_3	95.9413	98.9224
CAP2UW1_1746	500	260	263	165	686	954		3-CAP_IB-HKU-1_29956_4	55.98	200.001
CAP2UW1_1747	536	327	508	284	1871	2612		3-CAP_IB-HKU-1_29956_5	45.9987	218.75
CAP2UW1_1748	539	230	428	200	1517	2370		3-CAP_IB-HKU-1_29956_6	15.0004	32.8782
CAP2UW1_1749	343	104	160	89	764	1308		3-CAP_IB-HKU-1_29956_7	22.7511	71.0895
CAP2UW1_1750	261	106	184	121	695	1026		3-CAP_IB-HKU-1_29956_8	116.861	100.95
CAP2UW1_1751	429	200	314	117	1010	1310		3-CAP_IB-HKU-1_29956_9	17.9892	28.9382
CAP2UW1_1752	323	193	214	91	640	952		3-CAP_IB-HKU-1_30082_1	9.996	21.9733
CAP2UW1_1753	149	122	131	47	177	237		3-CAP_IB-HKU-1_30082_2	36.9758	34.9697
CAP2UW1_1754	133	63	196	75	212	236		3-CAP_IB-HKU-1_30088_1	5.994	5.99769
CAP2UW1_1755	133	82	50	42	140	153		3-CAP_IB-HKU-1_30088_2	1.8711	6.98082
CAP2UW1_1756	246	155	171	56	293	432		3-CAP_IB-HKU-1_30296_1	3.99938	10.9956
CAP2UW1_1757	249	172	277	138	417	380		3-CAP_IB-HKU-1_30296_2	1.99924	4.92729
CAP2UW1_1758	10	8	3	5	6	22		3-CAP_IB-HKU-1_30296_3	50.7923	38.7545
CAP2UW1_1759	0	5	3	0	8	11		3-CAP_IB-HKU-1_30296_4	77.7899	89.7481
CAP2UW1_1760	107	127	80	38	273	456		3-CAP_IB-HKU-1_30413_1	24.9994	40.9929
CAP2UW1_1761	858	357	603	223	1014	1360		3-CAP_IB-HKU-1_30560_4	29.8787	31.7179
CAP2UW1_1762	735	260	496	225	959	1314		3-CAP_IB-HKU-1_30560_5	32.4512	36.8192
CAP2UW1_1763	165	74	94	73	396	483		3-CAP_IB-HKU-1_30673_1	3.00028	7.99793
CAP2UW1_1764	705	292	514	224	1030	1280		3-CAP_IB-HKU-1_30673_2	0.9996	3.00042
CAP2UW1_1765	255	155	280	90	438	572		3-CAP_IB-HKU-1_30757_1	10.0038	3.996
CAP2UW1_1766	1083	821	1039	380	1441	1925		3-CAP_IB-HKU-1_30846_1	59.8128	56.0031
CAP2UW1_1767	34832	6017	10761	23260	40103	64732		3-CAP_IB-HKU-1_30846_2	30.0043	43.8623
CAP2UW1_1768	2108	480	271	377	2662	4516		3-CAP_IB-HKU-1_30908_1	25.8998	44.7492
CAP2UW1_1769	121	62	42	18	167	231		3-CAP_IB-HKU-1_30908_2	1.99963	1.0001
CAP2UW1_1770	158	31	56	18	190	294		3-CAP_IB-HKU-1_30935_1	2.00013	1.99938
CAP2UW1_1771	51	47	55	8	71	98		3-CAP_IB-HKU-1_30960_1	19.0026	15.8801
CAP2UW1_1772	204	153	210	57	314	453		3-CAP_IB-HKU-1_3101_1	7.9992	4.80212
CAP2UW1_1773	108	168	76	28	184	201		3-CAP_IB-HKU-1_3101_10	460.528	352.383
CAP2UW1_1774	0	0	0	0	0	0		3-CAP_IB-HKU-1_3101_11	309.743	228.783
CAP2UW1_1775	0	0	0	0	0	0		3-CAP_IB-HKU-1_3101_12	970.813	794.761
CAP2UW1_1776	0	0	0	0	0	0		3-CAP_IB-HKU-1_3101_13	661.024	447.577
CAP2UW1_1777	97	69	123	45	189	284		3-CAP_IB-HKU-1_3101_2	3.98093	1.96091
CAP2UW1_1778	0	0	0	0	0	0		3-CAP_IB-HKU-1_3101_3	12.0045	9.00093
CAP2UW1_1779	0	0	0	0	0	0		3-CAP_IB-HKU-1_3101_4	47.9405	45.9848
CAP2UW1_1780	152	80	85	56	190	373		3-CAP_IB-HKU-1_3101_5	23.9991	7.97056
CAP2UW1_1781	179	84	72	103	326	522		3-CAP_IB-HKU-1_3101_6	92.668	100.729
CAP2UW1_1782	797	207	221	790	1534	2394		3-CAP_IB-HKU-1_3101_7	41.8535	30.7905
CAP2UW1_1783	10	13	8	3	8	16		3-CAP_IB-HKU-1_3101_8	621.627	653.698
CAP2UW1_1784	11	43	20	12	30	45		3-CAP_IB-HKU-1_3101_9	87.9676	76.9575
CAP2UW1_1785	24	38	30	10	95	61		3-CAP_IB-HKU-1_3111_1	21.9373	22.7479
CAP2UW1_1786	81	93	152	43	356	197		3-CAP_IB-HKU-1_31390_1	1.00016	1.99948
CAP2UW1_1787	1754	2431	3329	1315	7184	4001		3-CAP_IB-HKU-1_31390_2	8.00394	5.99599
CAP2UW1_1788	66	223	406	75	130	134		3-CAP_IB-HKU-1_31447_2	13.992	18.9923
CAP2UW1_1789	106	319	408	100	163	134		3-CAP_IB-HKU-1_31482_1	36	44.0011
CAP2UW1_1790	1078	1415	4268	865	1595	977		3-CAP_IB-HKU-1_31482_2	30.9878	23.0016
CAP2UW1_1791	1169	1118	1940	334	693	333		3-CAP_IB-HKU-1_31482_3	53.8918	32.9417
CAP2UW1_1792	60	323	329	60	75	29		3-CAP_IB-HKU-1_31482_4	0.99997	2.9988
CAP2UW1_1793	463	423	996	447	1261	1003		3-CAP_IB-HKU-1_31511_2	22.9992	49.986
CAP2UW1_1794	281	221	414	149	546	659		3-CAP_IB-HKU-1_31511_3	100.739	104.967
CAP2UW1_1795	463	417	598	208	857	872		3-CAP_IB-HKU-1_31511_4	28.8846	27.925
CAP2UW1_1796	148	215	419	107	379	366		3-CAP_IB-HKU-1_31511_5	16.9919	23.9667
CAP2UW1_1797	467	531	1291	336	910	832		3-CAP_IB-HKU-1_31746_1	93.9982	91.8372
CAP2UW1_1798	97	89	69	32	160	226		3-CAP_IB-HKU-1_31746_2	23.9942	28.9988
CAP2UW1_1799	258	205	229	45	313	506		3-CAP_IB-HKU-1_31746_3	14.9188	16.0004
CAP2UW1_1800	276	123	107	46	318	647		3-CAP_IB-HKU-1_31760_1	20.0037	8.97726
CAP2UW1_1801	935	545	270	159	1161	2470		3-CAP_IB-HKU-1_31760_2	5.99948	2.00005
CAP2UW1_1802	1649	1004	1761	583	2239	2743		3-CAP_IB-HKU-1_31760_4	2.00005	3.9996
CAP2UW1_1803	0	0	0	0	0	0		3-CAP_IB-HKU-1_31808_1	83.9972	67.9843
CAP2UW1_1804	0	0	0	0	0	0		3-CAP_IB-HKU-1_31808_2	39.9969	51.872
CAP2UW1_1805	344	274	308	88	349	516		3-CAP_IB-HKU-1_31839_1	139	170.968
CAP2UW1_1806	295	190	312	77	299	316		3-CAP_IB-HKU-1_31990_1	15.8844	17.9967
CAP2UW1_1807	141	101	193	41	174	170		3-CAP_IB-HKU-1_31990_2	9.91064	13.9992
CAP2UW1_1808	447	399	339	126	856	808		3-CAP_IB-HKU-1_31990_3	20.9277	23.988
CAP2UW1_1809	406	385	482	185	538	449		3-CAP_IB-HKU-1_31990_4	18.0014	20.0005
CAP2UW1_1810	422	378	510	196	623	807		3-CAP_IB-HKU-1_320_1	8.0006	2.0026
CAP2UW1_1811	344	202	502	135	520	629		3-CAP_IB-HKU-1_32044_1	5.99912	46.6315
CAP2UW1_1812	0	0	0	0	0	0		3-CAP_IB-HKU-1_32173_1	2.00064	3.99799
CAP2UW1_1813	0	0	0	0	0	0		3-CAP_IB-HKU-1_32173_2	33.0035	24.0011
CAP2UW1_1814	0	0	0	0	0	0		3-CAP_IB-HKU-1_32206_1	130.6	74.5711
CAP2UW1_1815	0	0	0	0	0	0		3-CAP_IB-HKU-1_32206_2	183.826	62.9952
CAP2UW1_1816	199	149	147	30	200	359		3-CAP_IB-HKU-1_32206_3	162.772	77.8683
CAP2UW1_1817	89	47	115	84	229	177		3-CAP_IB-HKU-1_32214_2	1.87782	3.93179
CAP2UW1_1818	516	367	237	100	778	987		3-CAP_IB-HKU-1_32334_1	13.9694	23.994
CAP2UW1_1819	765	590	831	282	1223	1510		3-CAP_IB-HKU-1_32334_2	406.762	753.83
CAP2UW1_1820	761	539	327	165	944	1417		3-CAP_IB-HKU-1_32334_3	1070.34	1237.39
CAP2UW1_1821	460	461	232	120	637	910		3-CAP_IB-HKU-1_32494_1	184.95	609.67
CAP2UW1_1822	920	662	452	341	1135	808		3-CAP_IB-HKU-1_32531_1	2.00031	4.79984
CAP2UW1_1823	1553	818	1923	439	2418	2391		3-CAP_IB-HKU-1_32531_2	784.469	677.184
CAP2UW1_1824	859	561	988	375	1734	2175		3-CAP_IB-HKU-1_32678_1	400.389	738.258
CAP2UW1_1825	403	286	469	130	595	915		3-CAP_IB-HKU-1_32678_2	44.0003	70.8393
CAP2UW1_1826	3297	1420	2104	1037	3280	4272		3-CAP_IB-HKU-1_32678_3	7.00004	9.93888
CAP2UW1_1827	588	615	2187	434	1187	1236		3-CAP_IB-HKU-1_32699_1	69.1353	22.0028
CAP2UW1_1828	816	1483	3758	914	2017	1679		3-CAP_IB-HKU-1_32699_2	154.574	119.793
CAP2UW1_1829	674	1531	4041	1040	2121	1477		3-CAP_IB-HKU-1_32800_1	17.9513	13.9186
CAP2UW1_1830	2017	3687	10234	3110	6374	4221		3-CAP_IB-HKU-1_32800_2	12.8918	23.8201
CAP2UW1_1831	1035	2236	4688	603	1097	482		3-CAP_IB-HKU-1_32812_1	20.875	13.9213
CAP2UW1_1832	6318	9776	17696	1889	4950	1997		3-CAP_IB-HKU-1_32854_2	2.99915	5.92884
CAP2UW1_1833	36	63	25	13	50	91		3-CAP_IB-HKU-1_32854_3	7.00068	11.9335
CAP2UW1_1834	889	435	568	257	1019	2547		3-CAP_IB-HKU-1_32998_7	13.0014	7.99214
CAP2UW1_1835	1330	466	983	394	1385	2482		3-CAP_IB-HKU-1_33100_1	14.0025	17.0026
CAP2UW1_1836	958	459	754	269	963	1563		3-CAP_IB-HKU-1_33100_2	15.8384	11.9205
CAP2UW1_1837	923	538	548	195	859	1528		3-CAP_IB-HKU-1_33100_3	1.90008	2.00013
CAP2UW1_1838	19499	9502	24894	3312	28221	65209		3-CAP_IB-HKU-1_33138_1	111.997	135.973
CAP2UW1_1839	16676	4712	17127	1184	14787	39658		3-CAP_IB-HKU-1_33138_2	52.9828	43.9402
CAP2UW1_1840	16041	4200	15308	972	12690	37528		3-CAP_IB-HKU-1_33138_3	17.9588	23.9402
CAP2UW1_1841	821	692	891	330	1862	1758		3-CAP_IB-HKU-1_33160_1	21.8782	17.0014
CAP2UW1_1842	268	99	267	168	734	796		3-CAP_IB-HKU-1_33160_2	28.9971	22.9981
CAP2UW1_1843	175	110	174	64	284	455		3-CAP_IB-HKU-1_33160_3	4.9987	4.88124
CAP2UW1_1844	276	293	251	62	265	474		3-CAP_IB-HKU-1_33160_4	20.9995	22.9412
CAP2UW1_1845	1215	920	742	322	1907	2619		3-CAP_IB-HKU-1_33160_5	677.628	484.718
CAP2UW1_1846	1462	617	1495	476	2219	2255		3-CAP_IB-HKU-1_33160_6	55.7193	43.3199
CAP2UW1_1847	2248	934	2684	720	3528	4538		3-CAP_IB-HKU-1_33160_7	1.00035	1.91018
CAP2UW1_1848	607	746	879	300	1198	1822		3-CAP_IB-HKU-1_33160_8	15.9571	19.9379
CAP2UW1_1849	368	212	483	180	592	775		3-CAP_IB-HKU-1_33160_9	14.9628	36.9934
CAP2UW1_1850	271	153	292	94	525	838		3-CAP_IB-HKU-1_33345_1	18.9767	10.0011
CAP2UW1_1851	314	97	157	113	959	737		3-CAP_IB-HKU-1_33345_2	83.9974	118
CAP2UW1_1852	231	143	208	93	517	643		3-CAP_IB-HKU-1_33380_1	53.0001	52.9921
CAP2UW1_1853	715	588	778	215	1105	1298		3-CAP_IB-HKU-1_33420_1	7.9182	12.872
CAP2UW1_1854	963	855	1625	623	2183	2100		3-CAP_IB-HKU-1_33433_1	41.7834	39.9816
CAP2UW1_1855	777	712	1095	493	1777	1528		3-CAP_IB-HKU-1_33488_2	16.992	16.6886
CAP2UW1_1856	126	83	104	46	151	258		3-CAP_IB-HKU-1_33488_3	15.9919	20.0049
CAP2UW1_1857	795	270	527	192	979	2087		3-CAP_IB-HKU-1_33488_5	17.8622	18.9862
CAP2UW1_1858	277	154	242	93	397	571		3-CAP_IB-HKU-1_33488_6	23.9402	39.5215
CAP2UW1_1859	301	148	232	96	346	528		3-CAP_IB-HKU-1_33488_7	33.9105	29.9099
CAP2UW1_1860	314	178	296	112	523	1979		3-CAP_IB-HKU-1_33504_1	3.94982	6.99062
CAP2UW1_1861	356	245	467	129	653	739		3-CAP_IB-HKU-1_3357_1	5.9792	25.0002
CAP2UW1_1862	1144	1787	3494	440	1548	1745		3-CAP_IB-HKU-1_3357_10	33.9937	27.9003
CAP2UW1_1863	3866	1925	3614	1180	4715	5405		3-CAP_IB-HKU-1_3357_11	30.9822	16.93
CAP2UW1_1864	1013	960	1302	492	1720	1810		3-CAP_IB-HKU-1_3357_12	64.9382	57.0014
CAP2UW1_1865	825	535	736	420	1452	1527		3-CAP_IB-HKU-1_3357_13	45.8557	30
CAP2UW1_1866	2621	1561	1886	1353	4668	4548		3-CAP_IB-HKU-1_3357_2	40.77	61.6291
CAP2UW1_1867	69	135	51	20	98	153		3-CAP_IB-HKU-1_3357_3	12.9759	22.9961
CAP2UW1_1868	855	453	511	188	1336	6452		3-CAP_IB-HKU-1_3357_4	19.0008	5.8725
CAP2UW1_1869	4355	3470	1171	463	3937	21450		3-CAP_IB-HKU-1_3357_5	44.9816	50.0028
CAP2UW1_1870	23	30	10	0	12	26		3-CAP_IB-HKU-1_3357_6	21.9007	14.001
CAP2UW1_1871	1176	624	1000	284	1226	1772		3-CAP_IB-HKU-1_3357_7	10.8373	15.9233
CAP2UW1_1872	589	306	378	117	592	991		3-CAP_IB-HKU-1_3357_8	3.0004	4.99072
CAP2UW1_1873	833	348	596	213	716	683		3-CAP_IB-HKU-1_3371_1	4.99998	8.00042
CAP2UW1_1874	18	29	14	4	24	34		3-CAP_IB-HKU-1_3371_10	7.0023	5.91744
CAP2UW1_1875	26	31	33	13	48	87		3-CAP_IB-HKU-1_3371_2	139.827	118.816
CAP2UW1_1876	8	0	2	3	4	11		3-CAP_IB-HKU-1_3371_3	149.627	150.842
CAP2UW1_1877	7	14	7	3	24	20		3-CAP_IB-HKU-1_3371_4	133.816	75.8495
CAP2UW1_1878	250	140	386	114	350	407		3-CAP_IB-HKU-1_3371_5	21.9694	24.8678
CAP2UW1_1879	26	105	49	8	53	88		3-CAP_IB-HKU-1_3371_6	39.0989	26.6911
CAP2UW1_1880	84	198	74	25	134	252		3-CAP_IB-HKU-1_3371_7	5.97051	3.89088
CAP2UW1_1881	2268	2648	2320	1138	3732	4134		3-CAP_IB-HKU-1_3371_8	5.99874	1.99865
CAP2UW1_1882	1376	1113	915	361	1748	2732		3-CAP_IB-HKU-1_3371_9	16.0037	18.9508
CAP2UW1_1883	951	661	402	256	1366	2287		3-CAP_IB-HKU-1_33733_1	50.995	24.9752
CAP2UW1_1884	3149	920	1742	915	3913	5201		3-CAP_IB-HKU-1_33964_1	33.8496	40.8224
CAP2UW1_1885	425	181	216	113	563	682		3-CAP_IB-HKU-1_33964_2	580.688	551.805
CAP2UW1_1886	5086	1463	2954	1312	5524	6561		3-CAP_IB-HKU-1_33979_1	52.9672	40.9822
CAP2UW1_1887	6063	4104	6676	3768	12677	8733		3-CAP_IB-HKU-1_33979_2	32.9923	33.8707
CAP2UW1_1888	9638	5168	12583	6872	15312	10168		3-CAP_IB-HKU-1_33979_3	4.94102	3.9996
CAP2UW1_1889	4412	2037	4962	1615	9000	7034		3-CAP_IB-HKU-1_34000_1	1.86984	1.90993
CAP2UW1_1890	1978	1786	1669	1420	7637	6801		3-CAP_IB-HKU-1_34011_1	5.99778	8.87328
CAP2UW1_1891	888	659	657	339	2100	3502		3-CAP_IB-HKU-1_34020_1	8.92857	5.87979
CAP2UW1_1892	203	125	86	29	260	883		3-CAP_IB-HKU-1_34020_2	29.9923	26.9892
CAP2UW1_1893	1931	632	1231	431	1665	2700		3-CAP_IB-HKU-1_34047_1	16.0113	6.99006
CAP2UW1_1894	708	237	340	205	687	1010		3-CAP_IB-HKU-1_34427_4	1.99864	3.003
CAP2UW1_1895	822	346	715	294	1042	1285		3-CAP_IB-HKU-1_34427_6	29.9932	18.0025
CAP2UW1_1896	4431	3515	2213	975	6618	7938		3-CAP_IB-HKU-1_34444_2	3.9999	1.99955
CAP2UW1_1897	869	976	528	196	1122	1224		3-CAP_IB-HKU-1_34444_3	4.00014	10.0003
CAP2UW1_1898	3734	1553	2528	858	4939	6369		3-CAP_IB-HKU-1_34467_1	168.91	96.7508
CAP2UW1_1899	2516	1149	2077	741	3062	3278		3-CAP_IB-HKU-1_34467_2	10.9954	12.9965
CAP2UW1_1900	47	87	31	18	36	31		3-CAP_IB-HKU-1_34537_1	130.002	141.933
CAP2UW1_1901	1710	1386	2534	666	2598	2558		3-CAP_IB-HKU-1_34571_1	39.9856	22.9977
CAP2UW1_1902	4172	2584	6095	1672	7333	7116		3-CAP_IB-HKU-1_34603_2	32.9691	21.9802
CAP2UW1_1903	1519	932	2363	580	2773	2913		3-CAP_IB-HKU-1_34603_3	4.00334	17.0048
CAP2UW1_1904	4261	1488	3244	972	4685	6170		3-CAP_IB-HKU-1_34603_4	16.9946	14.9729
CAP2UW1_1905	442	229	484	146	582	663		3-CAP_IB-HKU-1_34703_1	36.9531	15.9456
CAP2UW1_1906	2128	933	1628	736	2615	2911		3-CAP_IB-HKU-1_34703_2	3.9988	8.99392
CAP2UW1_1907	1162	418	909	232	1352	1781		3-CAP_IB-HKU-1_34754_1	4.89897	9.82926
CAP2UW1_1908	638	315	642	139	903	1264		3-CAP_IB-HKU-1_34766_1	0.97697	7.98784
CAP2UW1_1909	1031	458	913	237	1368	1903		3-CAP_IB-HKU-1_34979_1	218.826	634.731
CAP2UW1_1910	26	125	34	8	33	41		3-CAP_IB-HKU-1_34979_2	25.6706	55.0397
CAP2UW1_1911	1307	1000	1303	393	1892	2420		3-CAP_IB-HKU-1_35050_2	38.9541	27.9653
CAP2UW1_1912	728	511	690	276	982	1266		3-CAP_IB-HKU-1_35118_1	12.9978	11.0014
CAP2UW1_1913	356	267	342	138	440	546		3-CAP_IB-HKU-1_35118_2	5.99949	6.00066
CAP2UW1_1914	134	275	140	21	125	157		3-CAP_IB-HKU-1_35251_1	13.9988	21.9307
CAP2UW1_1915	207	400	736	54	201	140		3-CAP_IB-HKU-1_35251_2	8.99806	28.004
CAP2UW1_1916	85	151	368	90	118	122		3-CAP_IB-HKU-1_35403_2	84.9799	80.9844
CAP2UW1_1917	243	547	1864	427	322	282		3-CAP_IB-HKU-1_35403_3	20.0005	12.9989
CAP2UW1_1918	48	97	96	16	64	92		3-CAP_IB-HKU-1_35403_4	42.9203	44.704
CAP2UW1_1919	54	100	132	21	86	124		3-CAP_IB-HKU-1_35492_1	276.893	226.952
CAP2UW1_1920	3	17	4	3	9	11		3-CAP_IB-HKU-1_35520_1	50.9177	49.9952
CAP2UW1_1921	156104	51475	108248	37247	330643	373581		3-CAP_IB-HKU-1_35575_1	6.99048	23.9906
CAP2UW1_1922	5541	3650	3665	2272	13366	12877		3-CAP_IB-HKU-1_35575_2	66.8401	25.993
CAP2UW1_1923	7480	3321	5917	4117	11681	11610		3-CAP_IB-HKU-1_3570_1	20.9911	14.9973
CAP2UW1_1924	3705	3100	6487	3367	10971	6667		3-CAP_IB-HKU-1_35706_3	5.99798	2.00192
CAP2UW1_1925	21012	16592	17199	14000	45906	45217		3-CAP_IB-HKU-1_35706_4	29.9945	24.004
CAP2UW1_1926	9362	6873	7539	4487	17419	23196		3-CAP_IB-HKU-1_35706_5	9.9978	14.0021
CAP2UW1_1927	4081	3030	5681	1786	6420	6324		3-CAP_IB-HKU-1_35745_1	4.0003	2.96008
CAP2UW1_1928	1753	878	3019	742	3372	4623		3-CAP_IB-HKU-1_35745_2	137.361	99.8613
CAP2UW1_1929	1199	715	1831	502	2387	3528		3-CAP_IB-HKU-1_35745_3	74.6304	52.62
CAP2UW1_1930	2757	1441	2489	1369	4436	5172		3-CAP_IB-HKU-1_35745_4	28.8599	32.6988
CAP2UW1_1931	150	90	194	71	250	347		3-CAP_IB-HKU-1_35745_5	29.9379	15.9978
CAP2UW1_1932	100	69	149	59	169	239		3-CAP_IB-HKU-1_35745_6	29.7107	19.7798
CAP2UW1_1933	3365	2909	7022	3288	9797	6973		3-CAP_IB-HKU-1_35745_7	89.0042	79.7734
CAP2UW1_1934	6422	5116	12813	5662	15572	11095		3-CAP_IB-HKU-1_35765_1	1.99876	1.00141
CAP2UW1_1935	1611	1982	1244	573	2855	2475		3-CAP_IB-HKU-1_35765_2	9.88932	11.9968
CAP2UW1_1936	737	998	1028	329	1384	1029		3-CAP_IB-HKU-1_36132_1	139.885	171.007
CAP2UW1_1937	1056	1583	2837	1135	2444	1433		3-CAP_IB-HKU-1_36132_2	4.00042	2.00119
CAP2UW1_1938	312	495	364	194	675	637		3-CAP_IB-HKU-1_36132_3	26.9423	22.0007
CAP2UW1_1939	885	714	1116	327	1211	1559		3-CAP_IB-HKU-1_36159_2	10.003	7.0035
CAP2UW1_1940	29	25	24	7	53	92		3-CAP_IB-HKU-1_36159_3	2.9711	4.0005
CAP2UW1_1941	979	406	593	242	951	2419		3-CAP_IB-HKU-1_36221_1	2.00027	2.0007
CAP2UW1_1942	515	190	227	122	564	1551		3-CAP_IB-HKU-1_36221_2	4.0004	9.00074
CAP2UW1_1943	1855	553	899	383	1529	3652		3-CAP_IB-HKU-1_36221_3	40.8335	36.964
CAP2UW1_1944	1021	463	626	244	802	1702		3-CAP_IB-HKU-1_36265_1	170.747	88.939
CAP2UW1_1945	1379	532	879	331	1413	2446		3-CAP_IB-HKU-1_36265_2	26.7195	14.73
CAP2UW1_1946	36	38	34	18	54	64		3-CAP_IB-HKU-1_36403_1	0.9999	8.9995
CAP2UW1_1947	2993	1775	4224	1909	7802	5674		3-CAP_IB-HKU-1_36403_2	10.0009	24.9913
CAP2UW1_1948	2945	1289	1604	535	3585	3581		3-CAP_IB-HKU-1_36452_1	81.7668	61.9707
CAP2UW1_1949	929	775	627	205	562	653		3-CAP_IB-HKU-1_365_1	126.839	155.957
CAP2UW1_1950	649	358	449	219	1040	1473		3-CAP_IB-HKU-1_365_2	36.8588	22.0007
CAP2UW1_1951	1443	647	1061	634	1989	2188		3-CAP_IB-HKU-1_365_3	96.8117	176.778
CAP2UW1_1952	259	176	374	148	556	674		3-CAP_IB-HKU-1_36519_1	52.0034	52.9956
CAP2UW1_1953	414	516	700	344	1093	1046		3-CAP_IB-HKU-1_36549_1	31.898	33.86
CAP2UW1_1954	2	31	7	0	3	6		3-CAP_IB-HKU-1_36576_1	33.0044	21.0003
CAP2UW1_1955	1296	1362	4796	1325	1849	2353		3-CAP_IB-HKU-1_36677_1	22.868	36.0018
CAP2UW1_1956	713	1258	2763	860	1102	1457		3-CAP_IB-HKU-1_36677_2	85.8408	92.9472
CAP2UW1_1957	930	2159	2366	985	1443	1837		3-CAP_IB-HKU-1_36686_1	180.876	157.952
CAP2UW1_1958	9137	14827	41254	13378	15371	18222		3-CAP_IB-HKU-1_36729_1	51.9786	55.9268
CAP2UW1_1959	1178	3516	4188	1595	2007	2065		3-CAP_IB-HKU-1_36729_2	11.9485	11.9306
CAP2UW1_1960	1481	4562	7224	2466	3249	2948		3-CAP_IB-HKU-1_36729_3	24.7501	16.8662
CAP2UW1_1961	27167	12579	12126	23173	66494	81950		3-CAP_IB-HKU-1_36760_1	8.85006	5.95836
CAP2UW1_1962	4839	2030	2207	2751	7982	14356		3-CAP_IB-HKU-1_36760_2	1.9992	6.996
CAP2UW1_1963	4522	2043	2565	1876	4624	6652		3-CAP_IB-HKU-1_36760_3	4.9992	2.00013
CAP2UW1_1964	5149	2825	3528	2660	10237	11622		3-CAP_IB-HKU-1_36760_4	2.0054	12.0023
CAP2UW1_1965	4945	2407	2814	1535	9151	10420		3-CAP_IB-HKU-1_36760_5	2.87	6.0016
CAP2UW1_1966	483	969	2180	508	1093	1172		3-CAP_IB-HKU-1_36959_1	28.8602	36.9993
CAP2UW1_1967	2685	6584	40774	6918	1987	1433		3-CAP_IB-HKU-1_36959_2	6.00075	3.00048
CAP2UW1_1968	3935	9847	66030	11367	2943	1753		3-CAP_IB-HKU-1_36959_3	2.002	2.00194
CAP2UW1_1969	1798	5834	36090	3849	2176	1129		3-CAP_IB-HKU-1_36975_1	62.9961	70.9895
CAP2UW1_1970	968	3558	22025	1354	1600	632		3-CAP_IB-HKU-1_3698_1	43.9992	57.9905
CAP2UW1_1971	1115	2776	19539	674	1681	580		3-CAP_IB-HKU-1_3698_10	49.9761	55.8368
CAP2UW1_1972	14445	22163	107336	2748	9035	2705		3-CAP_IB-HKU-1_3698_11	1.99808	7.9904
CAP2UW1_1973	4489	3874	16673	289	2002	710		3-CAP_IB-HKU-1_3698_2	9.96984	9.00112
CAP2UW1_1974	827	337	786	232	868	928		3-CAP_IB-HKU-1_3698_3	1.00048	9.98049
CAP2UW1_1975	204	93	108	24	140	233		3-CAP_IB-HKU-1_3698_4	10.9988	5.9823
CAP2UW1_1976	440	682	733	232	743	803		3-CAP_IB-HKU-1_3698_5	2.9992	3.00048
CAP2UW1_1977	1075	1368	1560	698	1454	1522		3-CAP_IB-HKU-1_3698_7	26.9937	23.9517
CAP2UW1_1978	659	431	671	283	732	907		3-CAP_IB-HKU-1_3698_8	39.0013	45.005
CAP2UW1_1979	501	339	818	165	644	815		3-CAP_IB-HKU-1_3698_9	1285.61	1579.39
CAP2UW1_1980	1253	931	1850	412	1510	1666		3-CAP_IB-HKU-1_37258_1	7.9648	13.9478
CAP2UW1_1981	1901	1127	2606	550	2011	2212		3-CAP_IB-HKU-1_37323_1	8.00007	8.001
CAP2UW1_1982	301	230	145	79	382	553		3-CAP_IB-HKU-1_37323_2	4.00132	6.99949
CAP2UW1_1983	568	313	733	146	885	1355		3-CAP_IB-HKU-1_37323_3	29.9874	18.8006
CAP2UW1_1984	2095	1963	6271	1532	5537	7474		3-CAP_IB-HKU-1_37323_4	49.9787	39.9677
CAP2UW1_1985	5918	10655	23866	8231	20172	11035		3-CAP_IB-HKU-1_37323_5	27.0005	37.9878
CAP2UW1_1986	149	665	1403	244	557	402		3-CAP_IB-HKU-1_37323_6	52.9215	75.0015
CAP2UW1_1987	578	2885	1819	419	1273	883		3-CAP_IB-HKU-1_37323_7	138.798	148.863
CAP2UW1_1988	2851	3965	5297	2891	8974	6261		3-CAP_IB-HKU-1_37323_8	7.0015	0.99946
CAP2UW1_1989	172	128	220	73	259	298		3-CAP_IB-HKU-1_37495_1	8.00241	9.99075
CAP2UW1_1990	102	42	128	51	136	128		3-CAP_IB-HKU-1_37495_2	146.852	369.593
CAP2UW1_1991	176	99	202	76	276	269		3-CAP_IB-HKU-1_37495_3	43.0022	26.9985
CAP2UW1_1992	395	193	495	201	545	674		3-CAP_IB-HKU-1_37495_4	8.9985	8.90967
CAP2UW1_1993	53	36	69	34	96	90		3-CAP_IB-HKU-1_37495_5	31.9808	23.001
CAP2UW1_1994	1202	548	1513	667	1844	2015		3-CAP_IB-HKU-1_37516_1	12.0043	14.9692
CAP2UW1_1995	457	251	448	153	445	2781		3-CAP_IB-HKU-1_37516_2	26.9983	21.9415
CAP2UW1_1996	201	119	183	71	308	1651		3-CAP_IB-HKU-1_3752_1	9.9918	2.97923
CAP2UW1_1997	278	244	291	85	371	774		3-CAP_IB-HKU-1_3752_2	7.98899	7.90829
CAP2UW1_1998	206	219	188	73	363	441		3-CAP_IB-HKU-1_37531_1	13.0037	12.0006
CAP2UW1_1999	372	344	252	77	362	528		3-CAP_IB-HKU-1_37730_1	32.9544	16.928
CAP2UW1_2000	1154	751	861	235	1452	2125		3-CAP_IB-HKU-1_37760_1	1.9995	6.76968
[truncated: 2,790 more rows]

## Sheet: Rawreads_DNA
Name	Average.coverage	Reference.length	DNA2_readsnum		Name	Average.coverage	Reference.length	DNA1_readsnum
CAP2UW1_4409	79.668	789	628.581		3-CAP_IB-HKU-1_12_1	6.006	495	29.7297
CAP2UW1_4408	17.146	198	33.9491		3-CAP_IB-HKU-1_12_2	5.973	519	30.9999
CAP2UW1_1777	22.569	794	179.198		3-CAP_IB-HKU-1_12_3	9.05	2717	245.888
CAP2UW1_4406	22.59	1323	298.866		3-CAP_IB-HKU-1_12_4	4.319	1667	71.9977
CAP2UW1_1645	42.073	587	246.969		3-CAP_IB-HKU-1_12_5	8.673	1187	102.949
CAP2UW1_2043	22.746	114	25.9304		3-CAP_IB-HKU-1_12_6	7.665	835	64.0028
CAP2UW1_1645	38.837	1044	405.458		3-CAP_IB-HKU-1_12_7	6.35	896	56.896
CAP2UW1_4281	40.529	2079	842.598		3-CAP_IB-HKU-1_12_8	8.63	1726	148.954
CAP2UW1_4280	26.221	285	74.7298		3-CAP_IB-HKU-1_12_9	3.3	454	14.982
CAP2UW1_4279	30.177	468	141.228		3-CAP_IB-HKU-1_12_10	6.577	485	31.8985
CAP2UW1_3241	54.36	1584	861.062		3-CAP_IB-HKU-1_12_11	8.18	1442	117.956
CAP2UW1_1911	29.548	261	77.1203		3-CAP_IB-HKU-1_12_12	6.488	662	42.9506
CAP2UW1_3387	31.509	525	165.422		3-CAP_IB-HKU-1_12_13	7.227	578	41.7721
CAP2UW1_3386	32.066	1326	425.195		3-CAP_IB-HKU-1_12_14	6.814	425	28.9595
CAP2UW1_1914	31.213	795	248.143		3-CAP_IB-HKU-1_12_15	6.444	3319	213.876
CAP2UW1_3241	32.414	186	60.29		3-CAP_IB-HKU-1_12_16	6.293	588	37.0028
CAP2UW1_0001	27.383	1422	389.386		3-CAP_IB-HKU-1_12_17	6.671	1318	87.9238
CAP2UW1_0011	21.796	357	77.8117		3-CAP_IB-HKU-1_12_18	8.052	657	52.9016
CAP2UW1_0186	14.14	258	36.4812		3-CAP_IB-HKU-1_12_19	5.804	705	40.9182
CAP2UW1_0999	22.474	1011	227.212		3-CAP_IB-HKU-1_12_20	5.386	981	52.8367
CAP2UW1_1000	24.735	453	112.05		3-CAP_IB-HKU-1_12_21	3.604	333	12.0013
CAP2UW1_1001	10	135	13.5		3-CAP_IB-HKU-1_12_22	1.67	176	2.9392
CAP2UW1_1002	16.7	267	44.589		3-CAP_IB-HKU-1_18_1	6.563	471	30.9117
CAP2UW1_1003	28.166	1446	407.28		3-CAP_IB-HKU-1_18_2	12.537	406	50.9002
CAP2UW1_1004	17.219	3146	541.71		3-CAP_IB-HKU-1_18_3	7.236	1755	126.992
CAP2UW1_1005	33.218	1248	414.561		3-CAP_IB-HKU-1_18_4	7.062	792	55.931
CAP2UW1_1006	25.242	1383	349.097		3-CAP_IB-HKU-1_18_5	7.659	989	75.7475
CAP2UW1_1007	21.45	444	95.238		3-CAP_IB-HKU-1_18_6	5.961	1875	111.769
CAP2UW1_1008	19.251	768	147.848		3-CAP_IB-HKU-1_18_7	4.402	199	8.75998
CAP2UW1_1709	18.199	321	58.4188		3-CAP_IB-HKU-1_18_8	6.587	334	22.0006
CAP2UW1_1009	16.081	1071	172.228		3-CAP_IB-HKU-1_18_9	3.948	249	9.83052
CAP2UW1_1010	22.501	813	182.933		3-CAP_IB-HKU-1_18_10	8.828	2526	222.995
CAP2UW1_1011	28.793	1113	320.466		3-CAP_IB-HKU-1_18_11	5.857	939	54.9972
CAP2UW1_1012	20.852	899	187.459		3-CAP_IB-HKU-1_18_12	5.855	903	52.8706
CAP2UW1_1013	20.886	912	190.48		3-CAP_IB-HKU-1_18_13	6.194	468	28.9879
CAP2UW1_1014	39.033	1284	501.184		3-CAP_IB-HKU-1_18_14	6.189	2840	175.768
CAP2UW1_1015	22.813	1146	261.437		3-CAP_IB-HKU-1_18_15	1.827	98	1.79046
CAP2UW1_1016	15.503	1215	188.361		3-CAP_IB-HKU-1_18_16	5.631	672	37.8403
CAP2UW1_1017	47.037	1515	712.611		3-CAP_IB-HKU-1_18_17	3.395	939	31.879
CAP2UW1_1018	45.837	1044	478.538		3-CAP_IB-HKU-1_79_1	9.951	741	73.7369
CAP2UW1_0233	20.259	611	123.782		3-CAP_IB-HKU-1_79_2	15.826	1180	186.747
CAP2UW1_1019	20.947	1011	211.774		3-CAP_IB-HKU-1_79_3	6.081	344	20.9186
CAP2UW1_1020	23.982	1368	328.074		3-CAP_IB-HKU-1_79_4	10.428	1848	192.709
CAP2UW1_1021	24.676	885	218.383		3-CAP_IB-HKU-1_79_5	8.004	462	36.9785
CAP2UW1_1022	31.137	857	266.844		3-CAP_IB-HKU-1_79_6	12.461	2895	360.746
CAP2UW1_1023	41.446	753	312.088		3-CAP_IB-HKU-1_122_1	7.4	2119	156.806
CAP2UW1_1024	27.057	1260	340.918		3-CAP_IB-HKU-1_122_2	8.768	1584	138.885
CAP2UW1_1025	19.623	831	163.067		3-CAP_IB-HKU-1_122_3	12.678	2160	273.845
CAP2UW1_1027	36.656	1722	631.216		3-CAP_IB-HKU-1_193_1	5.617	908	51.0024
CAP2UW1_1028	18.435	1053	194.121		3-CAP_IB-HKU-1_193_2	4.906	1202	58.9701
CAP2UW1_1029	43.626	1248	544.452		3-CAP_IB-HKU-1_193_3	6.279	1035	64.9877
CAP2UW1_1709	26.619	1347	358.558		3-CAP_IB-HKU-1_193_4	5.657	1217	68.8457
CAP2UW1_1030	15.691	687	107.797		3-CAP_IB-HKU-1_193_5	7.353	309	22.7208
CAP2UW1_1031	25.762	2022	520.908		3-CAP_IB-HKU-1_193_6	5.834	187	10.9096
CAP2UW1_1033	23.844	834	198.859		3-CAP_IB-HKU-1_207_1	4.743	210	9.9603
CAP2UW1_1034	22.918	1326	303.893		3-CAP_IB-HKU-1_207_2	5.48	254	13.9192
CAP2UW1_1035	21.537	309	66.5493		3-CAP_IB-HKU-1_207_3	8.567	2206	188.988
CAP2UW1_1036	24.276	2319	562.96		3-CAP_IB-HKU-1_207_4	5.661	422	23.8894
CAP2UW1_4111	16.89	309	52.1901		3-CAP_IB-HKU-1_207_5	4.729	273	12.9102
CAP2UW1_1038	21.397	237	50.7109		3-CAP_IB-HKU-1_207_6	7.06	282	19.9092
CAP2UW1_1039	22.531	738	166.279		3-CAP_IB-HKU-1_207_7	8.19	464	38.0016
CAP2UW1_1040	12.414	111	13.7795		3-CAP_IB-HKU-1_253_1	4.542	900	40.878
CAP2UW1_1041	19.375	176	34.1		3-CAP_IB-HKU-1_253_2	10.809	1719	185.807
CAP2UW1_1042	16.953	362	61.3699		3-CAP_IB-HKU-1_253_3	7.276	1168	84.9837
CAP2UW1_1043	21.623	432	93.4114		3-CAP_IB-HKU-1_253_4	5.871	510	29.9421
CAP2UW1_1044	16.575	228	37.791		3-CAP_IB-HKU-1_253_5	5.346	653	34.9094
CAP2UW1_1045	23.426	900	210.834		3-CAP_IB-HKU-1_253_6	4.429	632	27.9913
CAP2UW1_1046	19.146	780	149.339		3-CAP_IB-HKU-1_253_7	5.665	1304	73.8716
CAP2UW1_1047	27.063	777	210.28		3-CAP_IB-HKU-1_253_8	5.399	1740	93.9426
CAP2UW1_1048	20.868	939	195.951		3-CAP_IB-HKU-1_320_1	7.348	1047	76.9336
CAP2UW1_1049	30	2226	667.8		3-CAP_IB-HKU-1_365_1	10.52	684	71.9568
CAP2UW1_1050	49.684	2121	1053.8		3-CAP_IB-HKU-1_365_2	7.793	372	28.99
CAP2UW1_1738	31.958	978	312.549		3-CAP_IB-HKU-1_365_3	12.332	1037	127.883
CAP2UW1_1051	26.026	1512	393.513		3-CAP_IB-HKU-1_440_1	2.232	168	3.74976
CAP2UW1_1053	21.763	1113	242.222		3-CAP_IB-HKU-1_440_2	3.696	510	18.8496
CAP2UW1_1054	25.863	798	206.387		3-CAP_IB-HKU-1_440_3	8.613	483	41.6008
CAP2UW1_1055	21.451	935	200.567		3-CAP_IB-HKU-1_440_4	7.694	1206	92.7896
CAP2UW1_1056	15.721	621	97.6274		3-CAP_IB-HKU-1_440_5	14.004	969	135.699
CAP2UW1_1058	21.274	1638	348.468		3-CAP_IB-HKU-1_644_1	9.784	1768	172.981
CAP2UW1_1059	24.919	801	199.601		3-CAP_IB-HKU-1_644_2	12.548	462	57.9718
CAP2UW1_1060	25.07	1491	373.794		3-CAP_IB-HKU-1_644_3	2.804	107	3.00028
CAP2UW1_1061	13.124	627	82.2875		3-CAP_IB-HKU-1_737_1	13.41	402	53.9082
CAP2UW1_1062	20.009	633	126.657		3-CAP_IB-HKU-1_737_2	6.925	879	60.8708
CAP2UW1_0103	14.053	132	18.55		3-CAP_IB-HKU-1_737_3	4.281	441	18.8792
CAP2UW1_1063	26.795	1071	286.974		3-CAP_IB-HKU-1_737_4	5.657	210	11.8797
CAP2UW1_1064	19.348	1479	286.157		3-CAP_IB-HKU-1_737_5	5.67	2449	138.858
CAP2UW1_1065	26.186	1389	363.724		3-CAP_IB-HKU-1_757_1	11.726	543	63.6722
CAP2UW1_1066	27.79	1716	476.876		3-CAP_IB-HKU-1_757_2	8.557	1071	91.6455
CAP2UW1_1067	22.634	465	105.248		3-CAP_IB-HKU-1_770_1	16.475	2694	443.837
CAP2UW1_1068	42.292	1077	455.485		3-CAP_IB-HKU-1_770_2	11.015	1613	177.672
CAP2UW1_1069	34.554	3426	1183.82		3-CAP_IB-HKU-1_770_3	10.24	1660	169.984
CAP2UW1_1070	19.617	762	149.482		3-CAP_IB-HKU-1_770_4	7.789	1244	96.8952
CAP2UW1_1071	21.413	666	142.611		3-CAP_IB-HKU-1_770_5	5.662	740	41.8988
CAP2UW1_1072	25.262	1332	336.49		3-CAP_IB-HKU-1_770_6	6.945	2631	182.723
CAP2UW1_1738	28.034	1248	349.864		3-CAP_IB-HKU-1_770_7	7.244	1020	73.8888
CAP2UW1_1073	22.232	678	150.733		3-CAP_IB-HKU-1_770_8	6.312	475	29.982
CAP2UW1_1074	22.76	697	158.637		3-CAP_IB-HKU-1_770_9	7.585	1238	93.9023
CAP2UW1_1075	23.193	657	152.378		3-CAP_IB-HKU-1_770_10	8.001	1410	112.814
CAP2UW1_1076	22.432	375	84.12		3-CAP_IB-HKU-1_770_11	3.256	1013	32.9833
CAP2UW1_1077	19.182	708	135.809		3-CAP_IB-HKU-1_770_12	4.712	445	20.9684
CAP2UW1_1078	18.423	444	81.7981		3-CAP_IB-HKU-1_770_13	5.254	986	51.8044
CAP2UW1_1079	22.439	638	143.161		3-CAP_IB-HKU-1_770_14	1.98	198	3.9204
CAP2UW1_1080	26.709	1851	494.384		3-CAP_IB-HKU-1_770_15	10.648	911	97.0033
CAP2UW1_1081	26.216	906	237.517		3-CAP_IB-HKU-1_770_16	7.168	446	31.9693
CAP2UW1_1082	36.937	1071	395.595		3-CAP_IB-HKU-1_770_17	4.498	666	29.9567
CAP2UW1_0105	23.261	1103	256.569		3-CAP_IB-HKU-1_770_18	10.185	363	36.9716
CAP2UW1_1083	23.443	738	173.009		3-CAP_IB-HKU-1_787_1	6.979	1001	69.8598
CAP2UW1_1084	24.86	680	169.048		3-CAP_IB-HKU-1_787_2	2.901	171	4.96071
CAP2UW1_1085	23.036	729	167.932		3-CAP_IB-HKU-1_841_1	5.066	1400	70.924
CAP2UW1_1086	23.873	4657	1111.77		3-CAP_IB-HKU-1_841_2	5.459	801	43.7266
CAP2UW1_1087	21.426	2291	490.87		3-CAP_IB-HKU-1_841_3	6.102	590	36.0018
CAP2UW1_1088	14.87	315	46.8405		3-CAP_IB-HKU-1_841_4	7.523	451	33.9287
CAP2UW1_1089	20.428	717	146.469		3-CAP_IB-HKU-1_841_5	7.706	1401	107.961
CAP2UW1_1090	24.188	1767	427.402		3-CAP_IB-HKU-1_841_6	4.914	1221	59.9999
CAP2UW1_1091	19.459	279	54.2906		3-CAP_IB-HKU-1_841_7	7.492	1464	109.683
CAP2UW1_1092	22.575	2009	453.532		3-CAP_IB-HKU-1_841_8	6.266	459	28.7609
CAP2UW1_1093	17.024	333	56.6899		3-CAP_IB-HKU-1_841_9	14.043	276	38.7587
CAP2UW1_1094	17.897	640	114.541		3-CAP_IB-HKU-1_841_10	11.214	374	41.9404
CAP2UW1_1095	9.941	303	30.1212		3-CAP_IB-HKU-1_841_11	6.736	386	26.001
CAP2UW1_1096	23.412	701	164.118		3-CAP_IB-HKU-1_841_12	4.018	896	36.0013
CAP2UW1_1097	21.38	1755	375.219		3-CAP_IB-HKU-1_841_13	5.644	1044	58.9234
CAP2UW1_1098	22.26	624	138.902		3-CAP_IB-HKU-1_841_14	4.938	1377	67.9963
CAP2UW1_1099	22.231	471	104.708		3-CAP_IB-HKU-1_841_15	2.083	336	6.99888
CAP2UW1_1100	20.059	370	74.2183		3-CAP_IB-HKU-1_841_16	5.24	801	41.9724
CAP2UW1_1101	19.849	675	133.981		3-CAP_IB-HKU-1_841_17	6.882	449	30.9002
CAP2UW1_1102	20.512	777	159.378		3-CAP_IB-HKU-1_841_18	5.528	1429	78.9951
CAP2UW1_0012	27.943	1329	371.362		3-CAP_IB-HKU-1_841_19	6.935	1150	79.7525
CAP2UW1_0106	27.02	798	215.62		3-CAP_IB-HKU-1_841_20	5.999	682	40.9132
CAP2UW1_1103	26.807	750	201.053		3-CAP_IB-HKU-1_841_21	6.248	1280	79.9744
CAP2UW1_1104	16.965	966	163.882		3-CAP_IB-HKU-1_841_22	5.851	1245	72.8449
CAP2UW1_1105	17.915	342	61.2693		3-CAP_IB-HKU-1_841_23	4.218	1039	43.825
CAP2UW1_1106	38.216	2769	1058.2		3-CAP_IB-HKU-1_841_24	4.672	808	37.7498
CAP2UW1_1107	20.849	615	128.221		3-CAP_IB-HKU-1_841_25	7.133	1107	78.9623
CAP2UW1_1108	37.663	567	213.549		3-CAP_IB-HKU-1_841_26	8.113	426	34.5614
CAP2UW1_1109	20.313	294	59.7202		3-CAP_IB-HKU-1_841_27	6.909	1010	69.7809
CAP2UW1_1110	22.179	1065	236.206		3-CAP_IB-HKU-1_841_28	8.68	1993	172.992
CAP2UW1_1111	16.059	339	54.44		3-CAP_IB-HKU-1_841_29	5.098	549	27.988
CAP2UW1_1112	19.139	1722	329.574		3-CAP_IB-HKU-1_841_30	5.06	1383	69.9798
CAP2UW1_0107	26.638	1029	274.105		3-CAP_IB-HKU-1_841_31	10.608	969	102.792
CAP2UW1_1113	23.102	531	122.672		3-CAP_IB-HKU-1_841_32	9.474	1611	152.626
CAP2UW1_1114	21.824	789	172.191		3-CAP_IB-HKU-1_841_33	11.589	681	78.9211
CAP2UW1_1115	20.892	1196	249.868		3-CAP_IB-HKU-1_841_34	15.283	988	150.996
CAP2UW1_1116	22.935	2399	550.211		3-CAP_IB-HKU-1_841_35	5.375	1412	75.895
CAP2UW1_1117	29.237	570	166.651		3-CAP_IB-HKU-1_841_36	8.939	1163	103.961
CAP2UW1_1119	21.146	834	176.358		3-CAP_IB-HKU-1_841_37	10.654	1143	121.775
CAP2UW1_1120	25.285	2214	559.81		3-CAP_IB-HKU-1_841_38	11.806	1008	119.004
CAP2UW1_1121	22.16	1092	241.987		3-CAP_IB-HKU-1_841_39	7.241	482	34.9016
CAP2UW1_1122	22.188	4050	898.614		3-CAP_IB-HKU-1_918_1	7.882	848	66.8394
CAP2UW1_0108	18.766	197	36.969		3-CAP_IB-HKU-1_918_2	6.695	403	26.9809
CAP2UW1_1124	14.135	126	17.8101		3-CAP_IB-HKU-1_918_3	5.179	251	12.9993
CAP2UW1_1125	45.372	1989	902.449		3-CAP_IB-HKU-1_918_4	8	350	28
CAP2UW1_1126	75.47	1533	1156.96		3-CAP_IB-HKU-1_918_5	10.196	321	32.7292
CAP2UW1_1127	36.337	999	363.007		3-CAP_IB-HKU-1_918_6	6.948	403	28.0004
CAP2UW1_1128	72.588	2175	1578.79		3-CAP_IB-HKU-1_918_7	8.766	762	66.7969
CAP2UW1_1129	25.556	789	201.637		3-CAP_IB-HKU-1_918_8	8.502	693	58.9189
CAP2UW1_1130	22.882	779	178.251		3-CAP_IB-HKU-1_918_9	5.305	659	34.9599
CAP2UW1_1132	22.505	903	203.22		3-CAP_IB-HKU-1_990_2	6.115	1029	62.9233
CAP2UW1_0109	23.792	1113	264.805		3-CAP_IB-HKU-1_990_3	8.028	685	54.9918
CAP2UW1_1133	27.258	1421	387.336		3-CAP_IB-HKU-1_992_1	3.299	1273	41.9963
CAP2UW1_1134	18.2	954	173.628		3-CAP_IB-HKU-1_992_2	4.539	900	40.851
CAP2UW1_1135	22.082	1275	281.546		3-CAP_IB-HKU-1_992_3	4.578	1722	78.8332
CAP2UW1_1136	33.454	1344	449.622		3-CAP_IB-HKU-1_992_4	5.373	408	21.9218
CAP2UW1_1137	25.389	666	169.091		3-CAP_IB-HKU-1_992_5	2.172	447	9.70884
CAP2UW1_1138	20.393	267	54.4493		3-CAP_IB-HKU-1_992_6	4.024	497	19.9993
CAP2UW1_1139	27.786	1191	330.931		3-CAP_IB-HKU-1_992_7	10.257	3340	342.584
CAP2UW1_1140	27.645	1272	351.644		3-CAP_IB-HKU-1_992_8	5.215	650	33.8975
CAP2UW1_1141	25.455	789	200.84		3-CAP_IB-HKU-1_992_9	5.39	983	52.9837
CAP2UW1_1142	22.904	1026	234.995		3-CAP_IB-HKU-1_992_10	6.242	735	45.8787
CAP2UW1_0110	27.079	1133	306.805		3-CAP_IB-HKU-1_992_11	3.735	589	21.9992
CAP2UW1_1143	23.923	573	137.079		3-CAP_IB-HKU-1_992_12	4.189	856	35.8578
CAP2UW1_1144	17.184	516	88.6694		3-CAP_IB-HKU-1_992_13	6.761	635	42.9323
CAP2UW1_1145	36.853	573	211.168		3-CAP_IB-HKU-1_992_14	15.149	2593	392.814
CAP2UW1_1146	21.72	243	52.7796		3-CAP_IB-HKU-1_992_15	7.204	387	27.8795
CAP2UW1_1147	15.886	333	52.9004		3-CAP_IB-HKU-1_992_16	6.662	675	44.9685
CAP2UW1_1148	18.055	1207	217.924		3-CAP_IB-HKU-1_992_17	16.754	297	49.7594
CAP2UW1_1149	16.824	2050	344.892		3-CAP_IB-HKU-1_1019_1	3.99	1604	63.9996
CAP2UW1_1150	20.517	402	82.4783		3-CAP_IB-HKU-1_1019_2	4.752	1618	76.8874
CAP2UW1_1151	26.758	2371	634.432		3-CAP_IB-HKU-1_1019_3	6.639	2831	187.95
CAP2UW1_1152	20.422	419	85.5682		3-CAP_IB-HKU-1_1019_4	4.712	1040	49.0048
CAP2UW1_1153	23.572	435	102.538		3-CAP_IB-HKU-1_1067_1	8.786	828	72.7481
CAP2UW1_1154	22.975	1029	236.413		3-CAP_IB-HKU-1_1067_2	6.585	1032	67.9572
CAP2UW1_1155	17.712	504	89.2685		3-CAP_IB-HKU-1_1067_3	5.903	762	44.9809
CAP2UW1_1157	18.553	675	125.233		3-CAP_IB-HKU-1_1067_4	11.066	1291	142.862
CAP2UW1_1158	62.513	1473	920.816		3-CAP_IB-HKU-1_1067_5	10.525	512	53.888
CAP2UW1_1159	23.338	683	159.399		3-CAP_IB-HKU-1_1067_6	16.478	934	153.905
CAP2UW1_1160	30.671	690	211.63		3-CAP_IB-HKU-1_1067_7	10.771	798	85.9526
CAP2UW1_1162	12.49	594	74.1906		3-CAP_IB-HKU-1_1067_8	7.017	1381	96.9048
CAP2UW1_1163	21.132	1239	261.825		3-CAP_IB-HKU-1_1067_9	8.661	2016	174.606
CAP2UW1_0113	24.056	965	232.14		3-CAP_IB-HKU-1_1067_10	10.083	1635	164.857
CAP2UW1_1164	29.401	2721	800.001		3-CAP_IB-HKU-1_1193_1	9.275	1283	118.998
CAP2UW1_1165	20.233	600	121.398		3-CAP_IB-HKU-1_1193_2	7.563	476	35.9999
CAP2UW1_1166	25.598	1566	400.865		3-CAP_IB-HKU-1_1193_3	4.925	548	26.989
CAP2UW1_3516	19.083	1098	209.531		3-CAP_IB-HKU-1_1193_4	5.307	809	42.9336
CAP2UW1_1168	30.516	1443	440.346		3-CAP_IB-HKU-1_1193_5	5.895	1186	69.9147
CAP2UW1_1169	23.339	1317	307.375		3-CAP_IB-HKU-1_1193_6	8.697	999	86.883
CAP2UW1_1170	19.468	663	129.073		3-CAP_IB-HKU-1_1193_7	6.189	771	47.7172
CAP2UW1_1171	21.736	960	208.666		3-CAP_IB-HKU-1_1193_8	10.398	797	82.8721
CAP2UW1_1172	24.499	1062	260.179		3-CAP_IB-HKU-1_1193_9	6.477	1573	101.883
CAP2UW1_1173	21.996	1203	264.612		3-CAP_IB-HKU-1_1193_10	3.835	1040	39.884
CAP2UW1_0114	24.034	561	134.831		3-CAP_IB-HKU-1_1193_11	5.742	659	37.8398
CAP2UW1_1174	14.616	894	130.667		3-CAP_IB-HKU-1_1193_12	6.533	1607	104.985
CAP2UW1_1175	18.008	399	71.8519		3-CAP_IB-HKU-1_1193_13	5.892	831	48.9625
CAP2UW1_1176	13.51	153	20.6703		3-CAP_IB-HKU-1_1193_14	7.077	862	61.0037
CAP2UW1_1177	17.062	243	41.4607		3-CAP_IB-HKU-1_1193_15	5.917	1504	88.9917
CAP2UW1_1178	93.761	1269	1189.83		3-CAP_IB-HKU-1_1193_16	7.007	1382	96.8367
CAP2UW1_1179	38.967	1599	623.082		3-CAP_IB-HKU-1_1193_17	4.882	900	43.938
CAP2UW1_1180	64.5	1166	752.07		3-CAP_IB-HKU-1_1247_1	6.558	654	42.8893
CAP2UW1_1181	59.193	843	498.997		3-CAP_IB-HKU-1_1247_2	7.345	1946	142.934
CAP2UW1_1182	69.014	693	478.267		3-CAP_IB-HKU-1_1247_3	5.637	816	45.9979
CAP2UW1_1183	24.792	1425	353.286		3-CAP_IB-HKU-1_1247_4	7.199	1401	100.858
CAP2UW1_0115	26.605	1932	514.009		3-CAP_IB-HKU-1_1247_5	4.837	577	27.9095
CAP2UW1_1184	16.433	3629	596.354		3-CAP_IB-HKU-1_1247_6	3.67	218	8.0006
CAP2UW1_1185	19.233	347	66.7385		3-CAP_IB-HKU-1_1250_1	11.53	840	96.852
CAP2UW1_1186	24.913	4251	1059.05		3-CAP_IB-HKU-1_1250_2	7.408	579	42.8923
CAP2UW1_1187	18.942	701	132.783		3-CAP_IB-HKU-1_1250_3	6.55	1368	89.604
CAP2UW1_1188	8.883	881	78.2592		3-CAP_IB-HKU-1_1376_1	7.455	198	14.7609
CAP2UW1_1190	48.713	1715	835.428		3-CAP_IB-HKU-1_1376_2	3.985	527	21.0009
CAP2UW1_1191	18.547	552	102.379		3-CAP_IB-HKU-1_1440_1	6.306	333	20.999
CAP2UW1_1192	21.896	672	147.141		3-CAP_IB-HKU-1_1440_2	7.651	235	17.9798
CAP2UW1_0116	20.202	426	86.0605		3-CAP_IB-HKU-1_1440_3	2.71	169	4.5799
CAP2UW1_1193	36.186	663	239.913		3-CAP_IB-HKU-1_1440_4	1.784	111	1.98024
CAP2UW1_1194	21.682	402	87.1616		3-CAP_IB-HKU-1_1440_5	5.667	258	14.6209
CAP2UW1_1195	22.966	558	128.15		3-CAP_IB-HKU-1_1440_6	6.748	741	50.0027
CAP2UW1_1196	36.293	1916	695.374		3-CAP_IB-HKU-1_1535_1	5.291	906	47.9365
CAP2UW1_1197	45.587	552	251.64		3-CAP_IB-HKU-1_1535_2	6.478	416	26.9485
CAP2UW1_1198	17.384	198	34.4203		3-CAP_IB-HKU-1_1535_3	6.638	1491	98.9726
CAP2UW1_1199	28.203	360	101.531		3-CAP_IB-HKU-1_1535_4	12.364	1463	180.885
CAP2UW1_1200	23.941	1047	250.662		3-CAP_IB-HKU-1_1553_1	7.089	2988	211.819
CAP2UW1_1201	24.104	2376	572.711		3-CAP_IB-HKU-1_1553_2	8.524	2147	183.01
CAP2UW1_1202	24.185	303	73.2806		3-CAP_IB-HKU-1_1553_3	5.461	510	27.8511
CAP2UW1_0013	23.709	791	187.538		3-CAP_IB-HKU-1_1553_4	10.398	327	34.0015
CAP2UW1_0117	22.506	387	87.0982		3-CAP_IB-HKU-1_1553_5	7.733	375	28.9988
CAP2UW1_1203	24.283	375	91.0613		3-CAP_IB-HKU-1_1553_6	5.751	189	10.8694
CAP2UW1_1204	22.468	3045	684.151		3-CAP_IB-HKU-1_1553_7	5.757	851	48.9921
CAP2UW1_1205	26.181	315	82.4702		3-CAP_IB-HKU-1_1553_8	4.976	702	34.9315
CAP2UW1_1206	28.421	1689	480.031		3-CAP_IB-HKU-1_1553_9	8.701	1286	111.895
CAP2UW1_1207	23.784	1104	262.575		3-CAP_IB-HKU-1_1553_10	8.935	1386	123.839
CAP2UW1_1208	18.25	252	45.99		3-CAP_IB-HKU-1_1553_11	5.847	1350	78.9345
CAP2UW1_1209	23.74	1161	275.621		3-CAP_IB-HKU-1_1553_12	6.024	166	9.99984
CAP2UW1_1210	29.182	1064	310.496		3-CAP_IB-HKU-1_1575_1	9.595	1458	139.895
CAP2UW1_1211	24.042	1131	271.915		3-CAP_IB-HKU-1_1575_2	4.331	366	15.8515
CAP2UW1_1212	24.486	3108	761.025		3-CAP_IB-HKU-1_1591_1	11.483	1836	210.828
CAP2UW1_0118	26.023	1899	494.177		3-CAP_IB-HKU-1_1591_2	8.059	2480	199.863
CAP2UW1_1213	22.209	1223	271.616		3-CAP_IB-HKU-1_1591_3	4.057	246	9.98022
CAP2UW1_1214	17.698	600	106.188		3-CAP_IB-HKU-1_1608_1	5.332	748	39.8834
CAP2UW1_1215	25.684	801	205.729		3-CAP_IB-HKU-1_1608_2	5.673	1037	58.829
CAP2UW1_1216	20.469	642	131.411		3-CAP_IB-HKU-1_1608_3	4.684	405	18.9702
CAP2UW1_1217	34.751	1206	419.097		3-CAP_IB-HKU-1_1608_4	6.653	1321	87.8861
CAP2UW1_1218	33.529	819	274.603		3-CAP_IB-HKU-1_1608_5	5.363	391	20.9693
CAP2UW1_1219	22.678	873	197.979		3-CAP_IB-HKU-1_1608_6	7.59	1725	130.928
CAP2UW1_1220	23.808	1341	319.265		3-CAP_IB-HKU-1_1608_7	5.459	1611	87.9445
CAP2UW1_1221	16.924	1014	171.609		3-CAP_IB-HKU-1_1664_1	6.782	2481	168.261
CAP2UW1_1222	20.145	489	98.5091		3-CAP_IB-HKU-1_1664_2	6.427	1072	68.8974
CAP2UW1_0119	26.836	1410	378.388		3-CAP_IB-HKU-1_1664_3	3.802	263	9.99926
CAP2UW1_1223	24.711	1527	377.337		3-CAP_IB-HKU-1_1664_4	2.564	117	2.99988
CAP2UW1_1224	23.571	1182	278.609		3-CAP_IB-HKU-1_1731_1	8.002	1462	116.989
CAP2UW1_1225	18.508	315	58.3002		3-CAP_IB-HKU-1_1731_2	9.177	282	25.8791
CAP2UW1_1226	23.584	640	150.938		3-CAP_IB-HKU-1_1731_3	7.58	882	66.8556
CAP2UW1_1227	23.129	1431	330.976		3-CAP_IB-HKU-1_1760_1	7.027	711	49.962
CAP2UW1_1228	23.767	1566	372.191		3-CAP_IB-HKU-1_1760_2	6.49	2371	153.878
CAP2UW1_1229	18.096	1016	183.855		3-CAP_IB-HKU-1_1760_3	5.777	1173	67.7642
CAP2UW1_1230	25.301	3363	850.873		3-CAP_IB-HKU-1_1760_4	4.658	1736	80.8629
CAP2UW1_1231	18.714	786	147.092		3-CAP_IB-HKU-1_1760_5	5.606	568	31.8421
CAP2UW1_1232	30.409	1365	415.083		3-CAP_IB-HKU-1_1760_6	5.639	637	35.9204
CAP2UW1_0120	43.968	588	258.532		3-CAP_IB-HKU-1_1760_7	3.159	882	27.8624
CAP2UW1_1233	21.871	843	184.373		3-CAP_IB-HKU-1_1760_8	3.942	479	18.8822
CAP2UW1_1234	20.386	495	100.911		3-CAP_IB-HKU-1_1760_9	5.085	567	28.8319
CAP2UW1_1235	40.079	1031	413.214		3-CAP_IB-HKU-1_1760_10	4.989	459	22.8995
CAP2UW1_1236	31.042	1367	424.344		3-CAP_IB-HKU-1_1760_11	2.513	193	4.85009
CAP2UW1_1237	16.961	357	60.5508		3-CAP_IB-HKU-1_1760_12	6.897	1392	96.0062
CAP2UW1_1238	20.016	636	127.302		3-CAP_IB-HKU-1_1760_13	5.381	575	30.9408
CAP2UW1_1239	18.467	738	136.286		3-CAP_IB-HKU-1_1760_14	5.434	957	52.0034
CAP2UW1_1240	20.58	386	79.4388		3-CAP_IB-HKU-1_1760_15	6.778	1608	108.99
CAP2UW1_1241	22.788	443	100.951		3-CAP_IB-HKU-1_1764_1	13.699	1916	262.473
CAP2UW1_1242	14.89	254	37.8206		3-CAP_IB-HKU-1_1764_2	5.076	806	40.9126
CAP2UW1_0121	27.052	479	129.579		3-CAP_IB-HKU-1_1764_3	5.183	360	18.6588
CAP2UW1_1243	14.028	248	34.7894		3-CAP_IB-HKU-1_1764_4	4.869	534	26.0005
CAP2UW1_1244	6.156	96	5.90976		3-CAP_IB-HKU-1_1771_1	12.467	1564	194.984
CAP2UW1_1245	21.709	285	61.8706		3-CAP_IB-HKU-1_1771_2	8.114	2007	162.848
CAP2UW1_1246	23.072	918	211.801		3-CAP_IB-HKU-1_1771_3	5.074	767	38.9176
CAP2UW1_1247	21.431	693	148.517		3-CAP_IB-HKU-1_1828_3	5.736	2997	171.908
CAP2UW1_1248	21.6	2645	571.32		3-CAP_IB-HKU-1_1828_4	4.943	1234	60.9966
CAP2UW1_1249	21.304	570	121.433		3-CAP_IB-HKU-1_1828_5	3.009	432	12.9989
CAP2UW1_1250	25.822	1431	369.513		3-CAP_IB-HKU-1_1828_6	3.986	552	22.0027
CAP2UW1_1252	23.748	861	204.47		3-CAP_IB-HKU-1_1828_7	3.99	299	11.9301
CAP2UW1_0122	29.133	1206	351.344		3-CAP_IB-HKU-1_1828_8	4.333	180	7.7994
CAP2UW1_1253	57.687	2550	1471.02		3-CAP_IB-HKU-1_1828_9	4.463	669	29.8575
CAP2UW1_1254	16.519	372	61.4507		3-CAP_IB-HKU-1_1828_10	2.186	274	5.98964
CAP2UW1_1255	15.6	265	41.34		3-CAP_IB-HKU-1_1828_11	5.34	1030	55.002
CAP2UW1_1256	18.741	441	82.6478		3-CAP_IB-HKU-1_1828_12	5.579	482	26.8908
CAP2UW1_1258	21.212	723	153.363		3-CAP_IB-HKU-1_1828_13	4.132	2202	90.9866
CAP2UW1_1259	19.275	579	111.602		3-CAP_IB-HKU-1_1828_14	3.102	384	11.9117
CAP2UW1_1260	24.114	1008	243.069		3-CAP_IB-HKU-1_1828_15	4.205	1308	55.0014
CAP2UW1_1261	14.848	132	19.5994		3-CAP_IB-HKU-1_1828_16	5.22	1587	82.8414
CAP2UW1_1262	18.788	775	145.607		3-CAP_IB-HKU-1_1828_17	4.479	332	14.8703
CAP2UW1_1263	19.204	450	86.418		3-CAP_IB-HKU-1_1828_18	3.446	3156	108.756
CAP2UW1_0123	40.599	2874	1166.82		3-CAP_IB-HKU-1_1828_19	4.315	1390	59.9785
CAP2UW1_1264	19.418	617	119.809		3-CAP_IB-HKU-1_1828_20	4.128	678	27.9878
CAP2UW1_1265	20.541	798	163.917		3-CAP_IB-HKU-1_1828_21	5.883	675	39.7103
CAP2UW1_1266	14.857	126	18.7198		3-CAP_IB-HKU-1_1828_22	5.998	430	25.7914
CAP2UW1_1267	20.222	329	66.5304		3-CAP_IB-HKU-1_1828_23	3.482	1838	63.9992
CAP2UW1_1268	14.928	503	75.0878		3-CAP_IB-HKU-1_1828_24	4.452	888	39.5338
CAP2UW1_1269	29.158	896	261.256		3-CAP_IB-HKU-1_1828_25	2.257	354	7.98978
CAP2UW1_1270	25.574	1749	447.289		3-CAP_IB-HKU-1_1828_26	4.755	1302	61.9101
CAP2UW1_1271	22.266	534	118.9		3-CAP_IB-HKU-1_1828_27	4.572	1529	69.9059
CAP2UW1_1272	18.419	759	139.8		3-CAP_IB-HKU-1_1828_28	5.173	3130	161.915
CAP2UW1_1273	22.819	762	173.881		3-CAP_IB-HKU-1_1828_29	3.577	390	13.9503
CAP2UW1_0124	21.189	285	60.3886		3-CAP_IB-HKU-1_1828_30	4.713	209	9.85017
CAP2UW1_1274	25.699	2241	575.915		3-CAP_IB-HKU-1_1828_31	2.206	272	6.00032
CAP2UW1_1275	22.371	396	88.5892		3-CAP_IB-HKU-1_1828_32	3.806	288	10.9613
CAP2UW1_1276	22.505	657	147.858		3-CAP_IB-HKU-1_1828_33	0.873	229	1.99917
CAP2UW1_1277	15.89	318	50.5302		3-CAP_IB-HKU-1_1828_34	5.321	243	12.93
CAP2UW1_1278	15.869	198	31.4206		3-CAP_IB-HKU-1_1828_35	5.309	674	35.7827
CAP2UW1_1280	23.192	525	121.758		3-CAP_IB-HKU-1_1828_36	5.045	1305	65.8372
CAP2UW1_1281	25.088	510	127.949		3-CAP_IB-HKU-1_1828_37	5.435	276	15.0006
CAP2UW1_1282	17.182	192	32.9894		3-CAP_IB-HKU-1_1828_38	3.248	274	8.89952
CAP2UW1_0125	28.518	510	145.442		3-CAP_IB-HKU-1_1828_39	3.389	1206	40.8713
CAP2UW1_1283	23.589	1010	238.249		3-CAP_IB-HKU-1_1828_40	17.154	162	27.7895
CAP2UW1_1284	17.942	189	33.9104		3-CAP_IB-HKU-1_1881_1	6.912	1504	103.956
CAP2UW1_1285	19.558	489	95.6386		3-CAP_IB-HKU-1_1881_2	7.385	1300	96.005
CAP2UW1_1286	25.176	1854	466.763		3-CAP_IB-HKU-1_1881_3	5.389	167	8.99963
CAP2UW1_4409	20.738	656	136.041		3-CAP_IB-HKU-1_1912_1	7.467	921	68.7711
CAP2UW1_4408	20.966	438	91.8311		3-CAP_IB-HKU-1_1912_2	9.012	930	83.8116
CAP2UW1_4407	21.941	573	125.722		3-CAP_IB-HKU-1_1912_3	8.048	1028	82.7334
CAP2UW1_4406	0.745	102	0.7599		3-CAP_IB-HKU-1_1912_4	6.614	1101	72.8201
CAP2UW1_0126	24.724	1059	261.827		3-CAP_IB-HKU-1_1912_5	4.959	1062	52.6646
CAP2UW1_1294	2.923	130	3.7999		3-CAP_IB-HKU-1_1912_6	9.998	1350	134.973
CAP2UW1_1295	0.121	1255	1.51855		3-CAP_IB-HKU-1_1912_7	6.827	556	37.9581
CAP2UW1_1296	1.178	968	11.403		3-CAP_IB-HKU-1_1912_8	13.039	942	122.827
CAP2UW1_1297	21.12	1108	234.01		3-CAP_IB-HKU-1_1948_1	4.455	1542	68.6961
CAP2UW1_1300	16.335	394	64.3599		3-CAP_IB-HKU-1_1948_2	5.336	449	23.9586
CAP2UW1_1301	45.697	620	283.321		3-CAP_IB-HKU-1_1948_3	8.377	1275	106.807
CAP2UW1_0014	21.51	762	163.906		3-CAP_IB-HKU-1_1948_4	6.268	1530	95.9004
CAP2UW1_0127	16.913	183	30.9508		3-CAP_IB-HKU-1_1968_1	6.193	3576	221.462
CAP2UW1_1302	22.33	2202	491.707		3-CAP_IB-HKU-1_1973_1	7.365	1003	73.8709
CAP2UW1_1303	19.82	255	50.541		3-CAP_IB-HKU-1_1973_2	5.574	465	25.9191
CAP2UW1_1304	23.597	1554	366.697		3-CAP_IB-HKU-1_1973_3	6.709	894	59.9785
CAP2UW1_1305	24.056	978	235.268		3-CAP_IB-HKU-1_1973_4	9.672	939	90.8201
CAP2UW1_1306	22.842	1207	275.703		3-CAP_IB-HKU-1_2270_1	4.667	600	28.002
CAP2UW1_1308	18.758	711	133.369		3-CAP_IB-HKU-1_2270_2	5.49	1765	96.8985
CAP2UW1_1309	19.81	432	85.5792		3-CAP_IB-HKU-1_2282_1	4.758	3551	168.957
CAP2UW1_1310	17.606	231	40.6699		3-CAP_IB-HKU-1_2282_2	4.838	1070	51.7666
CAP2UW1_1311	40.437	1914	773.964		3-CAP_IB-HKU-1_2289_1	7.386	717	52.9576
CAP2UW1_0128	22.693	1443	327.46		3-CAP_IB-HKU-1_2289_2	8.762	909	79.6466
CAP2UW1_1312	49.353	498	245.778		3-CAP_IB-HKU-1_2289_3	7.209	885	63.7996
CAP2UW1_1313	21.2	450	95.4		3-CAP_IB-HKU-1_2289_4	5.673	737	41.81
CAP2UW1_1314	39.438	1572	619.965		3-CAP_IB-HKU-1_2289_5	5.548	845	46.8806
CAP2UW1_1315	15.254	224	34.169		3-CAP_IB-HKU-1_2289_6	4.8	1158	55.584
CAP2UW1_1316	21.935	186	40.7991		3-CAP_IB-HKU-1_2289_7	6.781	1224	82.9994
CAP2UW1_1317	18.185	390	70.9215		3-CAP_IB-HKU-1_2289_8	8.381	965	80.8766
CAP2UW1_1318	24.17	729	176.199		3-CAP_IB-HKU-1_2289_9	9.462	2018	190.943
CAP2UW1_1319	23.609	852	201.149		3-CAP_IB-HKU-1_2289_10	5.778	623	35.9969
CAP2UW1_1320	26.523	910	241.359		3-CAP_IB-HKU-1_2289_11	6.933	851	58.9998
CAP2UW1_1321	25.821	1131	292.036		3-CAP_IB-HKU-1_2292_1	10.109	801	80.9731
CAP2UW1_3329	23.656	459	108.581		3-CAP_IB-HKU-1_2292_2	7.715	618	47.6787
CAP2UW1_1322	23.271	1503	349.763		3-CAP_IB-HKU-1_2292_3	5.276	945	49.8582
CAP2UW1_1323	22.207	1593	353.758		3-CAP_IB-HKU-1_2292_4	8.392	798	66.9682
CAP2UW1_1324	22.512	1200	270.144		3-CAP_IB-HKU-1_2292_5	6.661	1111	74.0037
CAP2UW1_1325	21.609	294	63.5305		3-CAP_IB-HKU-1_2292_6	6.992	1524	106.558
CAP2UW1_1326	19.986	642	128.31		3-CAP_IB-HKU-1_2292_7	9.763	2119	206.878
CAP2UW1_1327	22.644	1301	294.598		3-CAP_IB-HKU-1_2292_8	8.065	2256	181.946
CAP2UW1_1328	25.201	2145	540.561		3-CAP_IB-HKU-1_2292_9	7.626	904	68.939
CAP2UW1_1329	21.889	1999	437.561		3-CAP_IB-HKU-1_2292_10	6.403	734	46.998
CAP2UW1_1330	22.595	1428	322.657		3-CAP_IB-HKU-1_2292_11	4.04	1262	50.9848
CAP2UW1_1331	24.091	1097	264.278		3-CAP_IB-HKU-1_2292_12	7.449	830	61.8267
CAP2UW1_1332	20.343	204	41.4997		3-CAP_IB-HKU-1_2292_13	7.912	834	65.9861
CAP2UW1_1333	33.125	794	263.012		3-CAP_IB-HKU-1_2292_14	4.992	237	11.831
CAP2UW1_1334	34.016	1326	451.052		3-CAP_IB-HKU-1_2404_1	7.381	703	51.8884
CAP2UW1_1335	30.496	534	162.849		3-CAP_IB-HKU-1_2404_2	7.905	961	75.9671
CAP2UW1_1336	24.656	905	223.137		3-CAP_IB-HKU-1_2404_3	6.333	1023	64.7866
CAP2UW1_1337	21.478	1137	244.205		3-CAP_IB-HKU-1_2404_4	10.499	3552	372.924
CAP2UW1_1338	21.101	417	87.9912		3-CAP_IB-HKU-1_2404_5	9.446	621	58.6597
CAP2UW1_1339	25.365	909	230.568		3-CAP_IB-HKU-1_2404_6	10.963	875	95.9262
CAP2UW1_1340	22.24	1827	406.325		3-CAP_IB-HKU-1_2404_7	7.308	928	67.8182
CAP2UW1_1341	52.971	4971	2633.19		3-CAP_IB-HKU-1_2404_8	8.015	535	42.8802
CAP2UW1_0130	20.255	212	42.9406		3-CAP_IB-HKU-1_2450_1	4.737	2384	112.93
CAP2UW1_1342	21.41	1338	286.466		3-CAP_IB-HKU-1_2481_1	2.984	129	3.84936
CAP2UW1_1343	15.306	291	44.5405		3-CAP_IB-HKU-1_2481_2	6.699	372	24.9203
CAP2UW1_1344	19.604	414	81.1606		3-CAP_IB-HKU-1_2481_3	9.173	784	71.9163
CAP2UW1_1345	20.296	1410	286.174		3-CAP_IB-HKU-1_2481_4	13.503	1791	241.839
CAP2UW1_1915	28.546	366	104.478		3-CAP_IB-HKU-1_2481_5	3.673	245	8.99885
CAP2UW1_1914	28.157	1797	505.981		3-CAP_IB-HKU-1_2481_6	5.496	1452	79.8019
CAP2UW1_3386	37.121	744	276.18		3-CAP_IB-HKU-1_2481_7	3.509	424	14.8782
CAP2UW1_3387	23.306	657	153.12		3-CAP_IB-HKU-1_2481_8	7.087	600	42.522
CAP2UW1_1911	26.933	989	266.367		3-CAP_IB-HKU-1_2481_9	9.762	1585	154.728
CAP2UW1_1350	35.865	959	343.945		3-CAP_IB-HKU-1_2481_10	5.536	414	22.919
CAP2UW1_0131	19.057	336	64.0315		3-CAP_IB-HKU-1_2481_11	7.788	1219	94.9357
CAP2UW1_1352	19.489	1032	201.126		3-CAP_IB-HKU-1_2520_1	6.063	1186	71.9072
CAP2UW1_1353	23.661	1968	465.648		3-CAP_IB-HKU-1_2520_2	4.623	252	11.65
CAP2UW1_1354	23.186	963	223.281		3-CAP_IB-HKU-1_2530_1	5.153	288	14.8406
CAP2UW1_1355	22.531	927	208.862		3-CAP_IB-HKU-1_2530_2	5.466	783	42.7988
CAP2UW1_1356	24.042	959	230.563		3-CAP_IB-HKU-1_2530_3	6.916	678	46.8905
CAP2UW1_1357	29.646	884	262.071		3-CAP_IB-HKU-1_2530_4	5.084	1022	51.9585
CAP2UW1_1358	34.171	1155	394.675		3-CAP_IB-HKU-1_2530_5	8.003	1749	139.972
CAP2UW1_1359	17.408	768	133.693		3-CAP_IB-HKU-1_2530_6	8.441	1017	85.845
CAP2UW1_1360	18.138	384	69.6499		3-CAP_IB-HKU-1_2530_7	8.749	981	85.8277
CAP2UW1_1361	17.187	402	69.0917		3-CAP_IB-HKU-1_2734_1	18.243	1178	214.903
CAP2UW1_0132	23.208	447	103.74		3-CAP_IB-HKU-1_2734_2	9.33	470	43.851
CAP2UW1_1362	20.642	1239	255.754		3-CAP_IB-HKU-1_2734_3	5.723	698	39.9465
CAP2UW1_1363	23.344	1034	241.377		3-CAP_IB-HKU-1_2767_1	5.14	1323	68.0022
CAP2UW1_1364	22.507	546	122.888		3-CAP_IB-HKU-1_2767_2	4.958	1025	50.8195
CAP2UW1_1365	16.761	465	77.9386		3-CAP_IB-HKU-1_2767_3	4.873	923	44.9778
CAP2UW1_1366	46.158	1479	682.677		3-CAP_IB-HKU-1_2767_4	5.804	895	51.9458
CAP2UW1_1367	15.057	957	144.095		3-CAP_IB-HKU-1_2767_5	8.815	1925	169.689
CAP2UW1_1368	22.117	1002	221.612		3-CAP_IB-HKU-1_2767_6	11.102	2106	233.808
CAP2UW1_1369	25.373	891	226.073		3-CAP_IB-HKU-1_2767_7	5.275	244	12.871
CAP2UW1_1370	22.112	1005	222.226		3-CAP_IB-HKU-1_2767_8	6.114	2077	126.988
CAP2UW1_1371	22.923	1587	363.788		3-CAP_IB-HKU-1_2767_9	6.629	677	44.8783
CAP2UW1_0133	21.882	1503	328.886		3-CAP_IB-HKU-1_2768_2	7.221	701	50.6192
CAP2UW1_1372	13.021	390	50.7819		3-CAP_IB-HKU-1_2768_3	5.63	656	36.9328
CAP2UW1_1373	19.784	675	133.542		3-CAP_IB-HKU-1_2768_4	9.76	375	36.6
CAP2UW1_1374	23.616	453	106.98		3-CAP_IB-HKU-1_2768_5	8.529	713	60.8118
CAP2UW1_1376	20.52	675	138.51		3-CAP_IB-HKU-1_2768_6	3.167	473	14.9799
CAP2UW1_1377	22.365	798	178.473		3-CAP_IB-HKU-1_2768_7	5.678	634	35.9985
CAP2UW1_1378	24.639	1310	322.771		3-CAP_IB-HKU-1_2768_8	6.905	1793	123.807
CAP2UW1_1379	19.484	186	36.2402		3-CAP_IB-HKU-1_2768_9	7.272	906	65.8843
CAP2UW1_1380	21.819	642	140.078		3-CAP_IB-HKU-1_2768_10	7.587	390	29.5893
CAP2UW1_1381	20.603	297	61.1909		3-CAP_IB-HKU-1_2919_1	6.767	811	54.8804
CAP2UW1_1382	22.546	670	151.058		3-CAP_IB-HKU-1_2919_2	7.18	444	31.8792
CAP2UW1_0134	23.248	1119	260.145		3-CAP_IB-HKU-1_2962_1	7.49	102	7.6398
CAP2UW1_1383	22.244	672	149.48		3-CAP_IB-HKU-1_2962_2	14.91	354	52.7814
CAP2UW1_1384	23.977	657	157.529		3-CAP_IB-HKU-1_2962_3	10.492	1047	109.851
CAP2UW1_1385	19.914	453	90.2104		3-CAP_IB-HKU-1_2962_4	9.029	2370	213.987
CAP2UW1_1386	25.731	1848	475.509		3-CAP_IB-HKU-1_2962_5	11.828	303	35.8388
CAP2UW1_1387	20.679	711	147.028		3-CAP_IB-HKU-1_2962_6	5.538	377	20.8783
CAP2UW1_1388	19.862	876	173.991		3-CAP_IB-HKU-1_2988_1	4.035	396	15.9786
CAP2UW1_1389	23.382	867	202.722		3-CAP_IB-HKU-1_2988_2	12.06	1325	159.795
CAP2UW1_1390	21.401	798	170.78		3-CAP_IB-HKU-1_2988_3	7.267	3135	227.82
CAP2UW1_1391	24.201	1701	411.659		3-CAP_IB-HKU-1_2988_4	4.507	1107	49.8925
CAP2UW1_1392	21.108	719	151.767		3-CAP_IB-HKU-1_2988_5	4.482	1002	44.9096
CAP2UW1_0135	26.533	3090	819.87		3-CAP_IB-HKU-1_2988_6	1.154	260	3.0004
CAP2UW1_1393	20.164	2976	600.081		3-CAP_IB-HKU-1_2988_7	5.176	289	14.9586
CAP2UW1_1394	22.296	1196	266.66		3-CAP_IB-HKU-1_2988_8	7.797	2565	199.993
CAP2UW1_1395	25.266	813	205.413		3-CAP_IB-HKU-1_2988_9	6.572	804	52.8389
CAP2UW1_1396	18.959	627	118.873		3-CAP_IB-HKU-1_2988_10	8.036	744	59.7878
CAP2UW1_1397	22.786	1563	356.145		3-CAP_IB-HKU-1_2988_11	7.585	894	67.8099
CAP2UW1_1398	24.952	975	243.282		3-CAP_IB-HKU-1_2988_12	6.9	723	49.887
CAP2UW1_1399	25.253	1464	369.704		3-CAP_IB-HKU-1_2991_1	6.237	304	18.9605
CAP2UW1_1400	22.6	1092	246.792		3-CAP_IB-HKU-1_2991_2	6.419	327	20.9901
CAP2UW1_1401	23.52	1182	278.006		3-CAP_IB-HKU-1_2991_3	6.297	1191	74.9973
CAP2UW1_1402	24.943	867	216.256		3-CAP_IB-HKU-1_2991_4	8.028	435	34.9218
CAP2UW1_0015	22.064	684	150.918		3-CAP_IB-HKU-1_2991_5	8.567	547	46.8615
CAP2UW1_0136	22.971	657	150.919		3-CAP_IB-HKU-1_2991_6	8.39	774	64.9386
CAP2UW1_1403	25.509	1086	277.028		3-CAP_IB-HKU-1_2991_7	6.439	264	16.999
CAP2UW1_1404	23.626	1476	348.72		3-CAP_IB-HKU-1_3101_1	9.398	532	49.9974
CAP2UW1_1405	24.766	1428	353.658		3-CAP_IB-HKU-1_3101_2	6.667	255	17.0008
CAP2UW1_1406	21.835	1161	253.504		3-CAP_IB-HKU-1_3101_3	5.652	1574	88.9625
CAP2UW1_1407	28.022	1941	543.907		3-CAP_IB-HKU-1_3101_4	6.355	1320	83.886
CAP2UW1_1408	28.126	1215	341.731		3-CAP_IB-HKU-1_3101_5	4.495	198	8.9001
CAP2UW1_1409	25.584	1924	492.236		3-CAP_IB-HKU-1_3101_6	6.193	450	27.8685
CAP2UW1_1410	27.486	1215	333.955		3-CAP_IB-HKU-1_3101_7	5.215	978	51.0027
CAP2UW1_1411	24.347	1575	383.465		3-CAP_IB-HKU-1_3101_8	9.089	1749	158.967
CAP2UW1_1412	16.826	356	59.9006		3-CAP_IB-HKU-1_3101_9	8.566	991	84.8891
CAP2UW1_0137	18.794	1617	303.899		3-CAP_IB-HKU-1_3101_10	7.002	1998	139.9
CAP2UW1_1413	26.311	1053	277.055		3-CAP_IB-HKU-1_3101_11	10.236	1181	120.887
CAP2UW1_1414	21.109	485	102.379		3-CAP_IB-HKU-1_3101_12	9.452	1670	157.848
CAP2UW1_1415	18.541	270	50.0607		3-CAP_IB-HKU-1_3101_13	9.003	1442	129.823
CAP2UW1_1416	31.5	1317	414.855		3-CAP_IB-HKU-1_3111_1	6.892	798	54.9982
CAP2UW1_1417	18.775	1023	192.068		3-CAP_IB-HKU-1_3357_1	7.804	189	14.7496
CAP2UW1_1418	23.895	1134	270.969		3-CAP_IB-HKU-1_3357_2	10.037	216	21.6799
CAP2UW1_1419	23.997	720	172.778		3-CAP_IB-HKU-1_3357_3	6.539	1680	109.855
CAP2UW1_1420	25.671	1374	352.72		3-CAP_IB-HKU-1_3357_4	7.117	546	38.8588
CAP2UW1_1421	21.607	1311	283.268		3-CAP_IB-HKU-1_3357_5	7.103	1238	87.9351
CAP2UW1_1422	25.536	969	247.444		3-CAP_IB-HKU-1_3357_6	3.161	341	10.779
CAP2UW1_0138	22.548	1461	329.426		3-CAP_IB-HKU-1_3357_7	5.986	784	46.9302
CAP2UW1_1423	19.418	1017	197.481		3-CAP_IB-HKU-1_3357_8	5.397	277	14.9497
CAP2UW1_1424	9.536	183	17.4509		3-CAP_IB-HKU-1_3357_9	6.387	261	16.6701
CAP2UW1_1425	18.424	825	151.998		3-CAP_IB-HKU-1_3357_10	6.697	1642	109.965
CAP2UW1_1426	18.237	198	36.1093		3-CAP_IB-HKU-1_3357_11	6.516	767	49.9777
CAP2UW1_1427	24.75	795	196.762		3-CAP_IB-HKU-1_3357_12	8.935	682	60.9367
CAP2UW1_1428	27.259	1323	360.637		3-CAP_IB-HKU-1_3357_13	7.018	912	64.0042
CAP2UW1_1429	22.48	525	118.02		3-CAP_IB-HKU-1_3371_1	6.718	726	48.7727
CAP2UW1_1431	27.221	1068	290.72		3-CAP_IB-HKU-1_3371_2	6.563	926	60.7734
CAP2UW1_0139	26.264	1128	296.258		3-CAP_IB-HKU-1_3371_3	6.085	885	53.8522
CAP2UW1_1432	17.632	525	92.568		3-CAP_IB-HKU-1_3371_4	5.686	1155	65.6733
CAP2UW1_1433	12.705	285	36.2092		3-CAP_IB-HKU-1_3371_5	5.046	753	37.9964
CAP2UW1_1434	25.998	1527	396.989		3-CAP_IB-HKU-1_3371_6	2.836	311	8.81996
CAP2UW1_1435	26.45	804	212.658		3-CAP_IB-HKU-1_3371_7	2.299	348	8.00052
CAP2UW1_1436	18.811	408	76.7489		3-CAP_IB-HKU-1_3371_8	3.626	495	17.9487
CAP2UW1_1437	7.851	134	10.5203		3-CAP_IB-HKU-1_3371_9	8.366	1035	86.5881
CAP2UW1_1438	25.284	858	216.937		3-CAP_IB-HKU-1_3371_10	4.717	545	25.7077
CAP2UW1_2276	21.898	999	218.761		3-CAP_IB-HKU-1_3570_1	7.88	999	78.7212
CAP2UW1_0699	39.81	1917	763.158		3-CAP_IB-HKU-1_3698_1	9.08	1232	111.866
CAP2UW1_4409	22.692	816	185.167		3-CAP_IB-HKU-1_3698_2	4.917	569	27.9777
CAP2UW1_4408	23.946	666	159.48		3-CAP_IB-HKU-1_3698_3	4.278	490	20.9622
CAP2UW1_4407	22.412	1140	255.497		3-CAP_IB-HKU-1_3698_4	7.402	914	67.6543
CAP2UW1_4406	26.444	453	119.791		3-CAP_IB-HKU-1_3698_5	6.652	583	38.7812
CAP2UW1_4410	25.662	600	153.972		3-CAP_IB-HKU-1_3698_6	7.39	784	57.9376
CAP2UW1_1803	20.579	252	51.8591		3-CAP_IB-HKU-1_3698_7	3.97	856	33.9832
CAP2UW1_3764	26.234	981	257.356		3-CAP_IB-HKU-1_3698_8	9.186	1175	107.936
CAP2UW1_1448	26.524	433	114.849		3-CAP_IB-HKU-1_3698_9	13.788	1230	169.592
CAP2UW1_0141	28.669	834	239.099		3-CAP_IB-HKU-1_3698_10	9.902	1747	172.988
CAP2UW1_1451	23.054	1459	336.358		3-CAP_IB-HKU-1_3698_11	6.929	619	42.8905
CAP2UW1_1452	17.411	435	75.7378		3-CAP_IB-HKU-1_3752_1	6.062	1979	119.967
CAP2UW1_0186	18.424	304	56.009		3-CAP_IB-HKU-1_3752_2	4.708	531	24.9995
CAP2UW1_1454	21.934	834	182.93		3-CAP_IB-HKU-1_3794_1	5.887	2492	146.704
CAP2UW1_3619	24.932	1029	256.55		3-CAP_IB-HKU-1_3794_2	4.777	184	8.78968
CAP2UW1_1456	20.66	435	89.871		3-CAP_IB-HKU-1_3794_3	5.247	324	17.0003
CAP2UW1_2528	21.437	1347	288.756		3-CAP_IB-HKU-1_3794_4	6.116	636	38.8978
CAP2UW1_0142	25.751	804	207.038		3-CAP_IB-HKU-1_3794_5	5.713	3515	200.812
CAP2UW1_1458	22.26	982	218.593		3-CAP_IB-HKU-1_3794_6	6.561	731	47.9609
CAP2UW1_1645	19.139	1107	211.869		3-CAP_IB-HKU-1_3794_7	1.538	130	1.9994
CAP2UW1_1461	26.349	2151	566.767		3-CAP_IB-HKU-1_3804_1	4.643	429	19.9185
CAP2UW1_1462	17.033	419	71.3683		3-CAP_IB-HKU-1_3804_2	7.811	1919	149.893
CAP2UW1_1463	8.676	225	19.521		3-CAP_IB-HKU-1_3804_3	8.772	535	46.9302
CAP2UW1_0143	23.763	1440	342.187		3-CAP_IB-HKU-1_3804_4	6.235	1551	96.7048
CAP2UW1_1464	20.458	723	147.911		3-CAP_IB-HKU-1_3804_5	8.001	1721	137.697
CAP2UW1_1466	23.043	876	201.857		3-CAP_IB-HKU-1_3804_6	8.962	780	69.9036
CAP2UW1_1467	12.431	504	62.6522		3-CAP_IB-HKU-1_3804_7	7.722	762	58.8416
CAP2UW1_1469	16.29	1464	238.486		3-CAP_IB-HKU-1_3804_8	7.047	1376	96.9667
CAP2UW1_1470	18.87	744	140.393		3-CAP_IB-HKU-1_3804_9	7.134	1696	120.993
CAP2UW1_1471	17.882	203	36.3005		3-CAP_IB-HKU-1_3804_10	9.464	1404	132.875
CAP2UW1_1472	21.516	921	198.162		3-CAP_IB-HKU-1_3822_1	11.609	379	43.9981
CAP2UW1_1473	24.434	774	189.119		3-CAP_IB-HKU-1_3822_2	4.435	1125	49.8937
CAP2UW1_1474	30.111	759	228.542		3-CAP_IB-HKU-1_3822_3	8.693	368	31.9902
CAP2UW1_1475	28.108	753	211.653		3-CAP_IB-HKU-1_3822_4	8.558	1667	142.662
CAP2UW1_0144	35.193	684	240.72		3-CAP_IB-HKU-1_3822_5	2.455	609	14.951
CAP2UW1_1476	23.772	927	220.366		3-CAP_IB-HKU-1_3822_6	5.889	692	40.7519
CAP2UW1_1477	21.728	1377	299.195		3-CAP_IB-HKU-1_3822_7	6.688	714	47.7523
CAP2UW1_1478	25.146	12126	3049.2		3-CAP_IB-HKU-1_3822_8	2.523	197	4.97031
CAP2UW1_1479	19.134	891	170.484		3-CAP_IB-HKU-1_3822_9	5.73	711	40.7403
CAP2UW1_1480	19.09	480	91.632		3-CAP_IB-HKU-1_3822_10	6.035	743	44.84
CAP2UW1_1481	45.659	1259	574.847		3-CAP_IB-HKU-1_3822_11	8.394	941	78.9875
CAP2UW1_1482	23.179	470	108.941		3-CAP_IB-HKU-1_3822_12	6.596	1011	66.6856
CAP2UW1_1483	22.385	1098	245.787		3-CAP_IB-HKU-1_3822_13	5.013	378	18.9491
CAP2UW1_1484	23.103	759	175.352		3-CAP_IB-HKU-1_3822_14	7.765	681	52.8796
CAP2UW1_1485	51.293	420	215.431		3-CAP_IB-HKU-1_3822_15	12.494	1080	134.935
CAP2UW1_0145	21.95	1350	296.325		3-CAP_IB-HKU-1_3822_16	7.065	1286	90.8559
CAP2UW1_1486	41.783	1413	590.394		3-CAP_IB-HKU-1_3822_17	7.336	858	62.9429
CAP2UW1_1487	22.593	1448	327.147		3-CAP_IB-HKU-1_3822_18	6.363	1177	74.8925
CAP2UW1_1488	42.298	309	130.701		3-CAP_IB-HKU-1_3822_19	8.944	1051	94.0014
CAP2UW1_1489	23.171	510	118.172		3-CAP_IB-HKU-1_3829_1	5.285	354	18.7089
CAP2UW1_1490	17.841	276	49.2412		3-CAP_IB-HKU-1_3829_2	15.312	529	81.0005
CAP2UW1_1491	26.197	467	122.34		3-CAP_IB-HKU-1_3829_3	17.576	432	75.9283
CAP2UW1_1492	20.207	435	87.9005		3-CAP_IB-HKU-1_3829_4	6.991	643	44.9521
CAP2UW1_1493	23.79	990	235.521		3-CAP_IB-HKU-1_3829_5	5.1	490	24.99
CAP2UW1_1494	7.465	99	7.39035		3-CAP_IB-HKU-1_3829_6	7.55	369	27.8595
CAP2UW1_1495	20.529	1525	313.067		3-CAP_IB-HKU-1_3946_1	4.497	155	6.97035
CAP2UW1_0016	26.15	2472	646.428		3-CAP_IB-HKU-1_3946_2	9.478	609	57.721
CAP2UW1_0146	23.105	1350	311.918		3-CAP_IB-HKU-1_3946_3	5.627	1315	73.9951
CAP2UW1_1496	20.813	582	121.132		3-CAP_IB-HKU-1_3991_1	5.306	245	12.9997
CAP2UW1_1497	23.312	1408	328.233		3-CAP_IB-HKU-1_3991_2	6.27	971	60.8817
CAP2UW1_1498	23.458	1185	277.977		3-CAP_IB-HKU-1_3991_3	10.734	1815	194.822
CAP2UW1_1499	22.212	834	185.248		3-CAP_IB-HKU-1_4040_1	6.486	1094	70.9568
CAP2UW1_1500	11.234	201	22.5803		3-CAP_IB-HKU-1_4040_2	6.176	2085	128.77
CAP2UW1_1501	21.933	2757	604.693		3-CAP_IB-HKU-1_4040_3	6.825	570	38.9025
CAP2UW1_1502	23.446	1029	241.259		3-CAP_IB-HKU-1_4040_4	2.02	197	3.9794
CAP2UW1_1503	20.829	386	80.3999		3-CAP_IB-HKU-1_4040_5	8.025	957	76.7993
CAP2UW1_1504	25.337	1419	359.532		3-CAP_IB-HKU-1_4066_1	4.989	922	45.9986
CAP2UW1_1505	22.419	1755	393.453		3-CAP_IB-HKU-1_4066_2	4.565	1115	50.8997
CAP2UW1_0147	31.923	3132	999.828		3-CAP_IB-HKU-1_4066_3	0.98	204	1.9992
CAP2UW1_1506	40.227	903	363.25		3-CAP_IB-HKU-1_4176_1	14.788	863	127.62
CAP2UW1_1507	26.171	1419	371.366		3-CAP_IB-HKU-1_4176_2	15.25	1521	231.952
CAP2UW1_1508	29.966	3207	961.01		3-CAP_IB-HKU-1_4187_1	6.175	599	36.9883
CAP2UW1_1509	22.053	1215	267.944		3-CAP_IB-HKU-1_4187_2	7.118	603	42.9215
CAP2UW1_1510	31.098	2856	888.159		3-CAP_IB-HKU-1_4187_3	5.889	1577	92.8695
CAP2UW1_1511	20.909	987	206.372		3-CAP_IB-HKU-1_4187_4	4.595	457	20.9992
CAP2UW1_1512	18.422	657	121.033		3-CAP_IB-HKU-1_4187_5	0.733	120	0.8796
CAP2UW1_1513	19.367	360	69.7212		3-CAP_IB-HKU-1_4193_1	4.565	460	20.999
CAP2UW1_1514	24.188	951	230.028		3-CAP_IB-HKU-1_4193_2	7.882	823	64.8689
CAP2UW1_1515	20.324	710	144.3		3-CAP_IB-HKU-1_4193_3	10.781	814	87.7573
CAP2UW1_0148	21.7	911	197.687		3-CAP_IB-HKU-1_4193_4	8.432	579	48.8213
CAP2UW1_1516	23.555	690	162.53		3-CAP_IB-HKU-1_4193_5	7.048	1572	110.795
CAP2UW1_1517	20.992	491	103.071		3-CAP_IB-HKU-1_4342_1	11.57	242	27.9994
CAP2UW1_1518	20.044	180	36.0792		3-CAP_IB-HKU-1_4342_2	11.002	3497	384.74
CAP2UW1_1519	22.468	1011	227.151		3-CAP_IB-HKU-1_4398_1	8.427	403	33.9608
CAP2UW1_1520	26.256	960	252.058		3-CAP_IB-HKU-1_4398_2	13.234	883	116.856
CAP2UW1_1521	17.027	937	159.543		3-CAP_IB-HKU-1_4398_3	8.627	695	59.9577
CAP2UW1_1522	23.664	741	175.35		3-CAP_IB-HKU-1_4398_4	6.093	767	46.7333
CAP2UW1_1523	53.609	235	125.981		3-CAP_IB-HKU-1_4398_5	4.558	394	17.9585
CAP2UW1_1524	23.531	1287	302.844		3-CAP_IB-HKU-1_4398_6	8.22	1058	86.9676
CAP2UW1_1525	19.715	435	85.7602		3-CAP_IB-HKU-1_4398_7	14.467	317	45.8604
CAP2UW1_0149	22.498	1239	278.75		3-CAP_IB-HKU-1_4437_1	18.337	1712	313.929
CAP2UW1_1526	32.939	1584	521.754		3-CAP_IB-HKU-1_4437_2	4.745	1011	47.9719
CAP2UW1_1527	24.273	600	145.638		3-CAP_IB-HKU-1_4437_3	7.131	543	38.7213
CAP2UW1_1528	18.875	417	78.7087		3-CAP_IB-HKU-1_4437_4	7.301	1341	97.9064
CAP2UW1_1529	28.937	1440	416.693		3-CAP_IB-HKU-1_4437_5	9.731	1520	147.911
CAP2UW1_1530	14.414	186	26.81		3-CAP_IB-HKU-1_4437_6	12.089	768	92.8435
CAP2UW1_1531	35.979	1797	646.543		3-CAP_IB-HKU-1_4437_7	12.241	1182	144.689
CAP2UW1_1532	26.729	789	210.892		3-CAP_IB-HKU-1_4437_8	17.255	440	75.922
CAP2UW1_1533	20.057	366	73.4086		3-CAP_IB-HKU-1_4437_9	13.662	420	57.3804
CAP2UW1_1534	18.978	672	127.532		3-CAP_IB-HKU-1_4437_10	11.939	1071	127.867
CAP2UW1_1535	23.063	885	204.108		3-CAP_IB-HKU-1_4437_11	11.547	1107	127.825
CAP2UW1_0150	23.392	618	144.563		3-CAP_IB-HKU-1_4444_1	3.815	130	4.9595
CAP2UW1_1536	20.95	717	150.212		3-CAP_IB-HKU-1_4444_2	3.591	1448	51.9977
CAP2UW1_1537	20.458	756	154.662		3-CAP_IB-HKU-1_4444_3	2.844	668	18.9979
CAP2UW1_1538	17.026	378	64.3583		3-CAP_IB-HKU-1_4444_4	2.845	491	13.9689
CAP2UW1_1539	20.372	1029	209.628		3-CAP_IB-HKU-1_4444_5	6.417	1339	85.9236
CAP2UW1_1540	56.991	558	318.01		3-CAP_IB-HKU-1_4444_6	7.147	1370	97.9139
CAP2UW1_1541	22.013	1190	261.955		3-CAP_IB-HKU-1_4444_7	5.093	627	31.9331
CAP2UW1_1542	26.435	1812	479.002		3-CAP_IB-HKU-1_4444_8	4.327	480	20.7696
CAP2UW1_1543	21.359	579	123.669		3-CAP_IB-HKU-1_4444_9	4.907	815	39.992
CAP2UW1_1544	22.435	906	203.261		3-CAP_IB-HKU-1_4444_10	8.947	1330	118.995
CAP2UW1_1545	21.039	696	146.431		3-CAP_IB-HKU-1_4444_11	3.043	460	13.9978
CAP2UW1_0151	25.857	3735	965.759		3-CAP_IB-HKU-1_4444_12	3.778	397	14.9987
CAP2UW1_1546	20.052	252	50.531		3-CAP_IB-HKU-1_4444_13	6.475	1683	108.974
CAP2UW1_1547	24.665	642	158.349		3-CAP_IB-HKU-1_4444_14	14.583	1212	176.746
CAP2UW1_1548	19.197	1155	221.725		3-CAP_IB-HKU-1_4444_15	9.077	351	31.8603
CAP2UW1_1549	19.469	527	102.602		3-CAP_IB-HKU-1_4444_16	17.112	2429	415.65
CAP2UW1_1550	19.986	1446	288.998		3-CAP_IB-HKU-1_4444_17	7.594	2328	176.788
CAP2UW1_1551	19.284	870	167.771		3-CAP_IB-HKU-1_4444_18	6.347	1322	83.9073
CAP2UW1_1552	16.404	225	36.909		3-CAP_IB-HKU-1_4444_19	6.098	492	30.0022
CAP2UW1_1553	22.148	2027	448.94		3-CAP_IB-HKU-1_4444_20	5.8	431	24.998
CAP2UW1_1554	16.911	372	62.9089		3-CAP_IB-HKU-1_4444_21	7.181	376	27.0006
CAP2UW1_1555	18.831	419	78.9019		3-CAP_IB-HKU-1_4444_22	7.992	662	52.907
CAP2UW1_0152	23.709	3009	713.404		3-CAP_IB-HKU-1_4444_23	6.527	1516	98.9493
CAP2UW1_1556	21.196	1065	225.737		3-CAP_IB-HKU-1_4444_24	8.87	867	76.9029
CAP2UW1_1557	16.507	219	36.1503		3-CAP_IB-HKU-1_4444_25	18.088	5273	953.78
CAP2UW1_1558	19.057	405	77.1809		3-CAP_IB-HKU-1_4444_26	7.475	1805	134.924
CAP2UW1_1559	25.042	1917	480.055		3-CAP_IB-HKU-1_4444_27	7.309	1407	102.838
CAP2UW1_1560	18.858	1311	247.228		3-CAP_IB-HKU-1_4503_2	6.016	962	57.8739
CAP2UW1_1561	22.968	1818	417.558		3-CAP_IB-HKU-1_4511_1	4.322	833	36.0023
CAP2UW1_1562	23.753	1170	277.91		3-CAP_IB-HKU-1_4511_2	10.399	546	56.7785
CAP2UW1_1563	20.509	375	76.9087		3-CAP_IB-HKU-1_4511_3	8.557	1611	137.853
CAP2UW1_1564	21.143	435	91.972		3-CAP_IB-HKU-1_4511_4	9.985	338	33.7493
CAP2UW1_1565	18.346	952	174.654		3-CAP_IB-HKU-1_4511_5	6.691	538	35.9976
CAP2UW1_0154	29.009	1029	298.503		3-CAP_IB-HKU-1_4511_6	7.242	966	69.9577
CAP2UW1_1566	21.32	309	65.8788		3-CAP_IB-HKU-1_4511_7	5.914	709	41.9303
CAP2UW1_1567	22.486	951	213.842		3-CAP_IB-HKU-1_4511_8	5.607	428	23.998
CAP2UW1_1568	12.12	342	41.4504		3-CAP_IB-HKU-1_4557_1	8.226	1104	90.815
CAP2UW1_1569	20.04	632	126.653		3-CAP_IB-HKU-1_4581_1	5.275	1099	57.9723
CAP2UW1_1571	21.81	804	175.352		3-CAP_IB-HKU-1_4581_2	4.394	543	23.8594
CAP2UW1_1572	21.801	372	81.0997		3-CAP_IB-HKU-1_4581_3	10.851	1206	130.863
CAP2UW1_1573	20.242	720	145.742		3-CAP_IB-HKU-1_4643_1	3.667	871	31.9396
CAP2UW1_1574	22.388	3978	890.595		3-CAP_IB-HKU-1_4643_2	9.588	708	67.883
CAP2UW1_0156	19.027	1226	233.271		3-CAP_IB-HKU-1_4643_3	0.98	99	0.9702
CAP2UW1_1575	12.333	159	19.6095		3-CAP_IB-HKU-1_4646_1	5.867	459	26.9295
CAP2UW1_1576	20.629	736	151.829		3-CAP_IB-HKU-1_4646_2	7.372	1380	101.734
CAP2UW1_1577	16.768	271	45.4413		3-CAP_IB-HKU-1_4646_3	7.961	2110	167.977
CAP2UW1_1578	20.828	2301	479.252		3-CAP_IB-HKU-1_4646_4	6.702	1357	90.9461
CAP2UW1_1579	21.807	420	91.5894		3-CAP_IB-HKU-1_4646_5	7.161	2790	199.792
CAP2UW1_1580	20.089	978	196.47		3-CAP_IB-HKU-1_4646_6	7.486	1255	93.9493
CAP2UW1_1581	16.212	1311	212.539		3-CAP_IB-HKU-1_4646_7	8.143	1067	86.8858
CAP2UW1_1582	20.562	753	154.832		3-CAP_IB-HKU-1_4646_8	8.292	924	76.6181
CAP2UW1_1583	20.728	507	105.091		3-CAP_IB-HKU-1_4646_9	7.179	860	61.7394
CAP2UW1_1584	23.266	2138	497.427		3-CAP_IB-HKU-1_4646_10	10.819	342	37.001
CAP2UW1_0157	22.671	572	129.678		3-CAP_IB-HKU-1_4858_1	7.966	1542	122.836
CAP2UW1_1585	25.463	1524	388.056		3-CAP_IB-HKU-1_4858_2	7.229	2100	151.809
CAP2UW1_1586	19.926	854	170.168		3-CAP_IB-HKU-1_4858_3	2.6	115	2.99
CAP2UW1_1587	25.06	1230	308.238		3-CAP_IB-HKU-1_5001_1	6.998	813	56.8937
CAP2UW1_1588	20.342	456	92.7595		3-CAP_IB-HKU-1_5001_2	7.485	466	34.8801
CAP2UW1_1589	18.273	792	144.722		3-CAP_IB-HKU-1_5001_3	13.458	1032	138.887
CAP2UW1_1590	21.927	993	217.735		3-CAP_IB-HKU-1_5001_4	8.672	1380	119.674
CAP2UW1_1591	23.726	1376	326.47		3-CAP_IB-HKU-1_5001_5	10.871	357	38.8095
CAP2UW1_1592	52.44	1665	873.126		3-CAP_IB-HKU-1_5001_6	6.156	2063	126.998
CAP2UW1_1593	14.579	321	46.7986		3-CAP_IB-HKU-1_5027_1	12.538	1443	180.923
CAP2UW1_1594	23.655	693	163.929		3-CAP_IB-HKU-1_5027_2	8.541	876	74.8192
CAP2UW1_0017	36.038	2049	738.419		3-CAP_IB-HKU-1_5027_3	7.397	3987	294.918
CAP2UW1_0158	21.039	1202	252.889		3-CAP_IB-HKU-1_5027_4	7.718	2795	215.718
CAP2UW1_1595	41.994	1959	822.662		3-CAP_IB-HKU-1_5027_5	3.243	370	11.9991
CAP2UW1_1596	46.453	783	363.727		3-CAP_IB-HKU-1_5027_6	6.935	1470	101.945
CAP2UW1_1597	23.584	930	219.331		3-CAP_IB-HKU-1_5027_7	9.299	642	59.6996
CAP2UW1_1598	39.324	1077	423.519		3-CAP_IB-HKU-1_5027_8	8.92	984	87.7728
CAP2UW1_1599	23.579	1338	315.487		3-CAP_IB-HKU-1_5027_9	4.392	227	9.96984
CAP2UW1_1600	42.451	813	345.127		3-CAP_IB-HKU-1_5027_10	8.983	3226	289.792
CAP2UW1_1601	17.391	570	99.1287		3-CAP_IB-HKU-1_5027_11	5.51	1032	56.8632
CAP2UW1_1602	22.999	1167	268.398		3-CAP_IB-HKU-1_5027_12	5.497	1800	98.946
CAP2UW1_1603	18.336	447	81.9619		3-CAP_IB-HKU-1_5027_13	6.309	1076	67.8848
CAP2UW1_1604	19.605	1014	198.795		3-CAP_IB-HKU-1_5027_14	5.615	620	34.813
CAP2UW1_0159	28.019	3105	869.99		3-CAP_IB-HKU-1_5027_15	5.761	694	39.9813
CAP2UW1_1605	18.703	891	166.644		3-CAP_IB-HKU-1_5027_16	5.145	193	9.92985
CAP2UW1_1606	20.923	900	188.307		3-CAP_IB-HKU-1_5027_17	8.056	855	68.8788
CAP2UW1_1607	22.627	2175	492.137		3-CAP_IB-HKU-1_5027_18	2.762	181	4.99922
CAP2UW1_1608	20.565	963	198.041		3-CAP_IB-HKU-1_5027_19	4.401	568	24.9977
CAP2UW1_1609	26.833	1206	323.606		3-CAP_IB-HKU-1_5027_20	3.448	116	3.99968
CAP2UW1_1610	26.594	1647	438.003		3-CAP_IB-HKU-1_5027_21	2.258	132	2.98056
CAP2UW1_1611	20.504	1797	368.457		3-CAP_IB-HKU-1_5032_1	7.96	1594	126.882
CAP2UW1_1612	22.878	2202	503.774		3-CAP_IB-HKU-1_5032_2	6.471	384	24.8486
CAP2UW1_1613	26.781	2200	589.182		3-CAP_IB-HKU-1_5032_3	7.49	1067	79.9183
CAP2UW1_1614	21.592	2202	475.456		3-CAP_IB-HKU-1_5032_4	5.599	801	44.848
CAP2UW1_0160	23.424	462	108.219		3-CAP_IB-HKU-1_5032_5	5.003	1536	76.8461
CAP2UW1_1615	23.048	789	181.849		3-CAP_IB-HKU-1_5032_6	5.046	436	22.0006
CAP2UW1_1616	23.383	788	184.258		3-CAP_IB-HKU-1_5032_7	3.851	1191	45.8654
CAP2UW1_1617	21.447	810	173.721		3-CAP_IB-HKU-1_5032_8	5.218	2260	117.927
CAP2UW1_1618	23.66	1566	370.516		3-CAP_IB-HKU-1_5032_9	9.415	774	72.8721
CAP2UW1_1619	21.703	1008	218.766		3-CAP_IB-HKU-1_5032_10	7.025	1077	75.6593
CAP2UW1_1620	21.452	1086	232.969		3-CAP_IB-HKU-1_5032_11	12.552	1306	163.929
CAP2UW1_1621	22.996	855	196.616		3-CAP_IB-HKU-1_5032_12	14.134	898	126.923
CAP2UW1_1622	21.636	792	171.357		3-CAP_IB-HKU-1_5032_13	6.476	725	46.951
CAP2UW1_1623	21.971	1071	235.309		3-CAP_IB-HKU-1_5032_14	6.257	478	29.9085
CAP2UW1_1624	25.61	408	104.489		3-CAP_IB-HKU-1_5032_15	6.981	369	25.7599
CAP2UW1_0161	25.111	1455	365.365		3-CAP_IB-HKU-1_5044_1	6.421	1744	111.982
CAP2UW1_1625	18.286	210	38.4006		3-CAP_IB-HKU-1_5044_2	4.992	515	25.7088
CAP2UW1_1626	20.637	1272	262.503		3-CAP_IB-HKU-1_5044_3	5.574	678	37.7917
CAP2UW1_1627	22.392	1611	360.735		3-CAP_IB-HKU-1_5044_4	6.122	567	34.7117
CAP2UW1_1628	24.817	2666	661.621		3-CAP_IB-HKU-1_5044_5	8.627	1101	94.9833
CAP2UW1_1629	29.958	981	293.888		3-CAP_IB-HKU-1_5044_6	7.118	2274	161.863
CAP2UW1_1630	24.91	432	107.611		3-CAP_IB-HKU-1_5044_7	5.681	1742	98.963
CAP2UW1_1631	13.099	1269	166.226		3-CAP_IB-HKU-1_5044_8	5.428	1417	76.9148
CAP2UW1_1632	19.136	701	134.143		3-CAP_IB-HKU-1_5044_9	5.062	768	38.8762
CAP2UW1_1633	23.218	1158	268.864		3-CAP_IB-HKU-1_5044_10	6.044	824	49.8026
CAP2UW1_1634	21.414	1170	250.544		3-CAP_IB-HKU-1_5044_11	4.721	1122	52.9696
CAP2UW1_0162	27.287	3171	865.271		3-CAP_IB-HKU-1_5044_12	5.043	890	44.8827
CAP2UW1_1635	12.5	246	30.75		3-CAP_IB-HKU-1_5044_13	11.856	1120	132.787
CAP2UW1_1636	18.389	599	110.15		3-CAP_IB-HKU-1_5044_14	5.432	146	7.93072
CAP2UW1_1637	18.749	2187	410.041		3-CAP_IB-HKU-1_5044_15	5.453	1118	60.9645
CAP2UW1_1638	12.806	201	25.7401		3-CAP_IB-HKU-1_5044_16	8.669	1059	91.8047
CAP2UW1_1639	23.249	309	71.8394		3-CAP_IB-HKU-1_5044_17	6.363	722	45.9409
CAP2UW1_1640	22.03	541	119.182		3-CAP_IB-HKU-1_5044_18	6.85	875	59.9375
CAP2UW1_1641	15.667	348	54.5212		3-CAP_IB-HKU-1_5044_19	7.081	1437	101.754
CAP2UW1_0163	24.965	1131	282.354		3-CAP_IB-HKU-1_5044_20	9.979	1072	106.975
CAP2UW1_1645	40	1179	471.6		3-CAP_IB-HKU-1_5044_21	8.618	450	38.781
CAP2UW1_1646	17.191	225	38.6797		3-CAP_IB-HKU-1_5044_22	12.011	1415	169.956
CAP2UW1_1647	18.385	252	46.3302		3-CAP_IB-HKU-1_5044_23	10.199	587	59.8681
CAP2UW1_1648	20.671	444	91.7792		3-CAP_IB-HKU-1_5044_24	9.994	1220	121.927
CAP2UW1_1649	25.729	978	251.63		3-CAP_IB-HKU-1_5044_25	5.597	516	28.8805
CAP2UW1_1650	10.42	150	15.63		3-CAP_IB-HKU-1_5044_26	3.833	180	6.8994
CAP2UW1_1651	20.457	381	77.9412		3-CAP_IB-HKU-1_5044_27	8.594	372	31.9697
CAP2UW1_1652	21.839	522	114		3-CAP_IB-HKU-1_5044_28	7.615	875	66.6312
CAP2UW1_1653	25.602	1323	338.714		3-CAP_IB-HKU-1_5044_29	6.084	227	13.8107
CAP2UW1_0164	58.678	1011	593.235		3-CAP_IB-HKU-1_5046_1	5.294	340	17.9996
CAP2UW1_1654	27.269	793	216.243		3-CAP_IB-HKU-1_5046_2	12.848	692	88.9082
CAP2UW1_1655	17.465	198	34.5807		3-CAP_IB-HKU-1_5046_3	7.387	1851	136.733
CAP2UW1_1656	49.075	1361	667.911		3-CAP_IB-HKU-1_5046_4	7.293	818	59.6567
CAP2UW1_1657	30.469	620	188.908		3-CAP_IB-HKU-1_5046_5	7.604	813	61.8205
CAP2UW1_1658	22.752	399	90.7805		3-CAP_IB-HKU-1_5046_6	12.375	315	38.9813
CAP2UW1_1659	23.438	936	219.38		3-CAP_IB-HKU-1_5091_1	8.281	591	48.9407
CAP2UW1_1660	44.558	837	372.95		3-CAP_IB-HKU-1_5091_2	11.358	693	78.7109
CAP2UW1_1661	23.385	501	117.159		3-CAP_IB-HKU-1_5171_1	6.553	396	25.9499
CAP2UW1_1662	13.054	708	92.4223		3-CAP_IB-HKU-1_5171_2	8.97	878	78.7566
CAP2UW1_0165	27.593	393	108.44		3-CAP_IB-HKU-1_5171_3	4.759	903	42.9738
CAP2UW1_1664	21.233	690	146.508		3-CAP_IB-HKU-1_5171_4	6.055	1585	95.9718
CAP2UW1_1665	22.873	1875	428.869		3-CAP_IB-HKU-1_5171_5	3.848	1195	45.9836
CAP2UW1_1666	21.77	2694	586.484		3-CAP_IB-HKU-1_5171_6	4.374	960	41.9904
CAP2UW1_1667	23.228	966	224.382		3-CAP_IB-HKU-1_5171_7	5.206	1018	52.9971
CAP2UW1_4406	21.965	576	126.518		3-CAP_IB-HKU-1_5209_1	5.33	503	26.8099
CAP2UW1_4407	22.762	2067	470.491		3-CAP_IB-HKU-1_5209_2	6.766	471	31.8679
CAP2UW1_4408	21.369	1812	387.206		3-CAP_IB-HKU-1_5209_3	5.051	693	35.0034
CAP2UW1_4409	6.946	93	6.45978		3-CAP_IB-HKU-1_5209_4	6.162	291	17.9314
CAP2UW1_1672	5.333	96	5.11968		3-CAP_IB-HKU-1_5209_5	10.349	1283	132.778
CAP2UW1_1673	17.672	810	143.143		3-CAP_IB-HKU-1_5209_6	5.204	269	13.9988
CAP2UW1_0166	27.75	665	184.537		3-CAP_IB-HKU-1_5209_7	7.537	808	60.899
CAP2UW1_1674	20.566	671	137.998		3-CAP_IB-HKU-1_5209_8	1.684	114	1.91976
CAP2UW1_1675	17.585	405	71.2193		3-CAP_IB-HKU-1_5228_1	5.856	132	7.72992
CAP2UW1_1676	11.65	812	94.598		3-CAP_IB-HKU-1_5228_2	7.086	2283	161.773
CAP2UW1_1677	18.86	897	169.174		3-CAP_IB-HKU-1_5228_3	8.558	513	43.9025
CAP2UW1_1678	18.694	876	163.759		3-CAP_IB-HKU-1_5228_4	5.08	1063	54.0004
CAP2UW1_1680	18.388	897	164.94		3-CAP_IB-HKU-1_5228_5	6.081	444	26.9996
CAP2UW1_1681	18.033	366	66.0008		3-CAP_IB-HKU-1_5228_6	5.965	770	45.9305
CAP2UW1_1682	15.979	336	53.6894		3-CAP_IB-HKU-1_5228_7	5.347	1191	63.6828
CAP2UW1_1683	23.251	1479	343.882		3-CAP_IB-HKU-1_5228_8	4.81	601	28.9081
CAP2UW1_1684	19.308	621	119.903		3-CAP_IB-HKU-1_5228_9	5.813	807	46.9109
CAP2UW1_0167	32.161	1104	355.057		3-CAP_IB-HKU-1_5284_1	4.182	143	5.98026
CAP2UW1_1685	18.74	1095	205.203		3-CAP_IB-HKU-1_5284_2	9.866	1345	132.698
CAP2UW1_1686	23.961	3124	748.542		3-CAP_IB-HKU-1_5284_3	8.687	598	51.9483
CAP2UW1_1687	20.561	1436	295.256		3-CAP_IB-HKU-1_5385_1	10.518	618	65.0012
CAP2UW1_1688	21.223	873	185.277		3-CAP_IB-HKU-1_5385_2	9.269	431	39.9494
CAP2UW1_1689	20.716	2790	577.976		3-CAP_IB-HKU-1_5385_3	5.673	1286	72.9548
CAP2UW1_1690	133.93	1509	2021		3-CAP_IB-HKU-1_5385_4	7.698	1674	128.865
CAP2UW1_1691	26.195	1842	482.512		3-CAP_IB-HKU-1_5385_5	6.764	309	20.9008
CAP2UW1_1692	20.303	684	138.873		3-CAP_IB-HKU-1_5385_6	6.766	872	58.9995
CAP2UW1_1693	20.918	1307	273.398		3-CAP_IB-HKU-1_5385_7	9.698	979	94.9434
CAP2UW1_1694	18.443	192	35.4106		3-CAP_IB-HKU-1_5448_1	1.449	138	1.99962
CAP2UW1_0018	25.648	2298	589.391		3-CAP_IB-HKU-1_5448_2	5.077	1162	58.9947
CAP2UW1_0168	24.631	523	128.82		3-CAP_IB-HKU-1_5448_3	5.255	1216	63.9008
CAP2UW1_1695	22.649	1029	233.058		3-CAP_IB-HKU-1_5448_4	4.983	582	29.0011
CAP2UW1_1696	17.791	435	77.3909		3-CAP_IB-HKU-1_5448_5	7.256	716	51.953
CAP2UW1_1697	24.605	1599	393.434		3-CAP_IB-HKU-1_5448_6	8.012	921	73.7905
CAP2UW1_1698	16.817	240	40.3608		3-CAP_IB-HKU-1_5448_7	11.616	955	110.933
CAP2UW1_1699	27.451	1527	419.177		3-CAP_IB-HKU-1_5693_1	4.859	391	18.9987
CAP2UW1_1701	23.81	798	190.004		3-CAP_IB-HKU-1_5693_2	7.444	279	20.7688
CAP2UW1_1702	15.642	371	58.0318		3-CAP_IB-HKU-1_5693_3	5.014	714	35.8
CAP2UW1_1703	22.912	702	160.842		3-CAP_IB-HKU-1_5693_4	7.831	996	77.9968
CAP2UW1_1704	21.481	597	128.242		3-CAP_IB-HKU-1_5693_5	7.054	496	34.9878
CAP2UW1_1705	19.682	563	110.81		3-CAP_IB-HKU-1_5774_1	13.572	986	133.82
CAP2UW1_0169	22.904	1323	303.02		3-CAP_IB-HKU-1_5774_2	7.566	737	55.7614
CAP2UW1_1706	21.035	543	114.22		3-CAP_IB-HKU-1_5774_3	15.005	392	58.8196
CAP2UW1_1707	22.081	805	177.752		3-CAP_IB-HKU-1_5774_4	6.452	341	22.0013
CAP2UW1_1708	20.16	888	179.021		3-CAP_IB-HKU-1_5774_5	9.736	1785	173.788
CAP2UW1_1709	21.343	807	172.238		3-CAP_IB-HKU-1_5774_6	8.224	714	58.7194
CAP2UW1_1710	24.616	984	242.221		3-CAP_IB-HKU-1_5774_7	6.642	254	16.8707
CAP2UW1_1711	26.204	692	181.332		3-CAP_IB-HKU-1_5774_8	11.875	1295	153.781
CAP2UW1_3515	25.945	945	245.18		3-CAP_IB-HKU-1_5774_9	9.196	2838	260.982
CAP2UW1_3516	26.938	1065	286.89		3-CAP_IB-HKU-1_5774_10	7.869	1281	100.802
CAP2UW1_1716	23.253	1665	387.162		3-CAP_IB-HKU-1_5774_11	5.974	1437	85.8464
CAP2UW1_0170	24.054	795	191.229		3-CAP_IB-HKU-1_5774_12	6.679	524	34.998
CAP2UW1_1717	28.589	1104	315.623		3-CAP_IB-HKU-1_5774_13	3.573	330	11.7909
CAP2UW1_3764	16.033	150	24.0495		3-CAP_IB-HKU-1_5774_14	7.165	1281	91.7836
CAP2UW1_1719	18.673	609	113.719		3-CAP_IB-HKU-1_5774_15	2.989	265	7.92085
CAP2UW1_1720	19.94	681	135.791		3-CAP_IB-HKU-1_5774_16	5.148	1008	51.8918
CAP2UW1_1722	27.296	1455	397.157		3-CAP_IB-HKU-1_5774_17	4.83	1552	74.9616
CAP2UW1_1723	11.221	113	12.6797		3-CAP_IB-HKU-1_5774_18	6.122	735	44.9967
CAP2UW1_1724	19.424	1455	282.619		3-CAP_IB-HKU-1_5774_19	8.504	976	82.999
CAP2UW1_1725	20.16	624	125.798		3-CAP_IB-HKU-1_5774_20	8.667	1509	130.785
CAP2UW1_1726	22.345	1584	353.945		3-CAP_IB-HKU-1_5803_1	5.515	2244	123.757
CAP2UW1_1727	34.672	876	303.727		3-CAP_IB-HKU-1_5803_2	5.353	1343	71.8908
CAP2UW1_1738	15.944	198	31.5691		3-CAP_IB-HKU-1_5803_3	4.34	456	19.7904
CAP2UW1_1728	19.469	1065	207.345		3-CAP_IB-HKU-1_5803_4	9.029	2436	219.946
CAP2UW1_1729	26.982	951	256.599		3-CAP_IB-HKU-1_5803_5	8.144	772	62.8717
CAP2UW1_1731	29.614	891	263.861		3-CAP_IB-HKU-1_5803_6	5.894	1152	67.8989
CAP2UW1_1732	34.631	813	281.55		3-CAP_IB-HKU-1_5803_7	1.869	107	1.99983
CAP2UW1_1733	35.555	807	286.929		3-CAP_IB-HKU-1_5825_1	5.109	525	26.8223
CAP2UW1_1734	20.852	447	93.2084		3-CAP_IB-HKU-1_5825_2	5.269	1308	68.9185
CAP2UW1_1735	14.27	348	49.6596		3-CAP_IB-HKU-1_5931_1	7.99	885	70.7115
CAP2UW1_1736	20.494	678	138.949		3-CAP_IB-HKU-1_5931_2	6.383	1080	68.9364
CAP2UW1_1737	21.58	1143	246.659		3-CAP_IB-HKU-1_6037_1	12.473	366	45.6512
CAP2UW1_1738	22.474	1521	341.83		3-CAP_IB-HKU-1_6037_2	34.795	609	211.902
CAP2UW1_4406	25.213	1326	334.324		3-CAP_IB-HKU-1_6037_3	6.144	423	25.9891
CAP2UW1_1740	19.202	783	150.352		3-CAP_IB-HKU-1_6037_4	7.74	1111	85.9914
CAP2UW1_1741	17.747	747	132.57		3-CAP_IB-HKU-1_6037_5	6.167	1295	79.8627
CAP2UW1_1742	15.582	672	104.711		3-CAP_IB-HKU-1_6037_6	10.435	920	96.002
CAP2UW1_1743	22.635	1610	364.423		3-CAP_IB-HKU-1_6037_7	9.014	876	78.9626
CAP2UW1_1744	22.913	1140	261.208		3-CAP_IB-HKU-1_6037_8	7.455	1126	83.9433
CAP2UW1_1745	25.006	1242	310.575		3-CAP_IB-HKU-1_6037_9	5.093	824	41.9663
CAP2UW1_1746	16.059	1074	172.474		3-CAP_IB-HKU-1_6037_10	5.258	1081	56.839
CAP2UW1_1747	20.318	525	106.669		3-CAP_IB-HKU-1_6110_1	5.631	515	28.9996
CAP2UW1_1748	30.811	3555	1095.33		3-CAP_IB-HKU-1_6110_2	11.745	654	76.8123
CAP2UW1_4407	25.031	870	217.77		3-CAP_IB-HKU-1_6110_3	8.178	807	65.9965
CAP2UW1_1749	15.968	560	89.4208		3-CAP_IB-HKU-1_6110_4	5.046	2061	103.998
CAP2UW1_1750	18.828	261	49.1411		3-CAP_IB-HKU-1_6148_1	7.847	393	30.8387
CAP2UW1_1751	18.619	459	85.4612		3-CAP_IB-HKU-1_6148_2	7.434	440	32.7096
CAP2UW1_1752	6.285	130	8.1705		3-CAP_IB-HKU-1_6148_3	4.879	348	16.9789
CAP2UW1_1753	10.242	132	13.5194		3-CAP_IB-HKU-1_6148_4	4.896	202	9.88992
CAP2UW1_1755	22.467	435	97.7314		3-CAP_IB-HKU-1_6178_1	8.304	911	75.6494
CAP2UW1_1756	23.285	1029	239.603		3-CAP_IB-HKU-1_6178_2	7.283	1194	86.959
CAP2UW1_1757	21.625	525	113.531		3-CAP_IB-HKU-1_6178_3	13.141	821	107.888
CAP2UW1_4408	20.358	522	106.269		3-CAP_IB-HKU-1_6178_4	11.965	1185	141.785
CAP2UW1_1758	23.288	1323	308.1		3-CAP_IB-HKU-1_6178_5	6.576	1212	79.7011
CAP2UW1_1759	26.73	795	212.504		3-CAP_IB-HKU-1_6178_6	6.833	875	59.7888
CAP2UW1_1760	15.975	198	31.6305		3-CAP_IB-HKU-1_6178_7	7.336	705	51.7188
CAP2UW1_1761	18.788	400	75.152		3-CAP_IB-HKU-1_6178_8	10.251	1268	129.983
CAP2UW1_1762	18.447	477	87.9922		3-CAP_IB-HKU-1_6242_1	3.703	945	34.9933
CAP2UW1_1763	15.962	237	37.8299		3-CAP_IB-HKU-1_6242_2	6.107	1244	75.9711
CAP2UW1_1764	19.372	242	46.8802		3-CAP_IB-HKU-1_6242_3	4.782	1441	68.9086
CAP2UW1_1765	15.552	277	43.079		3-CAP_IB-HKU-1_6242_4	7.166	1268	90.8649
CAP2UW1_1766	14.101	387	54.5709		3-CAP_IB-HKU-1_6242_5	8.574	1617	138.642
CAP2UW1_1767	24.066	2244	540.041		3-CAP_IB-HKU-1_6242_6	8.728	1635	142.703
CAP2UW1_4409	23.533	1455	342.405		3-CAP_IB-HKU-1_6242_7	8.4	402	33.768
CAP2UW1_1768	25.829	879	227.037		3-CAP_IB-HKU-1_6242_8	6.768	1489	100.776
CAP2UW1_1769	33.421	897	299.786		3-CAP_IB-HKU-1_6242_9	13.34	612	81.6408
CAP2UW1_1770	104.058	1695	1763.78		3-CAP_IB-HKU-1_6278_1	4.726	529	25.0005
CAP2UW1_1772	25.019	1050	262.7		3-CAP_IB-HKU-1_6278_2	7.821	458	35.8202
CAP2UW1_1773	20.311	924	187.674		3-CAP_IB-HKU-1_6278_3	3.513	1167	40.9967
CAP2UW1_3516	22.905	570	130.559		3-CAP_IB-HKU-1_6278_4	3.772	874	32.9673
CAP2UW1_3515	18.234	432	78.7709		3-CAP_IB-HKU-1_6278_5	8.891	1281	113.894
CAP2UW1_4406	18.997	582	110.563		3-CAP_IB-HKU-1_6278_6	6.311	885	55.8524
CAP2UW1_0176	21.55	1452	312.906		3-CAP_IB-HKU-1_6278_7	7.262	1484	107.768
CAP2UW1_1777	21.59	575	124.142		3-CAP_IB-HKU-1_6278_8	49.086	1587	778.995
CAP2UW1_4408	16.571	420	69.5982		3-CAP_IB-HKU-1_6283_1	4.625	2091	96.7087
CAP2UW1_4409	23.379	483	112.921		3-CAP_IB-HKU-1_6283_2	5.133	622	31.9273
CAP2UW1_1780	25.602	1305	334.106		3-CAP_IB-HKU-1_6283_3	6.227	528	32.8786
CAP2UW1_1782	20.402	1067	217.689		3-CAP_IB-HKU-1_6283_4	7.55	927	69.9885
CAP2UW1_1785	20.479	975	199.67		3-CAP_IB-HKU-1_6283_5	12.813	1917	245.625
CAP2UW1_1786	23.574	692	163.132		3-CAP_IB-HKU-1_6283_6	18.264	3354	612.575
CAP2UW1_1787	24.4	300	73.2		3-CAP_IB-HKU-1_6283_7	3.859	99	3.82041
CAP2UW1_0177	20.69	1461	302.281		3-CAP_IB-HKU-1_6491_1	8.261	1668	137.793
CAP2UW1_1788	18.843	204	38.4397		3-CAP_IB-HKU-1_6491_2	13.33	291	38.7903
CAP2UW1_1789	21.954	483	106.038		3-CAP_IB-HKU-1_6491_3	6.465	617	39.889
CAP2UW1_1790	14.964	384	57.4618		3-CAP_IB-HKU-1_6557_1	5.31	226	12.0006
CAP2UW1_1791	74.965	918	688.179		3-CAP_IB-HKU-1_6557_2	7.816	294	22.979
CAP2UW1_1792	53.246	1107	589.433		3-CAP_IB-HKU-1_6557_3	5.201	613	31.8821
CAP2UW1_1793	23.278	525	122.21		3-CAP_IB-HKU-1_6557_4	5.053	732	36.988
CAP2UW1_1794	23.473	1323	310.548		3-CAP_IB-HKU-1_6557_5	5.727	454	26.0006
CAP2UW1_1795	29.098	795	231.329		3-CAP_IB-HKU-1_6557_6	9.786	816	79.8538
CAP2UW1_1796	15.111	198	29.9198		3-CAP_IB-HKU-1_6557_7	8.403	808	67.8962
CAP2UW1_1797	17.612	448	78.9018		3-CAP_IB-HKU-1_6557_8	6.834	1458	99.6397
CAP2UW1_0019	26.942	1559	420.026		3-CAP_IB-HKU-1_6557_9	6.732	1426	95.9983
CAP2UW1_0178	26.684	765	204.133		3-CAP_IB-HKU-1_6670_1	8.445	402	33.9489
CAP2UW1_1798	23.327	1230	286.922		3-CAP_IB-HKU-1_6670_2	7.819	766	59.8935
CAP2UW1_1799	22.272	1260	280.627		3-CAP_IB-HKU-1_6670_3	9.218	444	40.9279
CAP2UW1_1800	23.259	687	159.789		3-CAP_IB-HKU-1_6676_1	7.877	480	37.8096
CAP2UW1_1801	19.263	357	68.7689		3-CAP_IB-HKU-1_6676_2	4.7	699	32.853
CAP2UW1_4402	24.659	1023	252.262		3-CAP_IB-HKU-1_6676_3	3.957	830	32.8431
CAP2UW1_1803	22.029	1734	381.983		3-CAP_IB-HKU-1_6676_4	4.005	549	21.9874
CAP2UW1_4410	13.958	4110	573.674		3-CAP_IB-HKU-1_6676_5	6.207	1108	68.7736
CAP2UW1_4402	15.453	1077	166.429		3-CAP_IB-HKU-1_6676_6	5.988	684	40.9579
CAP2UW1_1805	20.362	2331	474.638		3-CAP_IB-HKU-1_6676_7	9.929	2183	216.75
CAP2UW1_1806	15.337	1059	162.419		3-CAP_IB-HKU-1_6693_1	17.307	606	104.88
CAP2UW1_0179	22.837	711	162.371		3-CAP_IB-HKU-1_6693_2	7.341	1250	91.7625
CAP2UW1_1807	19.983	1158	231.403		3-CAP_IB-HKU-1_6693_3	1.867	263	4.91021
CAP2UW1_1808	21.157	498	105.362		3-CAP_IB-HKU-1_6693_4	3.089	259	8.00051
CAP2UW1_1809	29.245	852	249.167		3-CAP_IB-HKU-1_6693_5	8.911	1714	152.735
CAP2UW1_1810	19.35	632	122.292		3-CAP_IB-HKU-1_6693_6	12.184	114	13.8898
CAP2UW1_1811	22.729	1902	432.306		3-CAP_IB-HKU-1_6712_1	5.554	810	44.9874
CAP2UW1_4406	16.857	258	43.4911		3-CAP_IB-HKU-1_6712_2	7.179	1113	79.9023
CAP2UW1_4407	15.575	174	27.1005		3-CAP_IB-HKU-1_6712_3	9.401	1605	150.886
CAP2UW1_4408	26.157	906	236.982		3-CAP_IB-HKU-1_6712_4	5.832	684	39.8909
CAP2UW1_4409	48.898	1416	692.396		3-CAP_IB-HKU-1_6712_5	6.717	653	43.862
CAP2UW1_1816	18.948	600	113.688		3-CAP_IB-HKU-1_6712_6	8.054	918	73.9357
CAP2UW1_0180	27.774	1095	304.125		3-CAP_IB-HKU-1_6712_7	3.101	189	5.86089
CAP2UW1_1818	16.381	444	72.7316		3-CAP_IB-HKU-1_6712_8	4.433	767	34.0011
CAP2UW1_1819	51.167	2694	1378.44		3-CAP_IB-HKU-1_6712_9	3.109	193	6.00037
CAP2UW1_1820	22.406	1647	369.027		3-CAP_IB-HKU-1_6758_1	0.989	91	0.89999
CAP2UW1_1821	30.481	1749	533.113		3-CAP_IB-HKU-1_6758_2	1.865	858	16.0017
CAP2UW1_1822	19.233	761	146.363		3-CAP_IB-HKU-1_6758_3	4.184	804	33.6394
CAP2UW1_1823	20.565	657	135.112		3-CAP_IB-HKU-1_6758_4	7.216	1284	92.6534
CAP2UW1_1824	18.384	846	155.529		3-CAP_IB-HKU-1_6758_5	6.943	1740	120.808
CAP2UW1_1825	16.262	298	48.4608		3-CAP_IB-HKU-1_6758_6	8.53	713	60.8189
CAP2UW1_1826	15.504	480	74.4192		3-CAP_IB-HKU-1_6758_7	9.748	1968	191.841
CAP2UW1_1827	23.563	1383	325.876		3-CAP_IB-HKU-1_6758_8	6.306	983	61.988
CAP2UW1_0181	38.464	1221	469.645		3-CAP_IB-HKU-1_6758_9	5.007	597	29.8918
CAP2UW1_1828	20.387	2418	492.958		3-CAP_IB-HKU-1_6758_10	5.847	596	34.8481
CAP2UW1_1829	21.426	2016	431.948		3-CAP_IB-HKU-1_6832_1	4.926	5664	279.009
CAP2UW1_1830	18.843	681	128.321		3-CAP_IB-HKU-1_6961_1	30.384	1098	333.616
CAP2UW1_1831	20.887	1437	300.146		3-CAP_IB-HKU-1_6961_2	6.767	309	20.91
CAP2UW1_1832	20.899	1352	282.554		3-CAP_IB-HKU-1_6961_3	7.264	644	46.7802
CAP2UW1_1834	20.055	2045	410.125		3-CAP_IB-HKU-1_6961_4	4.662	621	28.951
CAP2UW1_1835	23.23	808	187.698		3-CAP_IB-HKU-1_6961_5	5.316	301	16.0012
CAP2UW1_1836	11.744	219	25.7194		3-CAP_IB-HKU-1_6961_6	6.379	235	14.9907
CAP2UW1_0182	61.679	1619	998.583		3-CAP_IB-HKU-1_7027_1	8.172	963	78.6964
CAP2UW1_1837	20.467	1923	393.58		3-CAP_IB-HKU-1_7027_2	2.526	230	5.8098
CAP2UW1_1838	17.382	558	96.9916		3-CAP_IB-HKU-1_7027_3	5.737	434	24.8986
CAP2UW1_1839	20.161	1091	219.957		3-CAP_IB-HKU-1_7027_4	3.308	234	7.74072
CAP2UW1_1840	20.34	1908	388.087		3-CAP_IB-HKU-1_7027_5	5.192	381	19.7815
CAP2UW1_1841	18.994	1223	232.297		3-CAP_IB-HKU-1_7027_6	4.934	241	11.8909
CAP2UW1_1842	21	1341	281.61		3-CAP_IB-HKU-1_7027_7	8.728	981	85.6217
CAP2UW1_1843	18.482	780	144.16		3-CAP_IB-HKU-1_7027_8	10.606	858	90.9995
CAP2UW1_1845	18.048	542	97.8202		3-CAP_IB-HKU-1_7027_9	10.254	272	27.8909
CAP2UW1_1846	19.827	915	181.417		3-CAP_IB-HKU-1_7027_10	10.918	585	63.8703
CAP2UW1_0183	25.527	857	218.766		3-CAP_IB-HKU-1_7027_11	6.079	786	47.7809
CAP2UW1_1847	32.183	612	196.96		3-CAP_IB-HKU-1_7027_12	9.376	2196	205.897
CAP2UW1_1848	18.62	639	118.982		3-CAP_IB-HKU-1_7084_1	0.88	108	0.9504
CAP2UW1_1849	19.963	326	65.0794		3-CAP_IB-HKU-1_7084_2	5.424	1563	84.7771
CAP2UW1_1850	16.794	228	38.2903		3-CAP_IB-HKU-1_7084_3	6.756	632	42.6979
CAP2UW1_1851	22.358	3159	706.289		3-CAP_IB-HKU-1_7105_1	7.396	960	71.0016
CAP2UW1_1852	22.878	864	197.666		3-CAP_IB-HKU-1_7105_2	7.642	858	65.5684
CAP2UW1_1853	23.647	1548	366.056		3-CAP_IB-HKU-1_7105_3	5.688	138	7.84944
CAP2UW1_1854	15.956	270	43.0812		3-CAP_IB-HKU-1_7105_4	7.763	1481	114.97
CAP2UW1_1855	15.534	234	36.3496		3-CAP_IB-HKU-1_7105_5	4.854	720	34.9488
CAP2UW1_1856	8.18	183	14.9694		3-CAP_IB-HKU-1_7105_6	5.179	1118	57.9012
CAP2UW1_0184	26.744	1593	426.032		3-CAP_IB-HKU-1_7105_7	4.739	230	10.8997
CAP2UW1_1857	16.203	276	44.7203		3-CAP_IB-HKU-1_7105_8	5.974	534	31.9012
CAP2UW1_1858	34.301	146	50.0795		3-CAP_IB-HKU-1_7105_9	4.474	156	6.97944
CAP2UW1_1859	47.863	533	255.11		3-CAP_IB-HKU-1_7123_1	3.6	135	4.86
CAP2UW1_1860	18.096	366	66.2314		3-CAP_IB-HKU-1_7123_2	7.922	1740	137.843
CAP2UW1_1861	16.815	324	54.4806		3-CAP_IB-HKU-1_7123_3	6.29	858	53.9682
CAP2UW1_1862	53.499	969	518.405		3-CAP_IB-HKU-1_7123_4	15.304	326	49.891
CAP2UW1_1863	21.724	1614	350.625		3-CAP_IB-HKU-1_7128_1	7.383	1083	79.9579
CAP2UW1_1864	21.188	963	204.04		3-CAP_IB-HKU-1_7128_2	8.107	466	37.7786
CAP2UW1_1865	19.815	2652	525.494		3-CAP_IB-HKU-1_7141_1	7.789	1450	112.941
CAP2UW1_1866	19.869	474	94.1791		3-CAP_IB-HKU-1_7141_2	4.675	385	17.9988
CAP2UW1_0185	27.259	2487	677.931		3-CAP_IB-HKU-1_7141_3	5.405	333	17.9987
CAP2UW1_1868	23.932	1505	360.177		3-CAP_IB-HKU-1_7141_4	6.242	495	30.8979
CAP2UW1_1869	24.932	1593	397.167		3-CAP_IB-HKU-1_7148_1	5.235	741	38.7914
CAP2UW1_1870	23.616	1689	398.874		3-CAP_IB-HKU-1_7174_1	7.051	9063	639.032
CAP2UW1_1871	24.398	1413	344.744		3-CAP_IB-HKU-1_7330_1	9.45	2549	240.881
CAP2UW1_1872	21.686	1023	221.848		3-CAP_IB-HKU-1_7330_2	7.036	449	31.5916
CAP2UW1_1873	21.738	669	145.427		3-CAP_IB-HKU-1_7330_3	5.327	1101	58.6503
CAP2UW1_1874	24.518	2004	491.341		3-CAP_IB-HKU-1_7330_4	8.522	1149	97.9178
CAP2UW1_1875	22.265	1541	343.104		3-CAP_IB-HKU-1_7330_5	6.101	504	30.749
CAP2UW1_1876	21.463	1872	401.787		3-CAP_IB-HKU-1_7330_6	5.76	930	53.568
CAP2UW1_0186	56.721	456	258.648		3-CAP_IB-HKU-1_7330_7	5.419	203	11.0006
CAP2UW1_1877	18.519	516	95.558		3-CAP_IB-HKU-1_7336_1	7.631	1008	76.9205
CAP2UW1_1879	30.757	1157	355.858		3-CAP_IB-HKU-1_7336_2	9.056	628	56.8717
CAP2UW1_1880	14.371	453	65.1006		3-CAP_IB-HKU-1_7343_1	4.13	531	21.9303
CAP2UW1_1881	23.367	1113	260.075		3-CAP_IB-HKU-1_7343_2	4.644	624	28.9786
CAP2UW1_1882	18.857	858	161.793		3-CAP_IB-HKU-1_7343_3	6.124	420	25.7208
CAP2UW1_1883	21.633	1920	415.354		3-CAP_IB-HKU-1_7343_4	7.587	455	34.5209
CAP2UW1_1884	17.429	687	119.737		3-CAP_IB-HKU-1_7386_1	6.849	860	58.9014
CAP2UW1_1885	22.773	1284	292.405		3-CAP_IB-HKU-1_7386_2	10.039	2289	229.793
CAP2UW1_0187	67.152	1351	907.224		3-CAP_IB-HKU-1_7386_3	3.683	104	3.83032
CAP2UW1_1886	17.948	1384	248.4		3-CAP_IB-HKU-1_7390_1	7.461	801	59.7626
CAP2UW1_1887	10.198	1413	144.098		3-CAP_IB-HKU-1_7390_2	5.807	326	18.9308
CAP2UW1_1888	19.866	1758	349.244		3-CAP_IB-HKU-1_7390_3	6.643	1112	73.8702
CAP2UW1_1889	16.895	1617	273.192		3-CAP_IB-HKU-1_7390_4	9.505	220	20.911
CAP2UW1_1890	26.79	534	143.059		3-CAP_IB-HKU-1_7390_5	12.211	744	90.8498
CAP2UW1_1891	26.847	1326	355.991		3-CAP_IB-HKU-1_7390_6	11.237	1547	173.836
CAP2UW1_1892	35.909	795	285.477		3-CAP_IB-HKU-1_7390_7	6.431	1088	69.9693
CAP2UW1_1893	25.951	204	52.94		3-CAP_IB-HKU-1_7390_8	10.915	1015	110.787
CAP2UW1_1894	25.168	714	179.7		3-CAP_IB-HKU-1_7390_9	9.78	694	67.8732
CAP2UW1_1895	18.71	1022	191.216		3-CAP_IB-HKU-1_7390_10	9.903	979	96.9504
CAP2UW1_0020	16.96	276	46.8096		3-CAP_IB-HKU-1_7390_11	6.169	1021	62.9855
CAP2UW1_0188	20.306	294	59.6996		3-CAP_IB-HKU-1_7390_12	9.555	993	94.8812
CAP2UW1_1896	21.191	792	167.833		3-CAP_IB-HKU-1_7390_13	13.346	696	92.8882
CAP2UW1_1897	23.379	483	112.921		3-CAP_IB-HKU-1_7390_14	9.602	1541	147.967
CAP2UW1_1898	22.859	683	156.127		3-CAP_IB-HKU-1_7402_1	4.515	396	17.8794
CAP2UW1_1899	38.993	1902	741.647		3-CAP_IB-HKU-1_7402_2	6.431	885	56.9143
CAP2UW1_1901	23.249	1143	265.736		3-CAP_IB-HKU-1_7402_3	6.557	671	43.9975
CAP2UW1_1902	22.805	986	224.857		3-CAP_IB-HKU-1_7464_1	2.385	208	4.9608
CAP2UW1_1903	20.676	510	105.448		3-CAP_IB-HKU-1_7464_2	6.645	870	57.8115
CAP2UW1_1904	20.457	1020	208.661		3-CAP_IB-HKU-1_7464_3	5.91	1335	78.8985
CAP2UW1_1905	32.765	1635	535.708		3-CAP_IB-HKU-1_7464_4	4.576	672	30.7507
CAP2UW1_1906	24.913	1109	276.285		3-CAP_IB-HKU-1_7464_5	5.474	489	26.7679
CAP2UW1_0189	23.325	467	108.928		3-CAP_IB-HKU-1_7464_6	10.8	1527	164.916
CAP2UW1_1907	17.127	708	121.259		3-CAP_IB-HKU-1_7464_7	9.301	1191	110.775
CAP2UW1_1908	27.318	780	213.08		3-CAP_IB-HKU-1_7464_8	12.5	296	37
CAP2UW1_1909	22.859	1896	433.407		3-CAP_IB-HKU-1_7464_9	6.35	451	28.6385
CAP2UW1_1910	20.687	1124	232.522		3-CAP_IB-HKU-1_7464_10	12.648	1334	168.724
CAP2UW1_1911	19.171	677	129.788		3-CAP_IB-HKU-1_7575_1	5.698	351	20
CAP2UW1_3387	8.385	96	8.0496		3-CAP_IB-HKU-1_7575_2	8.172	966	78.9415
CAP2UW1_3386	32.538	1566	509.545		3-CAP_IB-HKU-1_7575_3	8.531	738	62.9588
CAP2UW1_1914	26.623	1458	388.163		3-CAP_IB-HKU-1_7575_4	8.765	783	68.6299
CAP2UW1_1915	22.058	450	99.261		3-CAP_IB-HKU-1_7575_5	5.91	675	39.8925
CAP2UW1_1916	19.555	321	62.7715		3-CAP_IB-HKU-1_7575_6	4.485	379	16.9981
CAP2UW1_0190	26.217	630	165.167		3-CAP_IB-HKU-1_7575_7	6.941	471	32.6921
CAP2UW1_1917	26.916	438	117.892		3-CAP_IB-HKU-1_7575_8	6.03	624	37.6272
CAP2UW1_1918	22.255	447	99.4798		3-CAP_IB-HKU-1_7575_9	9.759	1537	149.996
CAP2UW1_1919	22.028	753	165.871		3-CAP_IB-HKU-1_7575_10	6.314	1785	112.705
CAP2UW1_1921	26.867	1260	338.524		3-CAP_IB-HKU-1_7575_11	5.654	723	40.8784
CAP2UW1_1922	27.566	783	215.842		3-CAP_IB-HKU-1_7575_12	5.896	606	35.7298
CAP2UW1_1923	23.506	678	159.371		3-CAP_IB-HKU-1_7609_1	3.132	219	6.85908
CAP2UW1_1924	36.306	1439	522.443		3-CAP_IB-HKU-1_7609_2	5.109	861	43.9885
CAP2UW1_1925	22.273	480	106.91		3-CAP_IB-HKU-1_7609_3	7.548	502	37.891
CAP2UW1_1926	19.937	906	180.629		3-CAP_IB-HKU-1_7609_4	6.908	535	36.9578
CAP2UW1_1927	18.041	369	66.5713		3-CAP_IB-HKU-1_7609_5	6.569	743	48.8077
CAP2UW1_0191	26.984	1680	453.331		3-CAP_IB-HKU-1_7609_6	6.339	549	34.8011
CAP2UW1_1928	17.808	886	157.779		3-CAP_IB-HKU-1_7609_7	7.908	2096	165.752
CAP2UW1_1929	19.491	798	155.538		3-CAP_IB-HKU-1_7609_8	5.321	1238	65.874
CAP2UW1_1930	17.826	258	45.9911		3-CAP_IB-HKU-1_7609_9	9.139	3507	320.505
CAP2UW1_1931	18.025	729	131.402		3-CAP_IB-HKU-1_7609_10	5.482	417	22.8599
CAP2UW1_1932	32.992	1079	355.984		3-CAP_IB-HKU-1_7609_11	6.142	698	42.8712
CAP2UW1_1933	15.198	273	41.4905		3-CAP_IB-HKU-1_7609_12	5.508	2814	154.995
CAP2UW1_1934	21.28	792	168.538		3-CAP_IB-HKU-1_7683_1	7.42	1307	96.9794
CAP2UW1_1935	23.636	582	137.562		3-CAP_IB-HKU-1_7683_2	8.1	679	54.999
CAP2UW1_1936	28.28	483	136.592		3-CAP_IB-HKU-1_7683_3	0.989	94	0.92966
CAP2UW1_0192	15.659	270	42.2793		3-CAP_IB-HKU-1_7683_4	6.458	1377	88.9267
CAP2UW1_1937	34.209	2892	989.324		3-CAP_IB-HKU-1_7683_5	8.594	1221	104.933
CAP2UW1_1938	16.956	384	65.111		3-CAP_IB-HKU-1_7683_6	4.842	411	19.9006
CAP2UW1_1939	19.042	1089	207.367		3-CAP_IB-HKU-1_7683_7	6.634	722	47.8975
CAP2UW1_1940	26.573	810	215.241		3-CAP_IB-HKU-1_7683_8	5.893	1425	83.9753
CAP2UW1_1941	19.473	1458	283.916		3-CAP_IB-HKU-1_7683_9	1	89	0.89
CAP2UW1_1942	23.049	345	79.519		3-CAP_IB-HKU-1_7709_1	3.188	345	10.9986
CAP2UW1_1943	24.831	1199	297.724		3-CAP_IB-HKU-1_7709_2	4.921	645	31.7404
CAP2UW1_1944	26.212	2264	593.44		3-CAP_IB-HKU-1_7709_3	4.908	628	30.8222
CAP2UW1_1945	24.915	753	187.61		3-CAP_IB-HKU-1_7709_4	10.185	1452	147.886
CAP2UW1_1946	33.271	1080	359.327		3-CAP_IB-HKU-1_7709_5	8.953	1470	131.609
CAP2UW1_0193	25.279	1596	403.453		3-CAP_IB-HKU-1_7709_6	4.973	297	14.7698
CAP2UW1_1947	46.017	1289	593.159		3-CAP_IB-HKU-1_7709_7	10.64	1043	110.975
CAP2UW1_1948	55.752	921	513.476		3-CAP_IB-HKU-1_7709_8	7.159	933	66.7935
CAP2UW1_1949	34.174	726	248.103		3-CAP_IB-HKU-1_7709_9	7.202	499	35.938
CAP2UW1_1950	18.32	522	95.6304		3-CAP_IB-HKU-1_7709_10	8.558	1893	162.003
CAP2UW1_1951	36.774	1710	628.835		3-CAP_IB-HKU-1_7709_11	7.057	1103	77.8387
CAP2UW1_1952	26.677	768	204.879		3-CAP_IB-HKU-1_7709_12	5.349	948	50.7085
CAP2UW1_1953	37.409	948	354.637		3-CAP_IB-HKU-1_7709_13	6.688	896	59.9245
CAP2UW1_1954	20.27	393	79.6611		3-CAP_IB-HKU-1_7709_14	6.838	1126	76.9959
CAP2UW1_1955	21.169	674	142.679		3-CAP_IB-HKU-1_7709_15	4.319	323	13.9504
CAP2UW1_1956	29.364	522	153.28		3-CAP_IB-HKU-1_7779_1	9.305	953	88.6766
CAP2UW1_0194	24.902	1002	249.518		3-CAP_IB-HKU-1_7779_2	9.306	1255	116.79
CAP2UW1_1957	22.266	1220	271.645		3-CAP_IB-HKU-1_7779_3	5.304	905	48.0012
CAP2UW1_1958	29.637	711	210.719		3-CAP_IB-HKU-1_7802_1	18.298	1431	261.844
CAP2UW1_1959	26.043	1221	317.985		3-CAP_IB-HKU-1_7802_2	7.297	2437	177.828
CAP2UW1_1960	20.042	1452	291.01		3-CAP_IB-HKU-1_7802_3	7.386	417	30.7996
CAP2UW1_1961	16.842	387	65.1785		3-CAP_IB-HKU-1_7802_4	6.279	444	27.8788
CAP2UW1_1962	12.865	660	84.909		3-CAP_IB-HKU-1_7802_5	3.268	306	10.0001
CAP2UW1_1963	20.867	1602	334.289		3-CAP_IB-HKU-1_7802_6	5.717	1661	94.9594
CAP2UW1_1964	42.43	1842	781.561		3-CAP_IB-HKU-1_7802_7	8.582	1431	122.808
CAP2UW1_1965	21.912	387	84.7994		3-CAP_IB-HKU-1_7802_8	5.311	2560	135.962
CAP2UW1_1966	14.036	275	38.599		3-CAP_IB-HKU-1_7802_9	3.191	376	11.9982
CAP2UW1_0195	21.038	342	71.95		3-CAP_IB-HKU-1_7802_10	2.99	197	5.8903
CAP2UW1_1967	27.199	1440	391.666		3-CAP_IB-HKU-1_7802_11	5.782	275	15.9005
CAP2UW1_1968	20.87	353	73.6711		3-CAP_IB-HKU-1_7911_1	4.791	1332	63.8161
CAP2UW1_1969	18.9	270	51.03		3-CAP_IB-HKU-1_7911_2	5.114	1525	77.9885
CAP2UW1_1970	15.02	489	73.4478		3-CAP_IB-HKU-1_7932_1	7.203	924	66.5557
CAP2UW1_1971	20.651	1521	314.102		3-CAP_IB-HKU-1_7932_2	9.215	1020	93.993
CAP2UW1_1972	18.74	327	61.2798		3-CAP_IB-HKU-1_7932_3	7.324	954	69.871
CAP2UW1_1973	30.939	2817	871.552		3-CAP_IB-HKU-1_7932_4	15.71	393	61.7403
CAP2UW1_1974	29.551	699	206.561		3-CAP_IB-HKU-1_7990_1	1.712	281	4.81072
CAP2UW1_1975	30.763	726	223.339		3-CAP_IB-HKU-1_7990_2	5.205	787	40.9633
CAP2UW1_1976	23.281	1311	305.214		3-CAP_IB-HKU-1_7990_3	5.207	1341	69.8259
CAP2UW1_1977	20.835	699	145.637		3-CAP_IB-HKU-1_7990_4	6.924	630	43.6212
CAP2UW1_1978	15.313	476	72.8899		3-CAP_IB-HKU-1_7990_5	7.776	1270	98.7552
CAP2UW1_1979	14.521	468	67.9583		3-CAP_IB-HKU-1_7990_6	9.624	2431	233.959
CAP2UW1_1980	20.313	732	148.691		3-CAP_IB-HKU-1_7990_7	7.294	1904	138.878
CAP2UW1_1981	22.786	798	181.832		3-CAP_IB-HKU-1_8116_1	7.339	366	26.8607
CAP2UW1_1982	20.566	956	196.611		3-CAP_IB-HKU-1_8116_2	9.358	2725	255.006
CAP2UW1_1983	18.027	973	175.403		3-CAP_IB-HKU-1_8140_1	2.037	191	3.89067
CAP2UW1_1984	21.887	1005	219.964		3-CAP_IB-HKU-1_8140_2	6.028	878	52.9258
CAP2UW1_1985	15.243	342	52.1311		3-CAP_IB-HKU-1_8162_1	13.559	1101	149.285
CAP2UW1_1986	23.169	1029	238.409		3-CAP_IB-HKU-1_8162_2	9.239	1587	146.623
CAP2UW1_0197	19.796	471	93.2392		3-CAP_IB-HKU-1_8162_3	12.313	1421	174.968
CAP2UW1_1987	20.149	948	191.013		3-CAP_IB-HKU-1_8162_4	8.206	462	37.9117
CAP2UW1_1988	22.385	882	197.436		3-CAP_IB-HKU-1_8162_5	6.928	1081	74.8917
CAP2UW1_1989	19.255	966	186.003		3-CAP_IB-HKU-1_8162_6	6.454	1084	69.9614
CAP2UW1_1990	21.212	1919	407.058		3-CAP_IB-HKU-1_8162_7	7.422	536	39.7819
CAP2UW1_1991	18.986	648	123.029		3-CAP_IB-HKU-1_8162_8	6.521	380	24.7798
CAP2UW1_1992	35.432	1119	396.484		3-CAP_IB-HKU-1_8183_1	5.8	410	23.78
CAP2UW1_1993	25.537	810	206.85		3-CAP_IB-HKU-1_8183_2	5.541	776	42.9982
CAP2UW1_1994	20.103	690	138.711		3-CAP_IB-HKU-1_8183_3	7.434	995	73.9683
CAP2UW1_1995	18.031	750	135.232		3-CAP_IB-HKU-1_8183_4	9.006	463	41.6978
CAP2UW1_1996	19.758	495	97.8021		3-CAP_IB-HKU-1_8183_5	6.381	813	51.8775
CAP2UW1_0002	23.617	1131	267.108		3-CAP_IB-HKU-1_8183_6	7.345	447	32.8321
CAP2UW1_0021	22.419	327	73.3101		3-CAP_IB-HKU-1_8183_7	11.832	954	112.877
CAP2UW1_0198	40.15	975	391.462		3-CAP_IB-HKU-1_8183_8	6.493	276	17.9207
CAP2UW1_1997	21.045	1158	243.701		3-CAP_IB-HKU-1_8183_9	8.457	1749	147.913
CAP2UW1_1998	31.446	1212	381.126		3-CAP_IB-HKU-1_8183_10	5.083	253	12.86
CAP2UW1_1999	45.451	390	177.259		3-CAP_IB-HKU-1_8270_1	8.465	2480	209.932
CAP2UW1_2000	21.191	324	68.6588		3-CAP_IB-HKU-1_8270_2	3.807	441	16.7889
CAP2UW1_2001	21.241	528	112.152		3-CAP_IB-HKU-1_8270_3	5.9	1016	59.944
CAP2UW1_2002	22.721	1902	432.153		3-CAP_IB-HKU-1_8270_4	7.808	1306	101.972
CAP2UW1_2003	24.648	341	84.0497		3-CAP_IB-HKU-1_8270_5	8.457	1087	91.9276
CAP2UW1_2004	20.179	195	39.349		3-CAP_IB-HKU-1_8270_6	6.459	183	11.82
CAP2UW1_2005	16.336	390	63.7104		3-CAP_IB-HKU-1_8270_7	6.15	878	53.997
CAP2UW1_2006	23.626	636	150.261		3-CAP_IB-HKU-1_8270_8	6.523	1257	81.9941
CAP2UW1_0199	79.07	300	237.21		3-CAP_IB-HKU-1_8270_9	5.785	1173	67.8581
CAP2UW1_2007	22.613	863	195.15		3-CAP_IB-HKU-1_8270_10	4.033	239	9.63887
CAP2UW1_2008	16.916	1437	243.083		3-CAP_IB-HKU-1_8270_11	6.425	355	22.8087
CAP2UW1_2009	29.888	1482	442.94		3-CAP_IB-HKU-1_8270_12	4.408	723	31.8698
CAP2UW1_2010	19.184	1065	204.31		3-CAP_IB-HKU-1_8270_13	3.747	851	31.887
CAP2UW1_2012	22.525	1247	280.887		3-CAP_IB-HKU-1_8270_14	5.176	654	33.851
CAP2UW1_2013	18.756	1352	253.581		3-CAP_IB-HKU-1_8270_15	5.197	2018	104.875
CAP2UW1_2014	14.908	303	45.1712		3-CAP_IB-HKU-1_8270_16	4.503	555	24.9916
CAP2UW1_2015	22.781	816	185.893		3-CAP_IB-HKU-1_8270_17	5.434	1637	88.9546
CAP2UW1_2016	29.389	1476	433.782		3-CAP_IB-HKU-1_8270_18	2.435	531	12.9299
CAP2UW1_2017	22.3	2094	466.962		3-CAP_IB-HKU-1_8270_19	4.534	749	33.9597
CAP2UW1_0200	23.323	666	155.331		3-CAP_IB-HKU-1_8270_20	7.97	828	65.9916
CAP2UW1_2018	18.128	405	73.4184		3-CAP_IB-HKU-1_8270_21	4.119	653	26.8971
CAP2UW1_2019	20.641	2778	573.407		3-CAP_IB-HKU-1_8270_22	4.334	1011	43.8167
CAP2UW1_2020	20.161	825	166.328		3-CAP_IB-HKU-1_8270_23	6.263	1308	81.92
CAP2UW1_2021	85.192	1359	1157.76		3-CAP_IB-HKU-1_8270_24	7.654	1330	101.798
CAP2UW1_2022	22.101	1353	299.027		3-CAP_IB-HKU-1_8270_25	7.731	1407	108.775
CAP2UW1_2023	25.145	1260	316.827		3-CAP_IB-HKU-1_8270_26	6.162	714	43.9967
CAP2UW1_2024	15.109	764	115.433		3-CAP_IB-HKU-1_8270_27	5.419	1160	62.8604
CAP2UW1_2025	34.111	2637	899.507		3-CAP_IB-HKU-1_8270_28	7.342	488	35.829
CAP2UW1_2026	27.638	1031	284.948		3-CAP_IB-HKU-1_8270_29	6.602	465	30.6993
CAP2UW1_2027	17.12	492	84.2304		3-CAP_IB-HKU-1_8270_30	4.682	1210	56.6522
CAP2UW1_0201	22.308	279	62.2393		3-CAP_IB-HKU-1_8328_1	3.784	4149	156.998
CAP2UW1_2028	18.828	882	166.063		3-CAP_IB-HKU-1_8339_1	4.391	545	23.9309
CAP2UW1_2029	18.869	747	140.951		3-CAP_IB-HKU-1_8339_2	6.489	1414	91.7545
CAP2UW1_2030	17.011	357	60.7293		3-CAP_IB-HKU-1_8339_3	4.255	420	17.871
CAP2UW1_2031	20.024	678	135.763		3-CAP_IB-HKU-1_8443_1	11.352	128	14.5306
CAP2UW1_2032	36.562	924	337.833		3-CAP_IB-HKU-1_8443_2	8.543	444	37.9309
CAP2UW1_2033	65.849	654	430.652		3-CAP_IB-HKU-1_8443_3	4.217	1563	65.9117
CAP2UW1_2034	29.703	777	230.792		3-CAP_IB-HKU-1_8443_4	7.102	463	32.8823
CAP2UW1_2035	23.102	962	222.241		3-CAP_IB-HKU-1_8443_5	8.573	1143	97.9894
CAP2UW1_2036	19.109	488	93.2519		3-CAP_IB-HKU-1_8443_6	2.215	130	2.8795
CAP2UW1_2037	15.487	965	149.45		3-CAP_IB-HKU-1_8443_7	4.013	1094	43.9022
CAP2UW1_0202	19.149	315	60.3194		3-CAP_IB-HKU-1_8443_8	7.749	684	53.0032
CAP2UW1_2038	21.778	978	212.989		3-CAP_IB-HKU-1_8443_9	8.605	1776	152.825
CAP2UW1_2039	22.825	1964	448.283		3-CAP_IB-HKU-1_8443_10	6.157	357	21.9805
CAP2UW1_2040	21.373	1068	228.264		3-CAP_IB-HKU-1_8443_11	6.238	2322	144.846
CAP2UW1_2041	21.37	657	140.401		3-CAP_IB-HKU-1_8443_12	4.694	2490	116.881
CAP2UW1_2042	18.692	198	37.0102		3-CAP_IB-HKU-1_8443_13	3.173	312	9.89976
CAP2UW1_2043	21.765	690	150.179		3-CAP_IB-HKU-1_8443_14	5.391	350	18.8685
CAP2UW1_2044	22.948	1989	456.436		3-CAP_IB-HKU-1_8443_15	6.217	980	60.9266
CAP2UW1_2045	22.14	686	151.88		3-CAP_IB-HKU-1_8443_16	6.515	2054	133.818
CAP2UW1_2046	24.266	794	192.672		3-CAP_IB-HKU-1_8443_17	6.623	4950	327.839
CAP2UW1_2047	24.859	1527	379.597		3-CAP_IB-HKU-1_8454_1	6.669	629	41.948
CAP2UW1_0203	25.968	1251	324.86		3-CAP_IB-HKU-1_8454_2	7.509	491	36.8692
CAP2UW1_2048	19.345	1068	206.605		3-CAP_IB-HKU-1_8454_3	8.184	561	45.9122
CAP2UW1_2049	20.54	1278	262.501		3-CAP_IB-HKU-1_8454_4	8.386	1379	115.643
CAP2UW1_2050	24.967	422	105.361		3-CAP_IB-HKU-1_8454_5	5.944	1143	67.9399
CAP2UW1_2051	20.971	969	203.209		3-CAP_IB-HKU-1_8454_6	10.148	1112	112.846
CAP2UW1_2052	20.273	966	195.837		3-CAP_IB-HKU-1_8454_7	13.145	928	121.986
CAP2UW1_2053	21.773	2916	634.901		3-CAP_IB-HKU-1_8472_1	0.916	95	0.8702
CAP2UW1_2054	17.524	471	82.538		3-CAP_IB-HKU-1_8472_2	8.82	1881	165.904
CAP2UW1_2055	21.107	691	145.849		3-CAP_IB-HKU-1_8472_3	5.816	309	17.9714
CAP2UW1_2056	19.558	864	168.981		3-CAP_IB-HKU-1_8472_4	5.095	683	34.7989
CAP2UW1_2057	19.257	1452	279.612		3-CAP_IB-HKU-1_8472_5	7.48	1510	112.948
CAP2UW1_0204	30.473	1794	546.686		3-CAP_IB-HKU-1_8472_6	4.312	1484	63.9901
CAP2UW1_2058	20.361	1791	364.666		3-CAP_IB-HKU-1_8472_7	4.771	1759	83.9219
CAP2UW1_2059	21.605	544	117.531		3-CAP_IB-HKU-1_8472_8	12.296	1902	233.87
CAP2UW1_2060	21.118	2589	546.745		3-CAP_IB-HKU-1_8472_9	8.064	1128	90.9619
CAP2UW1_2061	32.699	1424	465.634		3-CAP_IB-HKU-1_8472_10	6.107	996	60.8257
CAP2UW1_2062	22.235	1041	231.466		3-CAP_IB-HKU-1_8472_11	2.907	97	2.81979
CAP2UW1_2063	23.953	656	157.132		3-CAP_IB-HKU-1_8518_1	4.664	533	24.8591
CAP2UW1_2064	21.116	1464	309.138		3-CAP_IB-HKU-1_8518_2	11.982	609	72.9704
CAP2UW1_2065	26.177	525	137.429		3-CAP_IB-HKU-1_8518_3	8.752	1176	102.924
CAP2UW1_2066	26.624	1322	351.969		3-CAP_IB-HKU-1_8574_1	10.83	1550	167.865
CAP2UW1_2067	25.208	795	200.404		3-CAP_IB-HKU-1_8574_2	7.732	231	17.8609
CAP2UW1_0205	31.469	801	252.067		3-CAP_IB-HKU-1_8605_1	6.407	1278	81.8815
CAP2UW1_2068	13.273	198	26.2805		3-CAP_IB-HKU-1_8605_2	11.558	346	39.9907
CAP2UW1_3764	18.732	777	145.548		3-CAP_IB-HKU-1_8605_3	6.982	800	55.856
CAP2UW1_2070	15.815	681	107.7		3-CAP_IB-HKU-1_8605_4	5.83	1252	72.9916
CAP2UW1_2071	21.734	2202	478.583		3-CAP_IB-HKU-1_8605_5	6.575	756	49.707
CAP2UW1_2072	21.714	507	110.09		3-CAP_IB-HKU-1_8605_6	4.551	570	25.9407
CAP2UW1_2073	26.321	617	162.401		3-CAP_IB-HKU-1_8605_7	5.805	359	20.84
CAP2UW1_2074	24.294	969	235.409		3-CAP_IB-HKU-1_8605_8	8.35	774	64.629
CAP2UW1_2075	10.949	1407	154.052		3-CAP_IB-HKU-1_8609_1	6.573	4197	275.869
CAP2UW1_2076	27.946	1905	532.371		3-CAP_IB-HKU-1_8609_2	8.471	1486	125.879
CAP2UW1_2077	18.214	780	142.069		3-CAP_IB-HKU-1_8609_3	12.839	1299	166.779
CAP2UW1_0206	24.886	1110	276.235		3-CAP_IB-HKU-1_8609_4	8.958	848	75.9638
CAP2UW1_2078	26.648	600	159.888		3-CAP_IB-HKU-1_8744_1	6.995	886	61.9757
CAP2UW1_2079	21.657	2016	436.605		3-CAP_IB-HKU-1_8744_2	8.305	3081	255.877
CAP2UW1_2080	34.212	1014	346.91		3-CAP_IB-HKU-1_8744_3	6.979	384	26.7994
CAP2UW1_2081	28.636	717	205.32		3-CAP_IB-HKU-1_8744_4	6.995	1715	119.964
CAP2UW1_2082	43.91	1283	563.365		3-CAP_IB-HKU-1_8744_5	9.108	351	31.9691
CAP2UW1_2083	19.366	429	83.0801		3-CAP_IB-HKU-1_8744_6	4.257	420	17.8794
CAP2UW1_2084	21.59	1121	242.024		3-CAP_IB-HKU-1_8744_7	6.264	749	46.9174
CAP2UW1_2085	23.948	802	192.063		3-CAP_IB-HKU-1_8744_8	8.706	1029	89.5847
CAP2UW1_2086	16.705	776	129.631		3-CAP_IB-HKU-1_8744_9	3.858	388	14.969
CAP2UW1_2087	20.678	1146	236.97		3-CAP_IB-HKU-1_8744_10	8.043	185	14.8796
CAP2UW1_0207	13.991	345	48.2689		3-CAP_IB-HKU-1_8783_1	6.97	2996	208.821
CAP2UW1_4406	21.876	1295	283.294		3-CAP_IB-HKU-1_8875_1	4.48	198	8.8704
CAP2UW1_4407	24.009	684	164.222		3-CAP_IB-HKU-1_8875_2	6.869	1164	79.9552
CAP2UW1_4408	18.929	1143	216.358		3-CAP_IB-HKU-1_8972_1	6.313	268	16.9188
CAP2UW1_4409	24.422	1478	360.957		3-CAP_IB-HKU-1_8972_2	8.068	755	60.9134
CAP2UW1_2092	20.607	534	110.041		3-CAP_IB-HKU-1_8972_3	6.821	218	14.8698
CAP2UW1_2093	20.892	621	129.739		3-CAP_IB-HKU-1_8972_4	9.19	1240	113.956
CAP2UW1_2094	22.096	4629	1022.82		3-CAP_IB-HKU-1_8972_5	9.327	266	24.8098
CAP2UW1_2096	25.668	825	211.761		3-CAP_IB-HKU-1_8972_6	3.125	544	17
CAP2UW1_2097	29.337	602	176.609		3-CAP_IB-HKU-1_9124_1	7.412	769	56.9983
CAP2UW1_2098	20.111	576	115.839		3-CAP_IB-HKU-1_9124_2	9.485	777	73.6984
CAP2UW1_0022	25.306	906	229.272		3-CAP_IB-HKU-1_9124_3	7.477	453	33.8708
CAP2UW1_0208	18.403	918	168.94		3-CAP_IB-HKU-1_9145_1	13.367	1090	145.7
CAP2UW1_2099	21.873	276	60.3695		3-CAP_IB-HKU-1_9263_1	4.959	363	18.0012
CAP2UW1_2100	16.508	242	39.9494		3-CAP_IB-HKU-1_9263_2	4.591	848	38.9317
CAP2UW1_2101	20.971	444	93.1112		3-CAP_IB-HKU-1_9263_3	4.049	268	10.8513
CAP2UW1_2102	27.691	1635	452.748		3-CAP_IB-HKU-1_9278_1	5.133	135	6.92955
CAP2UW1_2103	25.923	1644	426.174		3-CAP_IB-HKU-1_9278_2	6.929	792	54.8777
CAP2UW1_2104	26.63	1269	337.935		3-CAP_IB-HKU-1_9278_3	6.755	1418	95.7859
CAP2UW1_2105	23.389	1443	337.503		3-CAP_IB-HKU-1_9278_4	5.544	487	26.9993
CAP2UW1_2106	21.778	1245	271.136		3-CAP_IB-HKU-1_9278_5	5.968	1055	62.9624
CAP2UW1_2107	21.535	1107	238.392		3-CAP_IB-HKU-1_9278_6	6.439	558	35.9296
CAP2UW1_2108	15.803	249	39.3495		3-CAP_IB-HKU-1_9278_7	9.144	1004	91.8058
CAP2UW1_0209	24.148	1041	251.381		3-CAP_IB-HKU-1_9278_8	6.8	439	29.852
CAP2UW1_2109	21.853	2217	484.481		3-CAP_IB-HKU-1_9278_9	5.278	508	26.8122
CAP2UW1_2110	22.076	672	148.351		3-CAP_IB-HKU-1_9278_10	9.123	767	69.9734
CAP2UW1_2111	21.29	1398	297.634		3-CAP_IB-HKU-1_9278_11	4.074	270	10.9998
CAP2UW1_2112	20.364	737	150.083		3-CAP_IB-HKU-1_9278_12	6.122	780	47.7516
CAP2UW1_2113	17.906	393	70.3706		3-CAP_IB-HKU-1_9278_13	3.987	549	21.8886
CAP2UW1_2114	24.607	1311	322.598		3-CAP_IB-HKU-1_9278_14	4.996	1321	65.9972
CAP2UW1_2115	17.184	228	39.1795		3-CAP_IB-HKU-1_9278_15	5.837	924	53.9339
CAP2UW1_2116	21.015	465	97.7198		3-CAP_IB-HKU-1_9304_1	7.097	1888	133.991
CAP2UW1_2117	19.695	443	87.2489		3-CAP_IB-HKU-1_9304_2	4.131	1525	62.9978
CAP2UW1_2118	22.934	471	108.019		3-CAP_IB-HKU-1_9304_3	6.983	3666	255.997
CAP2UW1_0210	50.732	3717	1885.71		3-CAP_IB-HKU-1_9304_4	5.667	1145	64.8872
CAP2UW1_2119	16.712	267	44.621		3-CAP_IB-HKU-1_9304_5	6.141	1068	65.5859
CAP2UW1_2120	21.091	640	134.982		3-CAP_IB-HKU-1_9319_1	4.077	143	5.83011
CAP2UW1_2122	30.245	1182	357.496		3-CAP_IB-HKU-1_9319_2	6.654	541	35.9981
CAP2UW1_2123	17.267	1285	221.881		3-CAP_IB-HKU-1_9319_3	5.191	692	35.9217
CAP2UW1_2124	18.724	315	58.9806		3-CAP_IB-HKU-1_9319_4	4.909	975	47.8627
CAP2UW1_2125	11.412	177	20.1992		3-CAP_IB-HKU-1_9319_5	1.961	204	4.00044
CAP2UW1_2126	21.799	981	213.848		3-CAP_IB-HKU-1_9319_6	6.053	907	54.9007
CAP2UW1_2127	21.542	5307	1143.23		3-CAP_IB-HKU-1_9319_7	1.939	99	1.91961
CAP2UW1_2128	18.257	2841	518.681		3-CAP_IB-HKU-1_9319_8	8.449	3950	333.736
CAP2UW1_0211	24.878	1179	293.312		3-CAP_IB-HKU-1_9319_9	7.84	752	58.9568
CAP2UW1_2129	20.222	1539	311.217		3-CAP_IB-HKU-1_9319_10	7.361	758	55.7964
CAP2UW1_2130	19.863	3477	690.637		3-CAP_IB-HKU-1_9319_11	7.203	512	36.8794
CAP2UW1_2131	39.255	975	382.736		3-CAP_IB-HKU-1_9450_1	8.976	420	37.6992
CAP2UW1_2132	21.253	1359	288.828		3-CAP_IB-HKU-1_9450_2	8.288	1422	117.855
CAP2UW1_2133	20.098	1635	328.602		3-CAP_IB-HKU-1_9450_3	6.104	949	57.927
CAP2UW1_2134	20.37	675	137.498		3-CAP_IB-HKU-1_9450_4	6.745	1285	86.6732
CAP2UW1_2135	17.911	771	138.094		3-CAP_IB-HKU-1_9450_5	6.861	1341	92.006
CAP2UW1_2136	19.732	765	150.95		3-CAP_IB-HKU-1_9450_6	3.721	348	12.9491
CAP2UW1_2137	19.619	1164	228.365		3-CAP_IB-HKU-1_9450_7	5.345	597	31.9096
CAP2UW1_2138	22.849	1332	304.349		3-CAP_IB-HKU-1_9450_8	8.934	257	22.9604
CAP2UW1_0212	27.051	603	163.118		3-CAP_IB-HKU-1_9450_9	5.886	1202	70.7497
CAP2UW1_2139	19.574	1179	230.777		3-CAP_IB-HKU-1_9450_10	7.438	1195	88.8841
CAP2UW1_2140	20.162	474	95.5679		3-CAP_IB-HKU-1_9450_11	6.848	788	53.9622
CAP2UW1_2141	10.951	485	53.1123		3-CAP_IB-HKU-1_9450_12	6.828	600	40.968
CAP2UW1_2142	21.342	1641	350.222		3-CAP_IB-HKU-1_9450_13	8.92	1009	90.0028
CAP2UW1_2144	18.657	581	108.397		3-CAP_IB-HKU-1_9450_14	8.334	572	47.6705
CAP2UW1_2145	18.673	633	118.2		3-CAP_IB-HKU-1_9450_15	11.058	1473	162.884
CAP2UW1_2146	21.472	1149	246.713		3-CAP_IB-HKU-1_9450_16	7.72	686	52.9592
CAP2UW1_2147	19.273	803	154.762		3-CAP_IB-HKU-1_9450_17	8.85	768	67.968
CAP2UW1_2148	19.761	2406	475.45		3-CAP_IB-HKU-1_9450_18	7.427	377	27.9998
CAP2UW1_0213	55.546	1968	1093.15		3-CAP_IB-HKU-1_9450_19	6.485	1170	75.8745
CAP2UW1_2149	15.71	1071	168.254		3-CAP_IB-HKU-1_9450_20	7.965	1242	98.9253
CAP2UW1_2150	26.017	1302	338.741		3-CAP_IB-HKU-1_9561_1	9.643	549	52.9401
CAP2UW1_2151	25.758	1560	401.825		3-CAP_IB-HKU-1_9561_2	2.796	564	15.7694
CAP2UW1_2152	26.309	3012	792.427		3-CAP_IB-HKU-1_9561_3	6.731	2286	153.871
CAP2UW1_2153	20.416	1355	276.637		3-CAP_IB-HKU-1_9561_4	6.66	1020	67.932
CAP2UW1_2155	23.49	912	214.229		3-CAP_IB-HKU-1_9561_5	6.228	1293	80.528
CAP2UW1_2156	16.745	357	59.7796		3-CAP_IB-HKU-1_9561_6	4.813	951	45.7716
CAP2UW1_2157	9.396	182	17.1007		3-CAP_IB-HKU-1_9561_7	2.425	247	5.98975
CAP2UW1_2158	32.181	984	316.661		3-CAP_IB-HKU-1_9561_8	5.995	784	47.0008
CAP2UW1_2159	19.123	506	96.7624		3-CAP_IB-HKU-1_9561_9	8.308	1563	129.854
CAP2UW1_0214	27.273	1453	396.277		3-CAP_IB-HKU-1_9561_10	6.084	934	56.8246
CAP2UW1_2160	29.079	681	198.028		3-CAP_IB-HKU-1_9561_11	6.015	931	55.9997
CAP2UW1_2161	18.725	513	96.0593		3-CAP_IB-HKU-1_9561_12	5.934	301	17.8613
CAP2UW1_2162	30.17	576	173.779		3-CAP_IB-HKU-1_9561_13	10.719	968	103.76
CAP2UW1_2163	33.806	864	292.084		3-CAP_IB-HKU-1_9561_14	14.855	435	64.6192
CAP2UW1_2164	58.567	882	516.561		3-CAP_IB-HKU-1_9561_15	14.397	375	53.9888
CAP2UW1_2166	14.759	390	57.5601		3-CAP_IB-HKU-1_9561_16	10.596	178	18.8609
CAP2UW1_2167	15.352	756	116.061		3-CAP_IB-HKU-1_9561_17	9.367	477	44.6806
CAP2UW1_2168	18.598	291	54.1202		3-CAP_IB-HKU-1_9561_18	5.466	290	15.8514
CAP2UW1_2169	15.591	389	60.649		3-CAP_IB-HKU-1_9561_19	4.033	394	15.89
CAP2UW1_2170	18.739	306	57.3413		3-CAP_IB-HKU-1_9561_20	7.951	325	25.8407
CAP2UW1_0215	17.825	315	56.1487		3-CAP_IB-HKU-1_9633_1	9.299	321	29.8498
CAP2UW1_2171	17.57	1020	179.214		3-CAP_IB-HKU-1_9633_2	6.24	1374	85.7376
CAP2UW1_2172	17.969	288	51.7507		3-CAP_IB-HKU-1_9633_3	7.629	1216	92.7686
CAP2UW1_2173	18.451	273	50.3712		3-CAP_IB-HKU-1_9633_4	7.815	1726	134.887
CAP2UW1_2174	16.66	465	77.469		3-CAP_IB-HKU-1_9633_5	10.264	924	94.8394
CAP2UW1_2175	20.78	1107	230.035		3-CAP_IB-HKU-1_9732_1	4.165	1051	43.7741
CAP2UW1_2176	23.503	1166	274.045		3-CAP_IB-HKU-1_9732_2	1.129	171	1.93059
CAP2UW1_2177	20.607	1164	239.865		3-CAP_IB-HKU-1_9732_3	5.671	1161	65.8403
CAP2UW1_2178	18.135	363	65.83		3-CAP_IB-HKU-1_9732_4	3.329	691	23.0034
CAP2UW1_2179	20.008	918	183.673		3-CAP_IB-HKU-1_9907_1	5.697	386	21.9904
CAP2UW1_2180	15.542	1182	183.706		3-CAP_IB-HKU-1_9907_2	8.055	2382	191.87
CAP2UW1_0216	28.691	1011	290.066		3-CAP_IB-HKU-1_9907_3	4.954	581	28.7827
CAP2UW1_2181	21.105	2898	611.623		3-CAP_IB-HKU-1_10026_1	6.259	301	18.8396
CAP2UW1_2182	23.104	1108	255.992		3-CAP_IB-HKU-1_10026_2	7.505	839	62.9669
CAP2UW1_2183	17.126	1203	206.026		3-CAP_IB-HKU-1_10101_1	4.743	506	23.9996
CAP2UW1_2184	11.96	2253	269.459		3-CAP_IB-HKU-1_10101_2	5.665	859	48.6624
CAP2UW1_2185	21.637	1614	349.221		3-CAP_IB-HKU-1_10111_1	4.858	2238	108.722
CAP2UW1_2186	19.416	1518	294.735		3-CAP_IB-HKU-1_10122_1	4.312	2613	112.673
CAP2UW1_2187	12.798	282	36.0904		3-CAP_IB-HKU-1_10122_2	4.918	1481	72.8356
CAP2UW1_2189	21.971	1143	251.129		3-CAP_IB-HKU-1_10219_1	8.933	1272	113.628
CAP2UW1_2190	21.352	5106	1090.23		3-CAP_IB-HKU-1_10219_2	6.127	3293	201.762
CAP2UW1_0217	23.849	834	198.901		3-CAP_IB-HKU-1_10219_3	8.889	1472	130.846
CAP2UW1_2191	21.901	780	170.828		3-CAP_IB-HKU-1_10219_4	2.327	294	6.84138
CAP2UW1_2192	22.663	1320	299.152		3-CAP_IB-HKU-1_10219_5	7.755	2320	179.916
CAP2UW1_2193	26.389	1122	296.085		3-CAP_IB-HKU-1_10219_6	6.485	709	45.9787
CAP2UW1_2194	25.427	2742	697.208		3-CAP_IB-HKU-1_10232_1	7.017	1107	77.6782
CAP2UW1_2195	20.13	1158	233.105		3-CAP_IB-HKU-1_10232_2	7.51	543	40.7793
CAP2UW1_2196	22.528	1476	332.513		3-CAP_IB-HKU-1_10232_3	2.64	303	7.9992
CAP2UW1_2197	20.859	1398	291.609		3-CAP_IB-HKU-1_10232_4	4.615	260	11.999
CAP2UW1_2198	18.886	872	164.686		3-CAP_IB-HKU-1_10232_5	6.667	540	36.0018
CAP2UW1_2199	19.924	1014	202.029		3-CAP_IB-HKU-1_10241_1	5.798	1378	79.8964
CAP2UW1_2200	10.212	891	90.9889		3-CAP_IB-HKU-1_10241_2	5	718	35.9
CAP2UW1_0023	21.327	312	66.5402		3-CAP_IB-HKU-1_10241_3	5.921	760	44.9996
CAP2UW1_0218	24.092	894	215.382		3-CAP_IB-HKU-1_10241_4	7.551	1878	141.808
CAP2UW1_2201	21.216	1095	232.315		3-CAP_IB-HKU-1_10241_5	5.763	1631	93.9945
CAP2UW1_2202	22.681	2508	568.839		3-CAP_IB-HKU-1_10262_1	5.362	1324	70.9929
CAP2UW1_2203	35.664	1698	605.575		3-CAP_IB-HKU-1_10262_2	7.722	1512	116.757
CAP2UW1_2204	23.709	477	113.092		3-CAP_IB-HKU-1_10262_3	7.74	1640	126.936
CAP2UW1_2205	18.145	1206	218.829		3-CAP_IB-HKU-1_10262_4	5.823	7689	447.73
CAP2UW1_2206	14.743	1077	158.782		3-CAP_IB-HKU-1_10262_5	9.54	198	18.8892
CAP2UW1_2207	21.723	2508	544.813		3-CAP_IB-HKU-1_10265_1	5.414	589	31.8885
CAP2UW1_2208	13.597	663	90.1481		3-CAP_IB-HKU-1_10265_2	5.879	816	47.9726
CAP2UW1_2209	19.471	1368	266.363		3-CAP_IB-HKU-1_10265_3	9.313	1662	154.782
CAP2UW1_2210	16.399	1232	202.036		3-CAP_IB-HKU-1_10265_4	6.065	1400	84.91
CAP2UW1_0219	24.233	1068	258.808		3-CAP_IB-HKU-1_10265_5	6.25	624	39
CAP2UW1_2211	16.398	405	66.4119		3-CAP_IB-HKU-1_10280_1	16.756	553	92.6607
CAP2UW1_2212	13.695	732	100.247		3-CAP_IB-HKU-1_10280_2	49.94	1738	867.957
CAP2UW1_2214	21.395	1608	344.032		3-CAP_IB-HKU-1_10280_3	4.843	204	9.87972
CAP2UW1_2215	19.723	954	188.157		3-CAP_IB-HKU-1_10303_1	5.581	2990	166.872
CAP2UW1_2216	17.875	471	84.1912		3-CAP_IB-HKU-1_10303_2	5.63	584	32.8792
CAP2UW1_2217	15.368	582	89.4418		3-CAP_IB-HKU-1_10416_1	7.831	1260	98.6706
CAP2UW1_2218	18.813	621	116.829		3-CAP_IB-HKU-1_10521_1	3.653	216	7.89048
CAP2UW1_2219	26.693	1083	289.085		3-CAP_IB-HKU-1_10521_2	9.031	896	80.9178
CAP2UW1_0220	25.213	936	235.994		3-CAP_IB-HKU-1_10521_3	6.568	821	53.9233
CAP2UW1_2220	20.712	480	99.4176		3-CAP_IB-HKU-1_10521_4	4.198	405	17.0019
CAP2UW1_2221	22.711	5574	1265.91		3-CAP_IB-HKU-1_10521_5	8.687	2083	180.95
CAP2UW1_2222	21.715	537	116.61		3-CAP_IB-HKU-1_10521_6	11.582	941	108.987
CAP2UW1_2223	20.435	2349	480.018		3-CAP_IB-HKU-1_10713_1	4.894	387	18.9398
CAP2UW1_2224	20.598	1947	401.043		3-CAP_IB-HKU-1_10713_2	7.19	1371	98.5749
CAP2UW1_2225	19.574	1677	328.256		3-CAP_IB-HKU-1_10736_1	5.714	1203	68.7394
CAP2UW1_2226	20.553	972	199.775		3-CAP_IB-HKU-1_10736_2	6.209	1063	66.0017
CAP2UW1_2227	21.952	2616	574.264		3-CAP_IB-HKU-1_10791_1	6.754	871	58.8273
CAP2UW1_2228	21.644	1578	341.542		3-CAP_IB-HKU-1_10828_1	4.217	474	19.9886
CAP2UW1_2229	22.27	588	130.948		3-CAP_IB-HKU-1_10828_2	9.69	1098	106.396
CAP2UW1_0221	21.652	339	73.4003		3-CAP_IB-HKU-1_10850_1	5.176	380	19.6688
CAP2UW1_2230	23.715	1203	285.291		3-CAP_IB-HKU-1_10850_2	6.632	769	51.0001
CAP2UW1_2231	18.979	672	127.539		3-CAP_IB-HKU-1_10873_1	8.069	828	66.8113
CAP2UW1_2232	23.913	738	176.478		3-CAP_IB-HKU-1_10873_2	3.059	290	8.8711
CAP2UW1_2233	19.633	893	175.323		3-CAP_IB-HKU-1_10883_1	7.858	444	34.8895
CAP2UW1_2234	20.091	297	59.6703		3-CAP_IB-HKU-1_10883_2	6.049	824	49.8438
CAP2UW1_2235	15.02	150	22.53		3-CAP_IB-HKU-1_10883_3	5.701	612	34.8901
CAP2UW1_2236	8.867	90	7.9803		3-CAP_IB-HKU-1_10919_1	5.127	1851	94.9008
CAP2UW1_2237	14.942	243	36.3091		3-CAP_IB-HKU-1_10936_1	7.315	378	27.6507
CAP2UW1_2238	14.36	275	39.49		3-CAP_IB-HKU-1_10936_2	9.464	3876	366.825
CAP2UW1_2239	16.306	376	61.3106		3-CAP_IB-HKU-1_10936_3	7.837	1504	117.868
CAP2UW1_0222	21	411	86.31		3-CAP_IB-HKU-1_10936_4	19.917	254	50.5892
CAP2UW1_2240	38.174	276	105.36		3-CAP_IB-HKU-1_10936_5	14.764	1791	264.423
CAP2UW1_2241	19.597	457	89.5583		3-CAP_IB-HKU-1_11045_1	7.075	254	17.9705
CAP2UW1_2242	27.807	1445	401.811		3-CAP_IB-HKU-1_11045_2	7.853	382	29.9985
CAP2UW1_2243	19.231	1284	246.926		3-CAP_IB-HKU-1_11045_3	7.855	980	76.979
CAP2UW1_2244	37.464	1428	534.986		3-CAP_IB-HKU-1_11045_4	5.332	2527	134.74
CAP2UW1_2245	19.367	477	92.3806		3-CAP_IB-HKU-1_11045_5	7.226	912	65.9011
CAP2UW1_2246	20.606	1211	249.539		3-CAP_IB-HKU-1_11071_1	6.146	357	21.9412
CAP2UW1_2247	19.513	618	120.59		3-CAP_IB-HKU-1_11071_2	4.42	381	16.8402
CAP2UW1_2248	22.472	1341	301.35		3-CAP_IB-HKU-1_11071_3	7.07	1752	123.866
CAP2UW1_2249	27.024	630	170.251		3-CAP_IB-HKU-1_11160_1	4.876	4017	195.869
CAP2UW1_0223	20.868	228	47.579		3-CAP_IB-HKU-1_11160_2	4.922	283	13.9293
CAP2UW1_2250	24.091	1271	306.197		3-CAP_IB-HKU-1_11160_3	3.873	306	11.8514
CAP2UW1_2251	26.009	2421	629.678		3-CAP_IB-HKU-1_11160_4	7.84	825	64.68
CAP2UW1_2252	22.348	1907	426.176		3-CAP_IB-HKU-1_11269_1	6.76	279	18.8604
CAP2UW1_2253	35.182	1652	581.207		3-CAP_IB-HKU-1_11269_2	7.195	1206	86.7717
CAP2UW1_2254	24.158	291	70.2998		3-CAP_IB-HKU-1_11336_2	6.595	393	25.9184
CAP2UW1_2255	24.143	972	234.67		3-CAP_IB-HKU-1_11336_3	8.227	1469	120.855
CAP2UW1_2256	19.161	435	83.3504		3-CAP_IB-HKU-1_11336_4	6.248	750	46.86
CAP2UW1_2257	20.557	609	125.192		3-CAP_IB-HKU-1_11336_5	3.868	257	9.94076
CAP2UW1_2258	23.096	552	127.49		3-CAP_IB-HKU-1_11401_1	7.605	907	68.9774
CAP2UW1_0224	41.258	3162	1304.58		3-CAP_IB-HKU-1_11401_2	4.536	1477	66.9967
CAP2UW1_2259	19.392	834	161.729		3-CAP_IB-HKU-1_11401_3	5.112	1191	60.8839
CAP2UW1_2261	21.876	945	206.728		3-CAP_IB-HKU-1_11401_4	0.827	110	0.9097
CAP2UW1_2262	19.046	633	120.561		3-CAP_IB-HKU-1_11480_2	5.408	943	50.9974
CAP2UW1_2263	13.653	297	40.5494		3-CAP_IB-HKU-1_11480_3	5.752	690	39.6888
CAP2UW1_2264	17.433	492	85.7704		3-CAP_IB-HKU-1_11529_1	6.265	573	35.8984
CAP2UW1_2265	24.644	1704	419.934		3-CAP_IB-HKU-1_11529_2	7.679	312	23.9585
CAP2UW1_2266	28.352	690	195.629		3-CAP_IB-HKU-1_11529_3	8.216	998	81.9957
CAP2UW1_2267	14.732	198	29.1694		3-CAP_IB-HKU-1_11529_4	6.96	803	55.8888
CAP2UW1_2268	25.898	795	205.889		3-CAP_IB-HKU-1_11529_5	6.212	3267	202.946
CAP2UW1_2269	24.791	1323	327.985		3-CAP_IB-HKU-1_11549_1	6.098	916	55.8577
CAP2UW1_0225	24.509	1022	250.482		3-CAP_IB-HKU-1_11549_2	6.935	1210	83.9135
CAP2UW1_2270	19.971	524	104.648		3-CAP_IB-HKU-1_11549_3	7.298	725	52.9105
CAP2UW1_2271	43.114	498	214.708		3-CAP_IB-HKU-1_11549_4	10.219	1221	124.774
CAP2UW1_2272	25.444	1035	263.345		3-CAP_IB-HKU-1_11549_5	10.126	522	52.8577
CAP2UW1_2273	21.154	1188	251.31		3-CAP_IB-HKU-1_11549_6	4.697	1639	76.9838
CAP2UW1_2274	22.16	1385	306.916		3-CAP_IB-HKU-1_11549_7	4.183	1218	50.9489
CAP2UW1_2275	18.537	615	114.003		3-CAP_IB-HKU-1_11549_8	5.771	1592	91.8743
CAP2UW1_2276	32.864	2504	822.915		3-CAP_IB-HKU-1_11549_9	4.792	518	24.8226
CAP2UW1_3516	26.935	726	195.548		3-CAP_IB-HKU-1_11549_10	4.836	641	30.9988
CAP2UW1_2278	18.859	966	182.178		3-CAP_IB-HKU-1_11549_11	5.159	966	49.8359
CAP2UW1_2279	19.675	567	111.557		3-CAP_IB-HKU-1_11549_12	6.681	1211	80.9069
CAP2UW1_0226	23.295	1797	418.611		3-CAP_IB-HKU-1_11549_13	4.683	1298	60.7853
CAP2UW1_2280	18.065	339	61.2403		3-CAP_IB-HKU-1_11549_14	3.998	1197	47.8561
CAP2UW1_2281	28.38	1611	457.202		3-CAP_IB-HKU-1_11549_15	5.75	1178	67.735
CAP2UW1_2282	38.099	548	208.783		3-CAP_IB-HKU-1_11549_16	7.583	619	46.9388
CAP2UW1_2283	21.758	708	154.047		3-CAP_IB-HKU-1_11566_1	3.846	726	27.922
CAP2UW1_2284	21.097	2535	534.809		3-CAP_IB-HKU-1_11566_2	8.019	2231	178.904
CAP2UW1_2285	22.399	2937	657.859		3-CAP_IB-HKU-1_11566_3	7.589	448	33.9987
CAP2UW1_2286	22.917	1533	351.318		3-CAP_IB-HKU-1_11566_4	6.935	2172	150.628
CAP2UW1_2287	20.688	1149	237.705		3-CAP_IB-HKU-1_11566_5	8.347	2575	214.935
CAP2UW1_4409	32.749	1269	415.585		3-CAP_IB-HKU-1_11566_6	6.287	2211	139.006
CAP2UW1_4408	17.502	647	113.238		3-CAP_IB-HKU-1_11587_1	6.039	178	10.7494
CAP2UW1_0227	23.7	1041	246.717		3-CAP_IB-HKU-1_11587_2	6.158	582	35.8396
CAP2UW1_4407	18.467	1032	190.579		3-CAP_IB-HKU-1_11587_3	8.381	1979	165.86
CAP2UW1_4406	17.21	534	91.9014		3-CAP_IB-HKU-1_11587_4	4.946	465	22.9989
CAP2UW1_2292	18.523	606	112.249		3-CAP_IB-HKU-1_11587_5	3.93	559	21.9687
CAP2UW1_2293	24.184	804	194.439		3-CAP_IB-HKU-1_11587_6	5.338	637	34.0031
CAP2UW1_2294	19.63	551	108.161		3-CAP_IB-HKU-1_11587_7	9.893	261	25.8207
CAP2UW1_2295	18.366	2316	425.357		3-CAP_IB-HKU-1_11587_8	6.503	1121	72.8986
CAP2UW1_2296	16.773	842	141.229		3-CAP_IB-HKU-1_11599_1	10.734	1397	149.954
CAP2UW1_2297	13.917	327	45.5086		3-CAP_IB-HKU-1_11599_2	6.042	742	44.8316
CAP2UW1_2298	28.752	2682	771.129		3-CAP_IB-HKU-1_11599_3	4.307	345	14.8591
CAP2UW1_2299	14.527	3278	476.195		3-CAP_IB-HKU-1_11599_4	4.856	389	18.8898
CAP2UW1_0024	25.356	306	77.5894		3-CAP_IB-HKU-1_11621_1	13.096	2167	283.79
CAP2UW1_0228	24.943	630	157.141		3-CAP_IB-HKU-1_11621_2	14.182	1445	204.93
CAP2UW1_2300	18.579	1059	196.752		3-CAP_IB-HKU-1_11621_3	15.127	885	133.874
CAP2UW1_2301	20.902	704	147.15		3-CAP_IB-HKU-1_11621_4	5.363	1005	53.8982
CAP2UW1_2302	20.631	2655	547.753		3-CAP_IB-HKU-1_11621_5	2.11	237	5.0007
CAP2UW1_2303	19.391	1728	335.076		3-CAP_IB-HKU-1_11648_1	7.771	682	52.9982
CAP2UW1_2304	20.617	1017	209.675		3-CAP_IB-HKU-1_11648_2	7.61	1169	88.9609
CAP2UW1_2305	30.24	2271	686.75		3-CAP_IB-HKU-1_11648_3	7.329	898	65.8144
CAP2UW1_2306	19.918	441	87.8384		3-CAP_IB-HKU-1_11648_4	8.272	1086	89.8339
CAP2UW1_2307	19.338	450	87.021		3-CAP_IB-HKU-1_11648_5	6.542	1542	100.878
CAP2UW1_2308	21.877	780	170.641		3-CAP_IB-HKU-1_11648_6	6.438	1180	75.9684
CAP2UW1_2309	22.802	1235	281.605		3-CAP_IB-HKU-1_11648_7	7.496	1932	144.823
CAP2UW1_0229	27.003	327	88.2998		3-CAP_IB-HKU-1_11648_8	5.917	1198	70.8857
CAP2UW1_2310	20.707	270	55.9089		3-CAP_IB-HKU-1_11648_9	6.234	1924	119.942
CAP2UW1_2311	21.409	1290	276.176		3-CAP_IB-HKU-1_11648_10	4.763	438	20.8619
CAP2UW1_2312	42.086	2079	874.968		3-CAP_IB-HKU-1_11655_1	2.099	282	5.91918
CAP2UW1_2313	21.775	1193	259.776		3-CAP_IB-HKU-1_11655_2	14.326	774	110.883
CAP2UW1_2314	21.685	1878	407.244		3-CAP_IB-HKU-1_11655_3	21.166	759	160.65
CAP2UW1_2315	22.144	1235	273.478		3-CAP_IB-HKU-1_11655_4	14.262	764	108.962
CAP2UW1_2316	24.355	1512	368.248		3-CAP_IB-HKU-1_11655_5	9.115	985	89.7827
CAP2UW1_2317	25.587	576	147.381		3-CAP_IB-HKU-1_11673_1	7.724	322	24.8713
CAP2UW1_2318	32.201	748	240.863		3-CAP_IB-HKU-1_11673_2	8.024	696	55.847
CAP2UW1_2319	24.392	933	227.577		3-CAP_IB-HKU-1_11673_3	5.267	831	43.7688
CAP2UW1_0230	25.559	1326	338.912		3-CAP_IB-HKU-1_11673_4	7.029	952	66.9161
CAP2UW1_2320	20.52	665	136.458		3-CAP_IB-HKU-1_11673_5	14.011	892	124.978
CAP2UW1_2321	15.851	1384	219.378		3-CAP_IB-HKU-1_11673_6	17.984	1153	207.356
CAP2UW1_2323	17.988	405	72.8514		3-CAP_IB-HKU-1_11673_7	5.133	563	28.8988
CAP2UW1_2324	34.187	1971	673.826		3-CAP_IB-HKU-1_11673_8	7.935	4333	343.824
CAP2UW1_2325	38.513	1664	640.856		3-CAP_IB-HKU-1_11696_1	8.455	732	61.8906
CAP2UW1_2326	20.718	699	144.819		3-CAP_IB-HKU-1_11696_2	6.344	692	43.9005
CAP2UW1_2327	21.119	1650	348.464		3-CAP_IB-HKU-1_11696_3	6.569	1475	96.8928
CAP2UW1_0231	22.009	588	129.413		3-CAP_IB-HKU-1_11698_1	5.051	356	17.9816
CAP2UW1_2329	21.794	1421	309.693		3-CAP_IB-HKU-1_11698_2	14.383	1306	187.842
CAP2UW1_2330	16.472	1050	172.956		3-CAP_IB-HKU-1_11698_3	4.975	1223	60.8443
CAP2UW1_2331	22.128	950	210.216		3-CAP_IB-HKU-1_11844_1	11.557	822	94.9985
CAP2UW1_2332	20.966	1539	322.667		3-CAP_IB-HKU-1_11844_2	6.299	425	26.7707
CAP2UW1_2333	16.278	984	160.176		3-CAP_IB-HKU-1_11844_3	5.755	432	24.8616
CAP2UW1_2334	14.726	711	104.702		3-CAP_IB-HKU-1_11844_4	12.638	2823	356.771
CAP2UW1_2335	55.499	2607	1446.86		3-CAP_IB-HKU-1_11844_5	4.12	266	10.9592
CAP2UW1_2336	20.323	1659	337.159		3-CAP_IB-HKU-1_11874_1	5.929	1532	90.8323
CAP2UW1_2337	20.525	1050	215.512		3-CAP_IB-HKU-1_11874_2	7.13	1794	127.912
CAP2UW1_2338	13.234	171	22.6301		3-CAP_IB-HKU-1_11874_3	5.722	1433	81.9963
CAP2UW1_2339	19.527	528	103.103		3-CAP_IB-HKU-1_11874_4	5.301	698	37.001
CAP2UW1_2340	12.007	1455	174.702		3-CAP_IB-HKU-1_11874_5	3.177	305	9.68985
CAP2UW1_2341	19.781	1079	213.437		3-CAP_IB-HKU-1_11874_6	5.951	989	58.8554
CAP2UW1_2342	19.703	717	141.271		3-CAP_IB-HKU-1_11874_7	5.132	718	36.8478
CAP2UW1_2343	11.174	144	16.0906		3-CAP_IB-HKU-1_11874_8	5.303	1332	70.636
CAP2UW1_2344	13.338	414	55.2193		3-CAP_IB-HKU-1_11874_9	5.232	1374	71.8877
CAP2UW1_2345	12.911	258	33.3104		3-CAP_IB-HKU-1_11874_10	5.213	1246	64.954
CAP2UW1_2346	35.183	252	88.6612		3-CAP_IB-HKU-1_11889_1	4.869	534	26.0005
CAP2UW1_2347	26.667	228	60.8008		3-CAP_IB-HKU-1_11889_2	5.83	1318	76.8394
CAP2UW1_2348	22.485	843	189.549		3-CAP_IB-HKU-1_11889_3	5.237	1008	52.789
CAP2UW1_2349	23.105	5946	1373.82		3-CAP_IB-HKU-1_11889_4	8.566	839	71.8687
CAP2UW1_2350	23.783	1971	468.763		3-CAP_IB-HKU-1_11889_5	11.19	1197	133.944
CAP2UW1_2351	20.194	692	139.742		3-CAP_IB-HKU-1_11889_6	8.23	252	20.7396
CAP2UW1_2352	17.739	552	97.9193		3-CAP_IB-HKU-1_11889_7	6.387	813	51.9263
CAP2UW1_2353	19.748	827	163.316		3-CAP_IB-HKU-1_11925_1	11.867	714	84.7304
CAP2UW1_2354	16.754	939	157.32		3-CAP_IB-HKU-1_11925_2	16.509	1398	230.796
CAP2UW1_2355	35.367	681	240.849		3-CAP_IB-HKU-1_11925_3	6.841	627	42.8931
CAP2UW1_2356	25.123	1248	313.535		3-CAP_IB-HKU-1_11949_1	6.83	405	27.6615
CAP2UW1_2357	19.733	845	166.744		3-CAP_IB-HKU-1_11949_2	6.188	628	38.8606
CAP2UW1_2358	17.11	390	66.729		3-CAP_IB-HKU-1_11949_3	8.705	975	84.8738
CAP2UW1_0233	24.237	2238	542.424		3-CAP_IB-HKU-1_11949_4	10.705	390	41.7495
CAP2UW1_2359	23.035	983	226.434		3-CAP_IB-HKU-1_11949_5	6.13	1810	110.953
CAP2UW1_2360	44.112	987	435.385		3-CAP_IB-HKU-1_11949_6	5.067	750	38.0025
CAP2UW1_2361	19.529	669	130.649		3-CAP_IB-HKU-1_11949_7	9.065	2151	194.988
CAP2UW1_2362	24.115	393	94.772		3-CAP_IB-HKU-1_12018_1	7.54	1283	96.7382
CAP2UW1_2363	19.402	348	67.519		3-CAP_IB-HKU-1_12018_2	11.9	150	17.85
CAP2UW1_2364	31.339	1784	559.088		3-CAP_IB-HKU-1_12147_1	6.617	269	17.7997
CAP2UW1_2365	38.013	713	271.033		3-CAP_IB-HKU-1_12147_2	13.653	3477	474.715
CAP2UW1_2366	19.259	255	49.1105		3-CAP_IB-HKU-1_12147_3	9.892	279	27.5987
CAP2UW1_0234	34.721	2208	766.64		3-CAP_IB-HKU-1_12147_4	7.339	463	33.9796
CAP2UW1_2368	26.536	1263	335.15		3-CAP_IB-HKU-1_12184_1	5.703	1122	63.9877
CAP2UW1_2369	24.356	1437	349.996		3-CAP_IB-HKU-1_12184_2	6.43	3061	196.822
CAP2UW1_2370	21.914	675	147.919		3-CAP_IB-HKU-1_12184_3	5.342	1104	58.9757
CAP2UW1_2371	19.811	629	124.611		3-CAP_IB-HKU-1_12204_1	8.022	2916	233.922
CAP2UW1_2372	13.825	120	16.59		3-CAP_IB-HKU-1_12229_1	6.556	178	11.6697
CAP2UW1_2373	17.533	246	43.1312		3-CAP_IB-HKU-1_12229_2	7.199	1011	72.7819
CAP2UW1_2374	17.936	591	106.002		3-CAP_IB-HKU-1_12229_3	10.754	342	36.7787
CAP2UW1_2375	19.394	642	124.509		3-CAP_IB-HKU-1_12229_4	3.919	1042	40.836
CAP2UW1_2376	20.055	1458	292.402		3-CAP_IB-HKU-1_12229_5	7.693	1350	103.856
CAP2UW1_2377	22.897	885	202.638		3-CAP_IB-HKU-1_12292_1	7.237	300	21.711
CAP2UW1_0235	16.932	147	24.89		3-CAP_IB-HKU-1_12292_2	5.299	1527	80.9157
CAP2UW1_2378	21.013	1399	293.972		3-CAP_IB-HKU-1_12292_3	4.131	1234	50.9765
CAP2UW1_2379	20.443	894	182.76		3-CAP_IB-HKU-1_12292_4	6.092	918	55.9246
CAP2UW1_2380	14.02	834	116.927		3-CAP_IB-HKU-1_12292_5	6.886	1290	88.8294
CAP2UW1_2381	21.443	210	45.0303		3-CAP_IB-HKU-1_12292_6	5.609	1566	87.8369
CAP2UW1_2382	17.566	348	61.1297		3-CAP_IB-HKU-1_12292_7	7.052	252	17.771
CAP2UW1_2383	20.714	699	144.791		3-CAP_IB-HKU-1_12292_8	9.44	1017	96.0048
CAP2UW1_2384	18.966	321	60.8809		3-CAP_IB-HKU-1_12292_9	9.502	281	26.7006
CAP2UW1_2385	35.332	567	200.332		3-CAP_IB-HKU-1_12292_10	13.597	822	111.767
CAP2UW1_2386	41.871	1920	803.923		3-CAP_IB-HKU-1_12292_11	6.931	808	56.0025
CAP2UW1_2387	20.596	507	104.422		3-CAP_IB-HKU-1_12292_12	5.415	1215	65.7922
CAP2UW1_0236	26.82	1901	509.848		3-CAP_IB-HKU-1_12292_13	7.181	1295	92.9939
CAP2UW1_2388	19.541	519	101.418		3-CAP_IB-HKU-1_12292_14	6.366	689	43.8617
CAP2UW1_2389	31.852	1794	571.425		3-CAP_IB-HKU-1_12292_15	5.052	1029	51.9851
CAP2UW1_2390	20.555	2199	452.004		3-CAP_IB-HKU-1_12292_16	6.129	2985	182.951
CAP2UW1_2391	15.778	167	26.3493		3-CAP_IB-HKU-1_12292_17	7.137	1317	93.9943
CAP2UW1_2392	20.166	1875	378.113		3-CAP_IB-HKU-1_12292_18	6.917	1012	70
CAP2UW1_2393	19.516	3720	725.995		3-CAP_IB-HKU-1_12292_19	9.349	769	71.8938
CAP2UW1_2394	21.678	3342	724.479		3-CAP_IB-HKU-1_12292_20	8.767	180	15.7806
CAP2UW1_2395	24.451	729	178.248		3-CAP_IB-HKU-1_12293_1	6.321	1360	85.9656
CAP2UW1_2396	24.133	654	157.83		3-CAP_IB-HKU-1_12293_2	7.31	1160	84.796
CAP2UW1_2397	23.966	1311	314.194		3-CAP_IB-HKU-1_12293_3	6.32	1089	68.8248
CAP2UW1_0025	24.759	609	150.782		3-CAP_IB-HKU-1_12293_4	7.835	638	49.9873
CAP2UW1_0237	31.075	1044	324.423		3-CAP_IB-HKU-1_12302_1	9.564	867	82.9199
CAP2UW1_2398	22.591	591	133.513		3-CAP_IB-HKU-1_12302_2	5.861	631	36.9829
CAP2UW1_2399	19.642	1275	250.435		3-CAP_IB-HKU-1_12302_3	7.682	1899	145.881
CAP2UW1_2400	18.627	1247	232.279		3-CAP_IB-HKU-1_12302_4	5.447	342	18.6287
CAP2UW1_2401	24.965	636	158.777		3-CAP_IB-HKU-1_12302_5	5.625	336	18.9
CAP2UW1_2402	23.273	1683	391.685		3-CAP_IB-HKU-1_12302_6	5.544	972	53.8877
CAP2UW1_2403	20.516	921	188.952		3-CAP_IB-HKU-1_12302_7	8.848	881	77.9509
CAP2UW1_2404	18.361	1220	224.004		3-CAP_IB-HKU-1_12302_8	8.328	789	65.7079
CAP2UW1_2405	17.705	441	78.079		3-CAP_IB-HKU-1_12302_9	11.071	792	87.6823
CAP2UW1_2406	14.552	1185	172.441		3-CAP_IB-HKU-1_12310_1	20.227	1269	256.681
CAP2UW1_2407	19.306	294	56.7596		3-CAP_IB-HKU-1_12310_2	10.933	1599	174.819
CAP2UW1_0238	23.143	405	93.7292		3-CAP_IB-HKU-1_12310_3	17.08	1182	201.886
CAP2UW1_2408	21.258	888	188.771		3-CAP_IB-HKU-1_12310_4	11.662	837	97.6109
CAP2UW1_2409	20.508	773	158.527		3-CAP_IB-HKU-1_12310_5	17.29	711	122.932
CAP2UW1_2410	21.339	960	204.854		3-CAP_IB-HKU-1_12310_6	7.315	861	62.9821
CAP2UW1_2411	15.978	774	123.67		3-CAP_IB-HKU-1_12315_1	6.647	4584	304.698
CAP2UW1_2412	23.295	1597	372.021		3-CAP_IB-HKU-1_12359_1	6.355	1698	107.908
CAP2UW1_2413	23.748	2568	609.849		3-CAP_IB-HKU-1_12372_1	10.489	1830	191.949
CAP2UW1_2414	18.193	399	72.5901		3-CAP_IB-HKU-1_12372_2	7.881	405	31.9181
CAP2UW1_2415	8.893	178	15.8295		3-CAP_IB-HKU-1_12378_1	4.052	442	17.9098
CAP2UW1_2416	18.722	2175	407.204		3-CAP_IB-HKU-1_12378_2	5.566	1146	63.7864
CAP2UW1_2417	21.952	806	176.933		3-CAP_IB-HKU-1_12378_3	8.021	860	68.9806
CAP2UW1_0239	21.729	720	156.449		3-CAP_IB-HKU-1_12378_4	6.04	2035	122.914
CAP2UW1_2418	19.99	713	142.529		3-CAP_IB-HKU-1_12378_5	8.202	876	71.8495
CAP2UW1_2419	22.065	1920	423.648		3-CAP_IB-HKU-1_12378_6	8.121	1046	84.9457
CAP2UW1_2420	21.131	2664	562.93		3-CAP_IB-HKU-1_12378_7	7.135	897	64.001
CAP2UW1_2421	17.959	417	74.889		3-CAP_IB-HKU-1_12378_8	10.858	1509	163.847
CAP2UW1_2424	39.269	1917	752.787		3-CAP_IB-HKU-1_12378_9	8.359	680	56.8412
CAP2UW1_2425	19.492	1176	229.226		3-CAP_IB-HKU-1_12378_10	6.49	1171	75.9979
CAP2UW1_2426	19.263	867	167.01		3-CAP_IB-HKU-1_12378_11	9.371	874	81.9025
CAP2UW1_2427	22.354	1281	286.355		3-CAP_IB-HKU-1_12378_12	5.485	375	20.5688
CAP2UW1_2428	29.766	1383	411.664		3-CAP_IB-HKU-1_12378_13	10.4	864	89.856
CAP2UW1_0240	13.814	807	111.479		3-CAP_IB-HKU-1_12397_2	10.73	792	84.9816
CAP2UW1_2429	31.388	371	116.449		3-CAP_IB-HKU-1_12397_3	1.957	92	1.80044
CAP2UW1_2430	20.964	843	176.727		3-CAP_IB-HKU-1_12558_1	6.052	2477	149.908
CAP2UW1_2431	26.341	813	214.152		3-CAP_IB-HKU-1_12558_2	2.042	191	3.90022
CAP2UW1_2432	21.189	1226	259.777		3-CAP_IB-HKU-1_12558_3	10.896	1413	153.96
CAP2UW1_2433	15.978	231	36.9092		3-CAP_IB-HKU-1_12558_4	10.535	606	63.8421
CAP2UW1_2434	21.806	525	114.481		3-CAP_IB-HKU-1_12558_5	11.133	188	20.93
CAP2UW1_2435	35.457	1345	476.897		3-CAP_IB-HKU-1_12558_6	7.909	909	71.8928
CAP2UW1_2436	21.599	666	143.849		3-CAP_IB-HKU-1_12558_7	5.696	789	44.9414
CAP2UW1_2437	22.238	655	145.659		3-CAP_IB-HKU-1_12558_8	6.436	1414	91.005
CAP2UW1_2438	22.393	1038	232.439		3-CAP_IB-HKU-1_12558_9	5.373	502	26.9725
CAP2UW1_0241	32.795	1431	469.296		3-CAP_IB-HKU-1_12558_10	3.426	141	4.83066
CAP2UW1_2439	19.637	336	65.9803		3-CAP_IB-HKU-1_12558_11	5.39	538	28.9982
CAP2UW1_2440	14.803	1221	180.745		3-CAP_IB-HKU-1_12558_12	8.599	858	73.7794
CAP2UW1_2441	30.802	3081	949.01		3-CAP_IB-HKU-1_12558_13	8.328	935	77.8668
CAP2UW1_2442	12.952	146	18.9099		3-CAP_IB-HKU-1_12558_14	6.599	591	39.0001
CAP2UW1_2443	11.015	135	14.8703		3-CAP_IB-HKU-1_12558_15	6.065	1368	82.9692
CAP2UW1_2444	4.525	99	4.47975		3-CAP_IB-HKU-1_12558_16	3.705	373	13.8196
CAP2UW1_2445	20.028	887	177.648		3-CAP_IB-HKU-1_12558_17	2.667	225	6.00075
CAP2UW1_2446	21.037	1454	305.878		3-CAP_IB-HKU-1_12599_1	8.015	262	20.9993
CAP2UW1_2447	17.971	663	119.148		3-CAP_IB-HKU-1_12599_2	5.412	1310	70.8972
CAP2UW1_2448	19.214	779	149.677		3-CAP_IB-HKU-1_12599_3	5.87	1359	79.7733
CAP2UW1_0242	26.88	1107	297.562		3-CAP_IB-HKU-1_12599_4	6.416	996	63.9034
CAP2UW1_2449	18.903	381	72.0204		3-CAP_IB-HKU-1_12599_5	7.31	680	49.708
CAP2UW1_2450	19.21	1047	201.129		3-CAP_IB-HKU-1_12599_6	8.349	932	77.8127
CAP2UW1_2451	21.843	636	138.921		3-CAP_IB-HKU-1_12599_7	5.47	364	19.9108
CAP2UW1_2452	19.763	1002	198.025		3-CAP_IB-HKU-1_12599_8	7.337	680	49.8916
CAP2UW1_2453	27.244	1017	277.071		3-CAP_IB-HKU-1_12599_9	7.297	273	19.9208
CAP2UW1_2454	16.6	782	129.812		3-CAP_IB-HKU-1_12599_10	8.538	1320	112.702
CAP2UW1_2455	18.762	488	91.5586		3-CAP_IB-HKU-1_12599_11	11.763	831	97.7505
CAP2UW1_2456	18.684	462	86.3201		3-CAP_IB-HKU-1_12664_1	6.613	537	35.5118
CAP2UW1_2457	20.107	516	103.752		3-CAP_IB-HKU-1_12664_2	6.545	1144	74.8748
CAP2UW1_2458	20.151	372	74.9617		3-CAP_IB-HKU-1_12664_3	5.219	785	40.9691
CAP2UW1_0243	22.459	492	110.498		3-CAP_IB-HKU-1_12692_1	6.24	1040	64.896
CAP2UW1_2459	21.917	783	171.61		3-CAP_IB-HKU-1_12692_2	7.465	990	73.9035
CAP2UW1_2460	18.48	1406	259.829		3-CAP_IB-HKU-1_12692_3	4.462	381	17.0002
CAP2UW1_2461	18.764	2808	526.893		3-CAP_IB-HKU-1_12692_4	8.345	490	40.8905
CAP2UW1_2462	14.989	3273	490.59		3-CAP_IB-HKU-1_12692_5	6.349	252	15.9995
CAP2UW1_2464	13.618	1818	247.575		3-CAP_IB-HKU-1_12692_6	5.468	419	22.9109
CAP2UW1_2465	23.653	1625	384.361		3-CAP_IB-HKU-1_12692_7	9.66	309	29.8494
CAP2UW1_2466	17.127	228	39.0496		3-CAP_IB-HKU-1_12692_8	7.003	1640	114.849
CAP2UW1_2467	17.693	381	67.4103		3-CAP_IB-HKU-1_12692_9	5.323	601	31.9912
CAP2UW1_0244	51.346	1415	726.546		3-CAP_IB-HKU-1_12845_1	10.563	1003	105.947
CAP2UW1_2468	15.954	327	52.1696		3-CAP_IB-HKU-1_12845_2	8.7	1344	116.928
CAP2UW1_2469	38.735	1683	651.91		3-CAP_IB-HKU-1_12845_3	2.907	204	5.93028
CAP2UW1_2470	24.249	786	190.597		3-CAP_IB-HKU-1_12881_1	5.54	361	19.9994
CAP2UW1_2471	19.086	941	179.599		3-CAP_IB-HKU-1_12881_2	6.588	393	25.8908
CAP2UW1_2472	23.531	1071	252.017		3-CAP_IB-HKU-1_12881_3	5.111	1094	55.9143
CAP2UW1_2473	21.286	374	79.6096		3-CAP_IB-HKU-1_12881_4	3.09	809	24.9981
CAP2UW1_2474	27.89	1032	287.825		3-CAP_IB-HKU-1_12881_5	5.95	2871	170.825
CAP2UW1_2475	22.103	4203	928.989		3-CAP_IB-HKU-1_12881_6	7.044	609	42.898
CAP2UW1_2476	31.257	1443	451.039		3-CAP_IB-HKU-1_12992_1	9.976	982	97.9643
CAP2UW1_2477	47.696	1677	799.862		3-CAP_IB-HKU-1_12992_2	4.603	1651	75.9955
CAP2UW1_0245	22.538	450	101.421		3-CAP_IB-HKU-1_12992_3	6.728	1735	116.731
CAP2UW1_2478	39.623	1188	470.721		3-CAP_IB-HKU-1_12992_4	8.442	981	82.816
CAP2UW1_2479	25.265	2018	509.848		3-CAP_IB-HKU-1_12992_5	6.342	3657	231.927
CAP2UW1_2480	22.045	1050	231.472		3-CAP_IB-HKU-1_13038_1	5.571	1236	68.8576
CAP2UW1_2481	29.687	1755	521.007		3-CAP_IB-HKU-1_13038_2	4.989	979	48.8423
CAP2UW1_2482	23.441	978	229.253		3-CAP_IB-HKU-1_13038_3	5.169	249	12.8708
CAP2UW1_2483	26.409	450	118.841		3-CAP_IB-HKU-1_13038_4	5.107	783	39.9878
CAP2UW1_2484	18.91	855	161.68		3-CAP_IB-HKU-1_13038_5	6.934	1024	71.0042
CAP2UW1_2485	21.95	1362	298.959		3-CAP_IB-HKU-1_13038_6	7.267	1197	86.986
CAP2UW1_2486	24.007	1227	294.566		3-CAP_IB-HKU-1_13038_7	4.608	255	11.7504
CAP2UW1_2487	22.378	1221	273.235		3-CAP_IB-HKU-1_13058_1	6.455	525	33.8888
CAP2UW1_0246	37.237	1098	408.862		3-CAP_IB-HKU-1_13058_2	0.933	104	0.97032
CAP2UW1_2488	24.143	1057	255.192		3-CAP_IB-HKU-1_13058_3	8.182	549	44.9192
CAP2UW1_2489	22.702	597	135.531		3-CAP_IB-HKU-1_13091_1	5.083	648	32.9378
CAP2UW1_2490	32.345	1254	405.606		3-CAP_IB-HKU-1_13091_2	7.778	987	76.7689
CAP2UW1_2491	23.413	1014	237.408		3-CAP_IB-HKU-1_13091_3	7.882	1015	80.0023
CAP2UW1_2492	25.826	1623	419.156		3-CAP_IB-HKU-1_13122_1	6.603	1619	106.903
CAP2UW1_2494	24.834	1116	277.147		3-CAP_IB-HKU-1_13122_2	6.805	1552	105.614
CAP2UW1_2495	43.856	327	143.409		3-CAP_IB-HKU-1_13122_3	5.953	571	33.9916
CAP2UW1_2496	25.593	1878	480.637		3-CAP_IB-HKU-1_13122_4	6.921	533	36.8889
CAP2UW1_0026	16.38	287	47.0106		3-CAP_IB-HKU-1_13122_5	4.982	399	19.8782
CAP2UW1_0247	25.932	937	242.983		3-CAP_IB-HKU-1_13149_1	2.857	210	5.9997
CAP2UW1_2497	30.604	945	289.208		3-CAP_IB-HKU-1_13149_2	10.313	504	51.9775
CAP2UW1_2498	23.228	702	163.061		3-CAP_IB-HKU-1_13149_3	7.966	261	20.7913
CAP2UW1_2499	22.623	456	103.161		3-CAP_IB-HKU-1_13149_4	7.978	1335	106.506
CAP2UW1_2500	19.802	333	65.9407		3-CAP_IB-HKU-1_13149_5	6.588	1198	78.9242
CAP2UW1_2501	19.345	333	64.4189		3-CAP_IB-HKU-1_13232_1	2.005	197	3.94985
CAP2UW1_2502	28.024	1368	383.368		3-CAP_IB-HKU-1_13232_2	7.032	1307	91.9082
CAP2UW1_2503	24.875	609	151.489		3-CAP_IB-HKU-1_13235_1	7.216	900	64.944
CAP2UW1_2504	24.681	960	236.938		3-CAP_IB-HKU-1_13235_2	6.187	465	28.7695
CAP2UW1_2505	30.612	858	262.651		3-CAP_IB-HKU-1_13235_3	7.761	1791	139
CAP2UW1_2506	18.154	540	98.0316		3-CAP_IB-HKU-1_13235_4	7.568	806	60.9981
CAP2UW1_0248	25.543	870	222.224		3-CAP_IB-HKU-1_13235_5	8.123	390	31.6797
CAP2UW1_2507	21.232	1140	242.045		3-CAP_IB-HKU-1_13235_6	6.636	195	12.9402
CAP2UW1_2508	21.266	695	147.799		3-CAP_IB-HKU-1_13235_7	8.727	308	26.8792
CAP2UW1_2509	16.475	141	23.2297		3-CAP_IB-HKU-1_13235_8	8.965	1902	170.514
CAP2UW1_2510	19.082	537	102.47		3-CAP_IB-HKU-1_13235_9	5.884	526	30.9498
CAP2UW1_2511	23.434	1416	331.825		3-CAP_IB-HKU-1_13235_10	8.827	323	28.5112
CAP2UW1_2512	20.423	900	183.807		3-CAP_IB-HKU-1_13235_11	15.159	395	59.8781
CAP2UW1_2513	26.583	192	51.0394		3-CAP_IB-HKU-1_13235_12	10.982	1210	132.882
CAP2UW1_2514	26.847	615	165.109		3-CAP_IB-HKU-1_13235_13	6.783	1150	78.0045
CAP2UW1_2515	42.287	1428	603.858		3-CAP_IB-HKU-1_13235_14	7.766	513	39.8396
CAP2UW1_2516	21.229	249	52.8602		3-CAP_IB-HKU-1_13235_15	6.451	743	47.9309
CAP2UW1_0249	25.145	1410	354.545		3-CAP_IB-HKU-1_13278_1	5.431	5355	290.83
CAP2UW1_2517	22.933	2451	562.088		3-CAP_IB-HKU-1_13278_2	3.581	642	22.99
CAP2UW1_2518	24.471	924	226.112		3-CAP_IB-HKU-1_13278_3	4.225	639	26.9977
CAP2UW1_2519	33.947	2829	960.361		3-CAP_IB-HKU-1_13307_1	7.558	726	54.8711
CAP2UW1_2520	26.487	513	135.878		3-CAP_IB-HKU-1_13307_2	6.209	383	23.7805
CAP2UW1_2521	24.439	456	111.442		3-CAP_IB-HKU-1_13307_3	3.096	418	12.9413
CAP2UW1_2522	18.418	924	170.182		3-CAP_IB-HKU-1_13349_1	5.694	555	31.6017
CAP2UW1_2523	12.012	339	40.7207		3-CAP_IB-HKU-1_13349_2	7.377	1490	109.917
CAP2UW1_2524	35.328	2217	783.222		3-CAP_IB-HKU-1_13349_3	6.106	1388	84.7513
CAP2UW1_2525	30.179	747	225.437		3-CAP_IB-HKU-1_13349_4	7.114	1839	130.826
CAP2UW1_2526	30.276	1098	332.43		3-CAP_IB-HKU-1_13349_5	3.543	223	7.90089
CAP2UW1_0250	24.876	966	240.302		3-CAP_IB-HKU-1_13349_6	3.546	758	26.8787
CAP2UW1_2527	24.407	3144	767.356		3-CAP_IB-HKU-1_13363_1	5.335	310	16.5385
CAP2UW1_2528	18.914	1217	230.183		3-CAP_IB-HKU-1_13363_2	4.258	326	13.8811
CAP2UW1_2529	20.013	462	92.4601		3-CAP_IB-HKU-1_13363_3	6.403	216	13.8305
CAP2UW1_2530	15.915	504	80.2116		3-CAP_IB-HKU-1_13363_4	3.164	275	8.701
CAP2UW1_2531	21.675	1163	252.08		3-CAP_IB-HKU-1_13363_5	4.264	258	11.0011
CAP2UW1_2532	46.058	915	421.431		3-CAP_IB-HKU-1_13363_6	5.449	138	7.51962
CAP2UW1_2533	31.538	1302	410.625		3-CAP_IB-HKU-1_13363_7	4.84	432	20.9088
CAP2UW1_2534	38.391	867	332.85		3-CAP_IB-HKU-1_13363_8	3.152	184	5.79968
CAP2UW1_2535	26.602	741	197.121		3-CAP_IB-HKU-1_13363_9	5.715	207	11.83
CAP2UW1_2536	22.899	897	205.404		3-CAP_IB-HKU-1_13363_10	4.563	526	24.0014
CAP2UW1_0251	36.035	2454	884.299		3-CAP_IB-HKU-1_13363_11	3.251	307	9.98057
CAP2UW1_2537	25.269	3021	763.376		3-CAP_IB-HKU-1_13378_1	7.484	1069	80.004
CAP2UW1_2538	18.92	1320	249.744		3-CAP_IB-HKU-1_13378_2	10.998	1282	140.994
CAP2UW1_2539	22.664	450	101.988		3-CAP_IB-HKU-1_13378_3	11.478	408	46.8302
CAP2UW1_2540	22.541	447	100.758		3-CAP_IB-HKU-1_13407_1	8.516	1139	96.9972
CAP2UW1_2541	20.433	1641	335.306		3-CAP_IB-HKU-1_13407_2	12.174	575	70.0005
CAP2UW1_2542	23.516	1638	385.192		3-CAP_IB-HKU-1_13601_1	2.7	140	3.78
CAP2UW1_2543	29.797	1116	332.535		3-CAP_IB-HKU-1_13601_2	10.697	1457	155.855
CAP2UW1_2544	32.825	1171	384.381		3-CAP_IB-HKU-1_13601_3	6.535	1128	73.7148
CAP2UW1_2545	11.893	159	18.9099		3-CAP_IB-HKU-1_13601_4	5.727	417	23.8816
CAP2UW1_2546	20.778	981	203.832		3-CAP_IB-HKU-1_13601_5	16.222	1202	194.988
CAP2UW1_0252	36.556	2184	798.383		3-CAP_IB-HKU-1_13601_6	9.096	1251	113.791
CAP2UW1_2547	21.545	2550	549.398		3-CAP_IB-HKU-1_13601_7	8.15	957	77.9955
CAP2UW1_2548	19.642	744	146.136		3-CAP_IB-HKU-1_13601_8	8.291	784	65.0014
CAP2UW1_2549	24.452	1344	328.635		3-CAP_IB-HKU-1_13709_1	8.343	1353	112.881
CAP2UW1_2550	23.431	1734	406.294		3-CAP_IB-HKU-1_13709_2	5.717	591	33.7875
CAP2UW1_2551	35.906	446	160.141		3-CAP_IB-HKU-1_13709_3	9.571	417	39.9111
CAP2UW1_2552	17.865	594	106.118		3-CAP_IB-HKU-1_13709_4	9.469	1160	109.84
CAP2UW1_2553	12.717	442	56.2091		3-CAP_IB-HKU-1_13730_1	15.553	1465	227.851
CAP2UW1_2554	14.435	1209	174.519		3-CAP_IB-HKU-1_13730_2	10.46	4032	421.747
CAP2UW1_2555	15.681	207	32.4597		3-CAP_IB-HKU-1_13808_2	18.43	2322	427.945
CAP2UW1_2556	26.795	810	217.04		3-CAP_IB-HKU-1_13808_3	25.161	934	235.004
CAP2UW1_0253	27.115	2016	546.638		3-CAP_IB-HKU-1_13808_4	18.915	988	186.88
CAP2UW1_2557	13.842	152	21.0398		3-CAP_IB-HKU-1_13808_5	3.924	432	16.9517
CAP2UW1_2558	17.338	420	72.8196		3-CAP_IB-HKU-1_13808_6	5.492	892	48.9886
CAP2UW1_2559	39.234	1845	723.867		3-CAP_IB-HKU-1_13808_7	4.078	515	21.0017
CAP2UW1_2560	35.939	1839	660.918		3-CAP_IB-HKU-1_13808_8	6.7	1982	132.794
CAP2UW1_2561	32.942	1056	347.868		3-CAP_IB-HKU-1_13808_9	6.883	1046	71.9962
CAP2UW1_2562	22.386	339	75.8885		3-CAP_IB-HKU-1_13826_1	9.885	1344	132.854
CAP2UW1_2563	23.416	858	200.909		3-CAP_IB-HKU-1_13826_2	5.606	498	27.9179
CAP2UW1_2564	23.923	1758	420.566		3-CAP_IB-HKU-1_13866_1	2.991	697	20.8473
CAP2UW1_2565	12.898	186	23.9903		3-CAP_IB-HKU-1_13866_2	4.796	1562	74.9135
CAP2UW1_2566	17.78	564	100.279		3-CAP_IB-HKU-1_13866_3	5	356	17.8
CAP2UW1_0254	22.626	969	219.246		3-CAP_IB-HKU-1_13866_4	4.522	441	19.942
CAP2UW1_2567	21.831	480	104.789		3-CAP_IB-HKU-1_13866_5	6.167	616	37.9887
CAP2UW1_2568	20.008	1032	206.483		3-CAP_IB-HKU-1_13866_6	4.732	609	28.8179
CAP2UW1_2569	25.325	1023	259.075		3-CAP_IB-HKU-1_13866_7	9.905	705	69.8303
CAP2UW1_2570	20.057	1545	309.881		3-CAP_IB-HKU-1_13866_8	9.456	1562	147.703
CAP2UW1_2571	21.798	1161	253.075		3-CAP_IB-HKU-1_13866_9	9.624	2161	207.975
CAP2UW1_2572	19.542	1464	286.095		3-CAP_IB-HKU-1_13866_10	8.775	1411	123.815
CAP2UW1_2573	24.134	717	173.041		3-CAP_IB-HKU-1_13866_11	7.078	1102	77.9996
CAP2UW1_2574	18.737	429	80.3817		3-CAP_IB-HKU-1_13866_12	5.012	255	12.7806
CAP2UW1_2575	20.482	585	119.82		3-CAP_IB-HKU-1_13866_13	6.668	343	22.8712
CAP2UW1_2576	13.996	237	33.1705		3-CAP_IB-HKU-1_13916_1	10.037	776	77.8871
CAP2UW1_0255	31.66	966	305.836		3-CAP_IB-HKU-1_13959_1	4.096	219	8.97024
CAP2UW1_2577	22.186	1671	370.728		3-CAP_IB-HKU-1_13959_2	5.477	1129	61.8353
CAP2UW1_2579	13.7	237	32.469		3-CAP_IB-HKU-1_13959_3	6.59	879	57.9261
CAP2UW1_2580	20.646	3360	693.706		3-CAP_IB-HKU-1_13959_4	1.728	114	1.96992
CAP2UW1_2582	20.199	792	159.976		3-CAP_IB-HKU-1_14007_1	7.506	1531	114.917
CAP2UW1_2583	21.926	3416	748.992		3-CAP_IB-HKU-1_14007_2	4.375	661	28.9187
CAP2UW1_2584	24.149	1305	315.144		3-CAP_IB-HKU-1_14007_3	7.382	933	68.8741
CAP2UW1_2585	19.339	666	128.798		3-CAP_IB-HKU-1_14007_4	7.973	777	61.9502
CAP2UW1_2586	19.73	5214	1028.72		3-CAP_IB-HKU-1_14007_5	7.276	576	41.9098
CAP2UW1_0256	25.012	1251	312.9		3-CAP_IB-HKU-1_14007_6	4.522	615	27.8103
CAP2UW1_2587	12.786	201	25.6999		3-CAP_IB-HKU-1_14028_1	7.017	411	28.8399
CAP2UW1_2588	49.562	966	478.769		3-CAP_IB-HKU-1_14028_2	6.652	2912	193.706
CAP2UW1_2589	17.587	426	74.9206		3-CAP_IB-HKU-1_14028_3	12.541	1298	162.782
CAP2UW1_2590	34.879	744	259.5		3-CAP_IB-HKU-1_14028_4	6.211	513	31.8624
CAP2UW1_2591	20.841	786	163.81		3-CAP_IB-HKU-1_14028_5	5.096	471	24.0022
CAP2UW1_2592	20.174	1295	261.253		3-CAP_IB-HKU-1_14028_6	9.259	744	68.887
CAP2UW1_2593	19.433	1165	226.394		3-CAP_IB-HKU-1_14130_1	3.268	153	5.00004
CAP2UW1_2594	29.688	672	199.503		3-CAP_IB-HKU-1_14130_2	5.802	481	27.9076
CAP2UW1_2595	27.058	926	250.557		3-CAP_IB-HKU-1_14130_3	5.936	471	27.9586
CAP2UW1_2596	25.531	783	199.908		3-CAP_IB-HKU-1_14130_4	8.368	1207	101.002
CAP2UW1_0027	23.885	495	118.231		3-CAP_IB-HKU-1_14130_5	5.374	481	25.8489
CAP2UW1_0257	36.485	1203	438.915		3-CAP_IB-HKU-1_14130_6	4.907	428	21.002
CAP2UW1_2597	24.541	1287	315.843		3-CAP_IB-HKU-1_14130_7	4.893	1203	58.8628
CAP2UW1_2598	33.858	614	207.888		3-CAP_IB-HKU-1_14130_8	8.317	420	34.9314
CAP2UW1_2599	22.257	498	110.84		3-CAP_IB-HKU-1_14130_9	6.446	1611	103.845
CAP2UW1_2600	19.894	480	95.4912		3-CAP_IB-HKU-1_14130_10	4.461	581	25.9184
CAP2UW1_2601	16.441	699	114.923		3-CAP_IB-HKU-1_14130_11	4.834	1095	52.9323
CAP2UW1_2602	25.733	819	210.753		3-CAP_IB-HKU-1_14130_12	4.96	1129	55.9984
CAP2UW1_2603	17.836	549	97.9196		3-CAP_IB-HKU-1_14131_1	6.372	768	48.937
CAP2UW1_2604	30.739	1122	344.892		3-CAP_IB-HKU-1_14131_2	7.817	676	52.8429
CAP2UW1_2605	16.108	669	107.763		3-CAP_IB-HKU-1_14171_1	8.184	1123	91.9063
CAP2UW1_2606	24.911	1235	307.651		3-CAP_IB-HKU-1_14171_2	6.071	593	36.001
CAP2UW1_0258	28.26	1512	427.291		3-CAP_IB-HKU-1_14171_3	8.936	1262	112.772
CAP2UW1_2607	17.035	570	97.0995		3-CAP_IB-HKU-1_14171_4	6.281	683	42.8992
CAP2UW1_2608	25.772	1845	475.493		3-CAP_IB-HKU-1_14207_1	4.97	603	29.9691
CAP2UW1_2609	23.024	2814	647.895		3-CAP_IB-HKU-1_14207_2	6.451	927	59.8008
CAP2UW1_2610	17.146	219	37.5497		3-CAP_IB-HKU-1_14207_3	12.196	597	72.8101
CAP2UW1_2611	21.573	492	106.139		3-CAP_IB-HKU-1_14207_4	16.506	1155	190.644
CAP2UW1_2612	24.516	885	216.967		3-CAP_IB-HKU-1_14212_1	4.79	689	33.0031
CAP2UW1_2613	31.362	876	274.731		3-CAP_IB-HKU-1_14212_2	4.331	1039	44.9991
CAP2UW1_2614	23.334	413	96.3694		3-CAP_IB-HKU-1_14212_3	8.815	1384	122
CAP2UW1_2615	18.107	540	97.7778		3-CAP_IB-HKU-1_14212_4	7.264	523	37.9907
CAP2UW1_2616	11.857	420	49.7994		3-CAP_IB-HKU-1_14233_1	1.383	141	1.95003
CAP2UW1_0259	23.716	633	150.122		3-CAP_IB-HKU-1_14233_2	5.306	1071	56.8273
CAP2UW1_2617	20.752	717	148.792		3-CAP_IB-HKU-1_14233_3	9.714	924	89.7574
CAP2UW1_2618	22.198	1132	251.281		3-CAP_IB-HKU-1_14233_4	8.878	1216	107.956
CAP2UW1_2619	17.493	432	75.5698		3-CAP_IB-HKU-1_14233_5	9.5	304	28.88
CAP2UW1_2620	21.582	777	167.692		3-CAP_IB-HKU-1_14233_6	7.373	1505	110.964
CAP2UW1_2621	27.881	1987	553.995		3-CAP_IB-HKU-1_14242_1	9.017	2669	240.664
CAP2UW1_2622	19.058	840	160.087		3-CAP_IB-HKU-1_14250_1	6.914	1227	84.8348
CAP2UW1_2623	19.783	581	114.939		3-CAP_IB-HKU-1_14250_2	3.786	766	29.0008
CAP2UW1_2624	29.491	705	207.912		3-CAP_IB-HKU-1_14250_3	11.253	1519	170.933
CAP2UW1_2625	18.43	1128	207.89		3-CAP_IB-HKU-1_14250_4	7.741	555	42.9626
CAP2UW1_2626	23.142	1376	318.434		3-CAP_IB-HKU-1_14250_5	10.78	1965	211.827
CAP2UW1_0260	28.244	1944	549.063		3-CAP_IB-HKU-1_14250_6	9.088	1911	173.672
CAP2UW1_2627	25.934	1104	286.311		3-CAP_IB-HKU-1_14250_7	7.077	195	13.8002
CAP2UW1_2628	20.496	903	185.079		3-CAP_IB-HKU-1_14442_1	5.562	642	35.708
CAP2UW1_2629	33.261	1263	420.086		3-CAP_IB-HKU-1_14442_2	6.976	1303	90.8973
CAP2UW1_2630	27.173	1623	441.018		3-CAP_IB-HKU-1_14539_1	10.732	567	60.8504
CAP2UW1_2631	17.841	522	93.13		3-CAP_IB-HKU-1_14539_2	9.336	1253	116.98
CAP2UW1_2632	18.566	498	92.4587		3-CAP_IB-HKU-1_14539_3	8.9	2154	191.706
CAP2UW1_2633	20.624	930	191.803		3-CAP_IB-HKU-1_14539_4	6.828	657	44.86
CAP2UW1_2634	23.416	657	153.843		3-CAP_IB-HKU-1_14539_5	7.724	1329	102.652
CAP2UW1_2635	22.839	864	197.329		3-CAP_IB-HKU-1_14539_6	7.164	933	66.8401
CAP2UW1_2636	22.252	477	106.142		3-CAP_IB-HKU-1_14539_7	3.385	975	33.0037
CAP2UW1_0261	30.189	966	291.626		3-CAP_IB-HKU-1_14539_8	6.479	447	28.9611
CAP2UW1_2637	17.732	687	121.819		3-CAP_IB-HKU-1_14542_1	4.283	467	20.0016
CAP2UW1_2638	23.123	1209	279.557		3-CAP_IB-HKU-1_14542_2	5.571	624	34.763
CAP2UW1_2639	28.894	1962	566.9		3-CAP_IB-HKU-1_14542_3	9.714	741	71.9807
CAP2UW1_2640	25.851	2580	666.956		3-CAP_IB-HKU-1_14542_4	8.285	1275	105.634
CAP2UW1_2641	20.548	1116	229.316		3-CAP_IB-HKU-1_14542_5	5.318	732	38.9278
CAP2UW1_2642	21.101	3050	643.581		3-CAP_IB-HKU-1_14542_6	7.863	1093	85.9426
CAP2UW1_2643	87.481	1386	1212.49		3-CAP_IB-HKU-1_14542_7	7.227	1077	77.8348
CAP2UW1_2644	19.703	1140	224.614		3-CAP_IB-HKU-1_14549_1	4.901	938	45.9714
CAP2UW1_2645	53.206	1299	691.146		3-CAP_IB-HKU-1_14549_2	8.358	441	36.8588
CAP2UW1_2646	33.735	1011	341.061		3-CAP_IB-HKU-1_14549_3	9.187	1075	98.7602
CAP2UW1_0262	25	1248	312		3-CAP_IB-HKU-1_14549_4	9.388	477	44.7808
CAP2UW1_2647	17.691	375	66.3413		3-CAP_IB-HKU-1_14549_5	6.122	686	41.9969
CAP2UW1_2648	21.87	1059	231.603		3-CAP_IB-HKU-1_14600_1	6.011	461	27.7107
CAP2UW1_2649	22.788	609	138.779		3-CAP_IB-HKU-1_14600_2	5.229	918	48.0022
CAP2UW1_2650	15.603	315	49.1495		3-CAP_IB-HKU-1_14673_1	4.578	609	27.88
CAP2UW1_2651	19.573	1250	244.662		3-CAP_IB-HKU-1_14673_2	4.014	294	11.8012
CAP2UW1_2652	16.038	369	59.1802		3-CAP_IB-HKU-1_14673_3	4.759	399	18.9884
CAP2UW1_2653	25.087	1350	338.675		3-CAP_IB-HKU-1_14673_4	6.779	973	65.9597
CAP2UW1_2654	21.262	405	86.1111		3-CAP_IB-HKU-1_14719_1	4.283	276	11.8211
CAP2UW1_2655	21.608	273	58.9898		3-CAP_IB-HKU-1_14719_2	3.426	291	9.96966
CAP2UW1_2656	20.594	711	146.423		3-CAP_IB-HKU-1_14719_3	4.472	644	28.7997
CAP2UW1_0263	23.335	1185	276.52		3-CAP_IB-HKU-1_14719_4	3.722	403	14.9997
CAP2UW1_2657	20.326	267	54.2704		3-CAP_IB-HKU-1_14719_5	2.017	288	5.80896
CAP2UW1_2658	20.901	747	156.13		3-CAP_IB-HKU-1_14871_1	5.269	335	17.6512
CAP2UW1_2659	20.993	1494	313.635		3-CAP_IB-HKU-1_14871_2	7.983	813	64.9018
CAP2UW1_2660	22.431	3387	759.738		3-CAP_IB-HKU-1_14871_3	6.669	1107	73.8258
CAP2UW1_2661	24.155	3579	864.507		3-CAP_IB-HKU-1_14871_4	4.293	345	14.8109
CAP2UW1_2662	22.905	1194	273.486		3-CAP_IB-HKU-1_14871_5	7.438	847	62.9999
CAP2UW1_2663	19.864	596	118.389		3-CAP_IB-HKU-1_14871_6	8.081	480	38.7888
CAP2UW1_2664	20.722	1206	249.907		3-CAP_IB-HKU-1_14871_7	3.524	227	7.99948
CAP2UW1_2665	24.21	630	152.523		3-CAP_IB-HKU-1_15038_1	4.041	147	5.94027
CAP2UW1_2666	20.765	858	178.164		3-CAP_IB-HKU-1_15038_2	7.424	1829	135.785
CAP2UW1_0264	24.494	849	207.954		3-CAP_IB-HKU-1_15038_3	8.756	1038	90.8873
CAP2UW1_2667	22.66	780	176.748		3-CAP_IB-HKU-1_15038_4	10.365	510	52.8615
CAP2UW1_2668	21.204	480	101.779		3-CAP_IB-HKU-1_15038_5	9.033	453	40.9195
CAP2UW1_2669	22.481	1098	246.841		3-CAP_IB-HKU-1_15038_6	8.929	1164	103.934
CAP2UW1_2670	21.836	513	112.019		3-CAP_IB-HKU-1_15038_7	7.002	1140	79.8228
CAP2UW1_2671	19.436	828	160.93		3-CAP_IB-HKU-1_15038_8	8.667	933	80.8631
CAP2UW1_2672	21.094	1188	250.597		3-CAP_IB-HKU-1_15038_9	12.65	1136	143.704
CAP2UW1_2673	21.795	1614	351.771		3-CAP_IB-HKU-1_15038_10	9.336	456	42.5722
CAP2UW1_2674	23.734	732	173.733		3-CAP_IB-HKU-1_15038_11	5.362	614	32.9227
CAP2UW1_2675	16.188	288	46.6214		3-CAP_IB-HKU-1_15038_12	10.325	1491	153.946
CAP2UW1_2676	24.271	2772	672.792		3-CAP_IB-HKU-1_15043_1	5.019	215	10.7909
CAP2UW1_0265	24.589	738	181.467		3-CAP_IB-HKU-1_15043_2	6.605	438	28.9299
CAP2UW1_2677	31.943	435	138.952		3-CAP_IB-HKU-1_15043_3	7.214	443	31.958
CAP2UW1_2678	20.788	17564	3651.2		3-CAP_IB-HKU-1_15043_4	9.604	1113	106.893
CAP2UW1_2679	21.704	1281	278.028		3-CAP_IB-HKU-1_15043_5	5.717	892	50.9956
CAP2UW1_2680	21.317	2141	456.397		3-CAP_IB-HKU-1_15043_6	9.105	1283	116.817
CAP2UW1_2681	19.749	291	57.4696		3-CAP_IB-HKU-1_15043_7	9.433	550	51.8815
CAP2UW1_2682	19.993	435	86.9695		3-CAP_IB-HKU-1_15045_1	6.819	365	24.8894
CAP2UW1_2683	22.753	2730	621.157		3-CAP_IB-HKU-1_15045_2	5.75	400	23
CAP2UW1_2684	25.178	1071	269.656		3-CAP_IB-HKU-1_15045_3	9.357	294	27.5096
CAP2UW1_2685	22.198	1323	293.68		3-CAP_IB-HKU-1_15045_4	6.72	1263	84.8736
CAP2UW1_2686	20.548	1145	235.275		3-CAP_IB-HKU-1_15198_1	5.537	756	41.8597
CAP2UW1_0266	25.296	885	223.87		3-CAP_IB-HKU-1_15198_2	4.741	864	40.9622
CAP2UW1_2687	20.9	1620	338.58		3-CAP_IB-HKU-1_15252_1	5.24	1355	71.002
CAP2UW1_2688	22.723	1200	272.676		3-CAP_IB-HKU-1_15252_2	5.628	1313	73.8956
CAP2UW1_2689	12.31	171	21.0501		3-CAP_IB-HKU-1_15252_3	2.723	220	5.9906
CAP2UW1_2690	20.538	509	104.538		3-CAP_IB-HKU-1_15252_4	6.379	390	24.8781
CAP2UW1_2691	12.333	156	19.2395		3-CAP_IB-HKU-1_15277_1	4.773	732	34.9384
CAP2UW1_2692	24.82	927	230.081		3-CAP_IB-HKU-1_15277_2	6.857	551	37.7821
CAP2UW1_2693	27.131	789	214.064		3-CAP_IB-HKU-1_15277_3	12.955	492	63.7386
CAP2UW1_2694	16.919	1019	172.405		3-CAP_IB-HKU-1_15277_4	6.976	454	31.671
CAP2UW1_2695	22.253	435	96.8006		3-CAP_IB-HKU-1_15277_5	8.967	1338	119.978
CAP2UW1_2697	23.875	1677	400.384		3-CAP_IB-HKU-1_15277_6	6.764	887	59.9967
CAP2UW1_0028	27.162	597	162.157		3-CAP_IB-HKU-1_15277_7	5.786	1175	67.9855
CAP2UW1_0267	22.506	891	200.528		3-CAP_IB-HKU-1_15277_8	9.598	936	89.8373
CAP2UW1_2698	22.169	645	142.99		3-CAP_IB-HKU-1_15277_9	9.095	1548	140.791
CAP2UW1_2699	22.123	1089	240.919		3-CAP_IB-HKU-1_15283_1	3.035	229	6.95015
CAP2UW1_2700	20.204	558	112.738		3-CAP_IB-HKU-1_15283_2	14.703	1346	197.902
CAP2UW1_2701	20.049	772	154.778		3-CAP_IB-HKU-1_15297_1	15.32	482	73.8424
CAP2UW1_2703	19.772	676	133.659		3-CAP_IB-HKU-1_15297_2	21.036	1359	285.879
CAP2UW1_2704	11.581	210	24.3201		3-CAP_IB-HKU-1_15316_1	5.275	1421	74.9578
CAP2UW1_2705	7.186	113	8.12018		3-CAP_IB-HKU-1_15316_2	6.466	665	42.9989
CAP2UW1_2706	25.844	672	173.672		3-CAP_IB-HKU-1_15316_3	5.344	633	33.8275
CAP2UW1_0268	23.511	707	166.223		3-CAP_IB-HKU-1_15316_4	5.857	1466	85.8636
CAP2UW1_2708	25.86	1942	502.201		3-CAP_IB-HKU-1_15316_5	7.27	330	23.991
CAP2UW1_2709	23.087	828	191.16		3-CAP_IB-HKU-1_15432_1	2.183	180	3.9294
CAP2UW1_2710	20.989	1761	369.616		3-CAP_IB-HKU-1_15432_2	10.193	607	61.8715
CAP2UW1_2711	20.851	624	130.11		3-CAP_IB-HKU-1_15448_2	5.573	1182	65.8729
CAP2UW1_2712	22.589	859	194.04		3-CAP_IB-HKU-1_15448_3	4.984	641	31.9474
CAP2UW1_2713	52.695	950	500.603		3-CAP_IB-HKU-1_15448_4	5.351	948	50.7275
CAP2UW1_2714	26.533	612	162.382		3-CAP_IB-HKU-1_15448_5	3.571	417	14.8911
CAP2UW1_2715	18.953	576	109.169		3-CAP_IB-HKU-1_15454_1	6.424	743	47.7303
CAP2UW1_2716	58.377	1092	637.477		3-CAP_IB-HKU-1_15454_2	5.117	366	18.7282
CAP2UW1_2717	20.85	1122	233.937		3-CAP_IB-HKU-1_15588_1	4.803	603	28.9621
CAP2UW1_0269	37.406	981	366.953		3-CAP_IB-HKU-1_15588_2	6.281	1113	69.9075
CAP2UW1_2718	18.757	375	70.3388		3-CAP_IB-HKU-1_15588_3	5.885	556	32.7206
CAP2UW1_2719	17.008	503	85.5502		3-CAP_IB-HKU-1_15607_1	5.992	363	21.751
CAP2UW1_2720	18.539	762	141.267		3-CAP_IB-HKU-1_15607_2	6.463	525	33.9308
CAP2UW1_2721	15.754	264	41.5906		3-CAP_IB-HKU-1_15607_3	2.694	183	4.93002
CAP2UW1_2722	27.851	525	146.218		3-CAP_IB-HKU-1_15607_4	6.383	423	27.0001
CAP2UW1_2723	25.004	1323	330.803		3-CAP_IB-HKU-1_15607_5	8.483	1320	111.976
CAP2UW1_2724	20.24	795	160.908		3-CAP_IB-HKU-1_15607_6	5.913	149	8.81037
CAP2UW1_2725	17.086	198	33.8303		3-CAP_IB-HKU-1_15607_7	3.14	114	3.5796
CAP2UW1_0270	19.566	888	173.746		3-CAP_IB-HKU-1_15607_8	6.438	105	6.7599
CAP2UW1_2727	18.126	573	103.862		3-CAP_IB-HKU-1_15610_1	6.892	710	48.9332
CAP2UW1_2728	20.554	1053	216.434		3-CAP_IB-HKU-1_15610_2	6.682	657	43.9007
CAP2UW1_2729	22.398	231	51.7394		3-CAP_IB-HKU-1_15610_3	5.981	516	30.862
CAP2UW1_2730	23.581	2151	507.227		3-CAP_IB-HKU-1_15610_4	6.014	828	49.7959
CAP2UW1_2731	26.707	627	167.453		3-CAP_IB-HKU-1_15686_1	7.164	432	30.9485
CAP2UW1_2732	22.344	968	216.29		3-CAP_IB-HKU-1_15686_2	9.389	668	62.7185
CAP2UW1_2733	19.833	1053	208.841		3-CAP_IB-HKU-1_15686_3	11.433	750	85.7475
CAP2UW1_2734	19.04	1029	195.922		3-CAP_IB-HKU-1_15686_4	3.781	210	7.9401
CAP2UW1_2735	22.202	1668	370.329		3-CAP_IB-HKU-1_15686_5	8.552	478	40.8786
CAP2UW1_2736	23.338	792	184.837		3-CAP_IB-HKU-1_15686_6	8.408	1997	167.908
CAP2UW1_0271	45.375	309	140.209		3-CAP_IB-HKU-1_15686_7	7.691	585	44.9924
CAP2UW1_2737	20.48	1530	313.344		3-CAP_IB-HKU-1_15686_8	6.477	463	29.9885
CAP2UW1_2738	19.371	528	102.279		3-CAP_IB-HKU-1_15686_9	5.19	1212	62.9028
CAP2UW1_2739	20.7	1206	249.642		3-CAP_IB-HKU-1_15686_10	7.018	597	41.8975
CAP2UW1_2740	19.425	711	138.112		3-CAP_IB-HKU-1_15686_11	8.925	839	74.8808
CAP2UW1_2741	10.182	170	17.3094		3-CAP_IB-HKU-1_15704_1	4.193	2003	83.9858
CAP2UW1_4406	18.942	918	173.888		3-CAP_IB-HKU-1_15704_2	4.07	1032	42.0024
CAP2UW1_4407	21.11	909	191.89		3-CAP_IB-HKU-1_15704_3	3.975	629	25.0027
CAP2UW1_4408	15.92	162	25.7904		3-CAP_IB-HKU-1_15788_1	7.2	1248	89.856
CAP2UW1_4409	23.063	1106	255.077		3-CAP_IB-HKU-1_15788_2	7.11	645	45.8595
CAP2UW1_0272	31.502	1680	529.234		3-CAP_IB-HKU-1_15810_1	8.458	2565	216.948
CAP2UW1_2747	36.84	1080	397.872		3-CAP_IB-HKU-1_15810_2	15.353	1098	168.576
CAP2UW1_2748	50.34	156	78.5304		3-CAP_IB-HKU-1_15810_3	8.178	697	57.0007
CAP2UW1_2749	51.44	234	120.37		3-CAP_IB-HKU-1_15810_4	6.936	691	47.9278
CAP2UW1_2750	22.87	2733	625.037		3-CAP_IB-HKU-1_15818_1	5.976	333	19.9001
CAP2UW1_2751	22.938	993	227.774		3-CAP_IB-HKU-1_15818_2	6.897	348	24.0016
CAP2UW1_2752	17.93	299	53.6107		3-CAP_IB-HKU-1_15818_3	6.631	271	17.97
CAP2UW1_2753	16.094	342	55.0415		3-CAP_IB-HKU-1_15818_4	5.944	520	30.9088
CAP2UW1_2754	20.844	870	181.343		3-CAP_IB-HKU-1_15818_5	8.098	727	58.8725
CAP2UW1_2755	66.362	2430	1612.6		3-CAP_IB-HKU-1_15818_6	9.096	1186	107.879
CAP2UW1_0273	25.697	720	185.018		3-CAP_IB-HKU-1_15818_7	6.175	905	55.8837
CAP2UW1_2756	20.612	309	63.6911		3-CAP_IB-HKU-1_15818_8	4.447	627	27.8827
CAP2UW1_2757	77.103	1212	934.488		3-CAP_IB-HKU-1_15818_9	5.583	1377	76.8779
CAP2UW1_2758	28.513	1683	479.874		3-CAP_IB-HKU-1_15818_10	6.871	666	45.7609
CAP2UW1_2759	23.563	2304	542.892		3-CAP_IB-HKU-1_15818_11	4.014	497	19.9496
CAP2UW1_2760	20.667	546	112.842		3-CAP_IB-HKU-1_15908_1	14.261	701	99.9696
CAP2UW1_2761	20.926	1059	221.606		3-CAP_IB-HKU-1_15908_2	9.356	672	62.8723
CAP2UW1_2763	22.117	1827	404.078		3-CAP_IB-HKU-1_15908_3	6.401	779	49.8638
CAP2UW1_2764	23.196	939	217.81		3-CAP_IB-HKU-1_15908_4	7.84	801	62.7984
CAP2UW1_2765	15.765	1566	246.88		3-CAP_IB-HKU-1_15908_5	6.054	892	54.0017
CAP2UW1_2766	21.792	1314	286.347		3-CAP_IB-HKU-1_15908_6	12.04	605	72.842
CAP2UW1_0274	25.948	504	130.778		3-CAP_IB-HKU-1_16040_1	7.6	1551	117.876
CAP2UW1_2767	16.394	1334	218.696		3-CAP_IB-HKU-1_16040_2	6.792	750	50.94
CAP2UW1_2768	25.506	2038	519.812		3-CAP_IB-HKU-1_16040_3	14.567	905	131.831
CAP2UW1_2769	13.029	558	72.7018		3-CAP_IB-HKU-1_16040_4	9.012	2073	186.819
CAP2UW1_2770	20.629	2394	493.858		3-CAP_IB-HKU-1_16040_5	7.493	531	39.7878
CAP2UW1_2771	22.631	2145	485.435		3-CAP_IB-HKU-1_16040_6	4.887	753	36.7991
CAP2UW1_2772	19.655	1074	211.095		3-CAP_IB-HKU-1_16040_7	5.801	720	41.7672
CAP2UW1_2773	22.297	1451	323.529		3-CAP_IB-HKU-1_16040_8	6.755	664	44.8532
CAP2UW1_2774	17.548	363	63.6992		3-CAP_IB-HKU-1_16040_9	7.482	384	28.7309
CAP2UW1_2775	19.599	945	185.211		3-CAP_IB-HKU-1_16040_10	5.487	600	32.922
CAP2UW1_2776	31.055	1661	515.824		3-CAP_IB-HKU-1_16040_11	6.075	493	29.9498
CAP2UW1_0275	21.785	878	191.272		3-CAP_IB-HKU-1_16040_12	6.435	168	10.8108
CAP2UW1_2777	14.274	186	26.5496		3-CAP_IB-HKU-1_16043_1	11.121	1095	121.775
CAP2UW1_2778	13.895	239	33.209		3-CAP_IB-HKU-1_16043_2	5.67	279	15.8193
CAP2UW1_2779	29.602	2679	793.038		3-CAP_IB-HKU-1_16043_3	6.782	308	20.8886
CAP2UW1_2780	22.163	1500	332.445		3-CAP_IB-HKU-1_16065_1	4.72	186	8.7792
CAP2UW1_2781	13.832	351	48.5503		3-CAP_IB-HKU-1_16065_2	6.979	585	40.8272
CAP2UW1_2782	27.658	678	187.521		3-CAP_IB-HKU-1_16065_3	9.808	1049	102.886
CAP2UW1_2783	22.566	723	163.152		3-CAP_IB-HKU-1_16065_4	6.94	1224	84.9456
CAP2UW1_2784	27.789	1402	389.602		3-CAP_IB-HKU-1_16065_5	7.742	811	62.7876
CAP2UW1_2785	18.977	219	41.5596		3-CAP_IB-HKU-1_16065_6	7.34	692	50.7928
CAP2UW1_2786	29.267	1332	389.836		3-CAP_IB-HKU-1_16065_7	5.108	665	33.9682
CAP2UW1_0276	28.064	825	231.528		3-CAP_IB-HKU-1_16065_8	4.017	120	4.8204
CAP2UW1_2787	30.512	1257	383.536		3-CAP_IB-HKU-1_16065_9	6.67	894	59.6298
CAP2UW1_2788	19.412	1035	200.914		3-CAP_IB-HKU-1_16065_10	7.868	380	29.8984
CAP2UW1_2789	21.069	651	137.159		3-CAP_IB-HKU-1_16065_11	8.762	2248	196.97
CAP2UW1_2790	27.214	639	173.897		3-CAP_IB-HKU-1_16091_1	5.986	516	30.8878
CAP2UW1_2791	27.334	1848	505.132		3-CAP_IB-HKU-1_16091_2	6.922	387	26.7881
CAP2UW1_2792	19.737	957	188.883		3-CAP_IB-HKU-1_16091_3	11.043	1802	198.995
CAP2UW1_2793	23.635	1530	361.615		3-CAP_IB-HKU-1_16091_4	6.398	1122	71.7856
CAP2UW1_2794	19.201	1296	248.845		3-CAP_IB-HKU-1_16091_5	5.3	1639	86.867
CAP2UW1_2795	26.426	1080	285.401		3-CAP_IB-HKU-1_16224_1	11.024	1658	182.778
CAP2UW1_2796	21.473	879	188.748		3-CAP_IB-HKU-1_16224_2	8.424	1398	117.768
CAP2UW1_0029	26.262	2994	786.284		3-CAP_IB-HKU-1_16224_3	5.039	516	26.0012
CAP2UW1_0277	22.267	572	127.367		3-CAP_IB-HKU-1_16224_4	6.081	1200	72.972
CAP2UW1_2797	16.008	387	61.951		3-CAP_IB-HKU-1_16224_5	6.183	240	14.8392
CAP2UW1_2798	19.22	903	173.557		3-CAP_IB-HKU-1_16224_6	5.076	471	23.908
CAP2UW1_2799	18.56	789	146.438		3-CAP_IB-HKU-1_16224_7	17.991	2583	464.708
CAP2UW1_2800	15.62	647	101.061		3-CAP_IB-HKU-1_16224_8	8.19	232	19.0008
CAP2UW1_2801	18.035	711	128.229		3-CAP_IB-HKU-1_16224_9	6.815	763	51.9984
CAP2UW1_2803	8.444	135	11.3994		3-CAP_IB-HKU-1_16224_10	3.15	1365	42.9975
CAP2UW1_2804	21.132	999	211.109		3-CAP_IB-HKU-1_16224_11	3.127	990	30.9573
CAP2UW1_2805	23.524	699	164.433		3-CAP_IB-HKU-1_16224_12	3.187	465	14.8195
CAP2UW1_2806	24.461	800	195.688		3-CAP_IB-HKU-1_16230_1	6.006	512	30.7507
CAP2UW1_2807	22.488	1331	299.315		3-CAP_IB-HKU-1_16230_2	6.582	273	17.9689
CAP2UW1_2808	21.649	1389	300.705		3-CAP_IB-HKU-1_16230_3	5.397	315	17.0006
CAP2UW1_2809	24.332	2085	507.322		3-CAP_IB-HKU-1_16230_4	6.27	222	13.9194
CAP2UW1_2810	22.403	927	207.676		3-CAP_IB-HKU-1_16230_5	8.591	254	21.8211
CAP2UW1_2811	19.497	290	56.5413		3-CAP_IB-HKU-1_16316_1	9.304	526	48.939
CAP2UW1_2812	19.285	291	56.1193		3-CAP_IB-HKU-1_16316_2	7.215	317	22.8715
CAP2UW1_2813	17.779	289	51.3813		3-CAP_IB-HKU-1_16316_3	16.499	369	60.8813
CAP2UW1_2814	23.199	2655	615.933		3-CAP_IB-HKU-1_16316_4	7.09	267	18.9303
CAP2UW1_2815	20.981	858	180.017		3-CAP_IB-HKU-1_16316_5	10.834	193	20.9096
CAP2UW1_0278	25.443	885	225.171		3-CAP_IB-HKU-1_16316_6	8.071	407	32.849
CAP2UW1_2816	19.774	579	114.491		3-CAP_IB-HKU-1_16316_7	7.737	851	65.8419
CAP2UW1_2817	9.937	159	15.7998		3-CAP_IB-HKU-1_16316_8	5.833	114	6.64962
CAP2UW1_2818	22.939	879	201.634		3-CAP_IB-HKU-1_16326_1	7.023	441	30.9714
CAP2UW1_2819	20.662	675	139.469		3-CAP_IB-HKU-1_16326_2	9.467	495	46.8616
CAP2UW1_2820	29.669	1452	430.794		3-CAP_IB-HKU-1_16326_3	9.797	479	46.9276
CAP2UW1_2821	30.119	495	149.089		3-CAP_IB-HKU-1_16326_4	7.73	970	74.981
CAP2UW1_2822	17.151	425	72.8918		3-CAP_IB-HKU-1_16326_5	7.296	1164	84.9254
CAP2UW1_2823	24.754	1736	429.729		3-CAP_IB-HKU-1_16326_6	6.007	283	16.9998
CAP2UW1_2824	31.39	900	282.51		3-CAP_IB-HKU-1_16328_1	9.364	1236	115.739
CAP2UW1_2825	30.771	813	250.168		3-CAP_IB-HKU-1_16328_2	7.964	1203	95.8069
CAP2UW1_0279	18.04	824	148.65		3-CAP_IB-HKU-1_16328_3	8.604	1542	132.674
CAP2UW1_2826	21.691	576	124.94		3-CAP_IB-HKU-1_16328_4	6.612	603	39.8704
CAP2UW1_2827	19.895	1530	304.394		3-CAP_IB-HKU-1_16328_5	4.225	213	8.99925
CAP2UW1_2828	22.712	642	145.811		3-CAP_IB-HKU-1_16367_1	4.054	148	5.99992
CAP2UW1_2829	25.55	1527	390.149		3-CAP_IB-HKU-1_16367_2	6.696	1010	67.6296
CAP2UW1_2830	23.58	803	189.347		3-CAP_IB-HKU-1_16432_1	10.338	1934	199.937
CAP2UW1_2831	23.432	1230	288.214		3-CAP_IB-HKU-1_16432_2	9.623	1349	129.814
CAP2UW1_2832	19.637	606	119		3-CAP_IB-HKU-1_16432_3	6.748	679	45.8189
CAP2UW1_2833	17	257	43.69		3-CAP_IB-HKU-1_16432_4	17.429	1124	195.902
CAP2UW1_2834	20.849	1220	254.358		3-CAP_IB-HKU-1_16432_5	8.655	229	19.8199
CAP2UW1_2835	25.526	1011	258.068		3-CAP_IB-HKU-1_16445_1	7.56	962	72.7272
CAP2UW1_0281	32.596	696	226.868		3-CAP_IB-HKU-1_16445_2	9.489	2855	270.911
CAP2UW1_2836	5.473	93	5.08989		3-CAP_IB-HKU-1_16445_3	8.913	516	45.9911
CAP2UW1_2837	15.069	624	94.0306		3-CAP_IB-HKU-1_16445_4	6.672	479	31.9589
CAP2UW1_2838	24.154	1752	423.178		3-CAP_IB-HKU-1_16445_5	8.204	402	32.9801
CAP2UW1_2839	20.982	1371	287.663		3-CAP_IB-HKU-1_16447_1	14.267	2593	369.943
CAP2UW1_2840	21.232	969	205.738		3-CAP_IB-HKU-1_16447_2	13.215	1300	171.795
CAP2UW1_2841	18.774	606	113.77		3-CAP_IB-HKU-1_16447_3	8.268	518	42.8282
CAP2UW1_2842	21.399	819	175.258		3-CAP_IB-HKU-1_16482_1	12.475	1474	183.881
CAP2UW1_2843	19.328	597	115.388		3-CAP_IB-HKU-1_16482_2	6.565	1217	79.8961
CAP2UW1_2844	24.978	1185	295.989		3-CAP_IB-HKU-1_16485_1	5.752	762	43.8302
CAP2UW1_2845	24.004	771	185.071		3-CAP_IB-HKU-1_16485_2	6.821	615	41.9492
CAP2UW1_0282	20.967	510	106.932		3-CAP_IB-HKU-1_16485_3	6.682	579	38.6888
CAP2UW1_2846	29.434	438	128.921		3-CAP_IB-HKU-1_16485_4	6.609	588	38.8609
CAP2UW1_2847	21.486	519	111.512		3-CAP_IB-HKU-1_16485_5	5.485	237	12.9994
CAP2UW1_2848	24.385	2301	561.099		3-CAP_IB-HKU-1_16485_6	5.913	575	33.9997
CAP2UW1_2849	22.723	1367	310.623		3-CAP_IB-HKU-1_16485_7	9.345	1893	176.901
CAP2UW1_3764	20.341	1205	245.109		3-CAP_IB-HKU-1_16485_8	7.683	872	66.9958
CAP2UW1_3765	21.673	820	177.719		3-CAP_IB-HKU-1_16485_9	4.392	296	13.0003
CAP2UW1_2852	24.698	795	196.349		3-CAP_IB-HKU-1_16485_10	9.706	717	69.592
CAP2UW1_2853	21.488	561	120.548		3-CAP_IB-HKU-1_16491_2	6.12	1288	78.8256
CAP2UW1_2854	23.548	722	170.017		3-CAP_IB-HKU-1_16491_3	5.662	989	55.9972
CAP2UW1_2855	23.081	897	207.037		3-CAP_IB-HKU-1_16517_1	7.358	1571	115.594
CAP2UW1_0283	27.017	1423	384.452		3-CAP_IB-HKU-1_16517_2	17.055	309	52.7
CAP2UW1_2856	25.918	744	192.83		3-CAP_IB-HKU-1_16517_3	21.287	202	42.9997
[truncated: 2,271 more rows]

## Sheet: Total_reads
Name	IIA_1	IIA_2	IIA_3	IIA_4	IIA_5	IIA_6	IB_1	IB_2	IIA_DNA	IIB_DNA
total reads	256007994	202317784	252399352	214039116	257649257	279356366	23888110	23860342	31472718	28542368

## Sheet: IIA_RPKM
Name	B_15min_An	D_52min_An	F_92min_An	H_11min_Ae	J_51min_Ae	N_134min_Ae	DNA2_RPKM
CAP2UW1_0001	32.2813	46.8252	57.1094	27.9137	77.0095	47.0048	26.1568
CAP2UW1_0002	33.0566	47.3896	46.6691	30.0452	90.239	54.9515	22.5718
CAP2UW1_0003	22.5672	26.4033	33.0984	21.1777	73.6681	49.4097	30.45
CAP2UW1_0004	27.0281	25.5645	24.3669	25.5679	58.3893	41.5529	20.8665
CAP2UW1_0005	7.47903	8.4565	5.44537	2.67923	13.3728	10.8747	27.8747
CAP2UW1_0007	10.4275	7.42469	8.55311	3.64941	16.691	15.8242	27.1068
CAP2UW1_0008	3.8376	3.06752	4.22263	1.61882	4.67282	4.10562	28.2018
CAP2UW1_0009	6.42018	5.25821	6.72271	2.18691	7.82443	7.82574	27.699
CAP2UW1_0010	2.94417	2.47136	3.81414	1.08085	4.57639	5.10235	26.3464
CAP2UW1_0011	3.67441	10.053	7.25243	1.97968	6.67706	6.94696	20.9522
CAP2UW1_0012	6.80479	7.6601	7.42198	3.17107	10.107	9.93719	26.6957
CAP2UW1_0013	12.3125	8.32557	14.7331	5.96885	17.6943	16.4011	22.6569
CAP2UW1_0014	10.684	7.91226	13.5615	6.53717	19.4829	16.4127	20.5845
CAP2UW1_0015	14.2135	8.33948	13.7709	9.42641	53.568	46.5829	21.1242
CAP2UW1_0016	17.5989	16.2035	46.9756	9.76417	33.5447	28.2415	24.9566
CAP2UW1_0017	103.581	106.008	189.71	57.373	183.989	125.209	34.402
CAP2UW1_0018	63.8358	24.888	22.5392	25.6321	84.2712	61.659	24.4798
CAP2UW1_0019	398.959	258.593	330.401	170.048	460.41	321.935	25.7143
CAP2UW1_0020	112.72	123.296	123.823	42.3051	125.949	99.837	16.344
CAP2UW1_0021	120.439	131.989	87.677	52.1711	140.372	112.527	21.5678
CAP2UW1_0022	165.096	114.586	147.528	72.2226	184.585	141.509	24.202
CAP2UW1_0023	254.884	195.309	165.672	106.55	295.766	232.087	20.5264
CAP2UW1_0024	204.472	160.663	135.492	89.694	247.208	189.686	24.4088
CAP2UW1_0025	332.814	311.024	287.106	149.436	389.623	295.871	23.7173
CAP2UW1_0026	1598.99	2014.11	1386.82	768.502	1797.83	1585.3	15.5593
CAP2UW1_0027	191.305	234.387	185.826	106.118	280.917	219.167	22.9062
CAP2UW1_0028	101.816	84.176	78.5992	50.3542	161.229	128.813	26.0218
CAP2UW1_0029	37.0279	33.8009	33.3728	20.5673	72.2644	60.7285	25.0582
CAP2UW1_0030	68.0389	86.3996	53.6001	35.0506	125.055	96.8242	21.9868
CAP2UW1_0031	46.9899	31.9108	23.9457	20.8704	70.854	71.3463	43.0723
CAP2UW1_0032	18.7437	10.1136	6.92618	4.17199	24.7455	31.3417	23.3571
CAP2UW1_0033	15.7265	11.2921	7.46879	3.28141	23.936	32.2356	26.3246
CAP2UW1_0034	18.7029	15.1405	20.4285	6.79096	21.4695	29.1429	20.6083
CAP2UW1_0035	30.6809	38.1039	26.113	14.6532	30.062	26.7173	24.9481
CAP2UW1_0036	16.9703	16.3857	12.5685	4.515	22.7819	20.2296	25.7155
CAP2UW1_0037	10.0554	11.843	7.62321	2.72921	13.5523	14.7085	25.6216
CAP2UW1_0038	56.0992	32.0391	33.7661	17.9482	57.0924	69.3171	26.4229
CAP2UW1_0039	29.178	20.6665	21.7244	10.661	37.0672	43.3403	25.084
CAP2UW1_0040	38.1574	13.4665	27.712	15.3032	43.1321	42.9953	21.3906
CAP2UW1_0041	67.0264	37.6755	35.576	29.2037	105.137	96.7563	23.7695
CAP2UW1_0042	52.721	50.6407	49.0146	26.1858	135.309	150.346	23.3639
CAP2UW1_0043	25.5547	15.1491	32.1846	11.8773	63.4231	69.8149	24.7252
CAP2UW1_0044	13.8238	9.16682	17.0702	7.52166	29.0681	32.1154	32.4866
CAP2UW1_0045	6.88455	4.01596	6.58678	2.80323	9.61821	12.8196	20.5462
CAP2UW1_0046	3.90613	2.07856	3.18795	1.91832	6.45161	6.1755	22.0338
CAP2UW1_0047	23.5782	14.0118	24.9551	9.6929	35.1507	32.7838	27.0473
CAP2UW1_0048	13.918	7.00618	16.2518	6.98539	21.2903	18.0025	28.6718
CAP2UW1_0049	9.5011	7.41063	8.87438	4.18334	14.3178	15.1574	23.0759
CAP2UW1_0050	22.5864	15.9988	23.4591	8.08107	37.4661	37.2267	25.6252
CAP2UW1_0051	26.9736	21.3492	31.0466	12.7009	50.872	41.9933	24.8507
CAP2UW1_0052	9.59584	9.0991	11.4603	5.30914	18.3637	17.4249	25.5414
CAP2UW1_0053	5.62611	6.26485	5.42937	2.55713	10.1663	9.56048	33.2628
CAP2UW1_0054	15.7889	7.85486	14.0376	11.1511	35.5301	27.7477	29.0136
CAP2UW1_0055	31.4189	23.897	25.4944	16.4537	66.9599	53.8194	27.135
CAP2UW1_0056	42.4605	32.5993	32.3612	21.8266	88.4687	73.6152	25.5498
CAP2UW1_0057	41.2703	29.8268	34.7014	19.2359	67.6407	56.5586	25.224
CAP2UW1_0058	22.2073	23.6672	36.9711	10.4503	34.9204	28.4578	27.8949
CAP2UW1_0059	4.90874	6.06473	12.4209	2.44	7.46305	7.90817	21.919
CAP2UW1_0060	21.1938	9.19037	15.2521	9.59959	34.4612	32.0072	24.6398
CAP2UW1_0061	3.85872	2.6993	2.76954	1.61027	6.09506	6.36866	26.9349
CAP2UW1_0062	4.15087	2.53949	3.29668	1.66273	6.08937	6.99783	23.4064
CAP2UW1_0063	12.094	9.25176	8.48269	4.55225	22.2301	22.7515	24.7248
CAP2UW1_0065	23.2814	28.0696	20.5302	12.5428	50.1475	34.1898	28.9738
CAP2UW1_0066	13.5794	24.1184	9.89457	6.72676	16.541	12.8193	24.3095
CAP2UW1_0067	13.5508	18.5213	24.1391	6.79809	21.663	15.9275	24.9275
CAP2UW1_0068	34.8155	55.4724	63.6612	28.1736	80.0534	52.2738	15.2181
CAP2UW1_0069	22.3191	40.8519	28.0083	17.9705	60.4165	57.005	55.4308
CAP2UW1_0070	4.10099	5.12205	5.48927	4.30125	11.7141	12.1514	38.7981
CAP2UW1_0071	4.56896	5.49333	10.1051	3.90951	10.1154	9.93216	12.1586
CAP2UW1_0072	1.60471	3.02055	4.30372	2.03548	6.93971	8.08563	37.7945
CAP2UW1_0073	1.40144	1.89911	5.11125	2.03287	5.90581	8.05195	7.60952
CAP2UW1_0074	1.33163	1.23568	2.64882	1.50426	4.6053	6.84067	1.77438
CAP2UW1_0078	0.600943	0.228126	0	0.0718776	0.597115	0.495645	72.7373
CAP2UW1_0079	0.177551	0.280836	0.150075	0.0530914	0.338139	0.542372	7.64363
CAP2UW1_0082	11.416	11.0015	9.5343	6.66143	14.6736	11.5473	24.5562
CAP2UW1_0083	4.86188	3.68075	2.65537	2.38572	8.87732	7.84478	94.1621
CAP2UW1_0084	11.1088	8.09977	9.34957	3.88212	15.9569	14.0807	8.34933
CAP2UW1_0085	0	0.0284064	0	0	0	0	NA
CAP2UW1_0086	19.4335	26.0653	20.3352	11.693	50.8314	37.1909	NA
CAP2UW1_0087	14.8163	15.6614	18.6866	7.73304	32.0166	25.2496	NA
CAP2UW1_0088	11.9763	20.5636	9.26953	5.37726	18.3444	17.1891	124.751
CAP2UW1_0089	15.1237	14.7859	18.1506	6.78844	25.2115	23.8644	90.0917
CAP2UW1_0090	0	0	0	0	0	0	NA
CAP2UW1_0091	0	0	0	0	0	0	NA
CAP2UW1_0092	45.0003	50.9472	131.682	70.7639	137.162	69.6917	46.1362
CAP2UW1_0095	4.01526	3.9933	1.62353	1.27815	6.13137	5.77579	2.7853
CAP2UW1_0097	0	0	0	0	0	0	NA
CAP2UW1_0098	0	1.17932	0	0	0	0	NA
CAP2UW1_0101	0	0	0	0	0	0	NA
CAP2UW1_0103	2.93832	4.10422	1.7599	1.16801	4.78225	7.05544	1.31562
CAP2UW1_0104	0	5.18514	0	0	0	0	NA
CAP2UW1_0105	9.0502	15.8319	7.58261	3.85264	13.9964	16.3122	25.0834
CAP2UW1_0106	9.99592	13.5776	4.30566	4.57072	18.5926	24.8506	16.5084
CAP2UW1_0107	8.70509	9.39759	4.97048	3.65269	15.1621	25.7177	22.6215
CAP2UW1_0108	5.20817	3.44052	2.97148	2.03829	4.81351	11.9673	5.75802
CAP2UW1_0109	7.29635	5.2971	4.02178	2.57403	13.5624	21.9642	31.7502
CAP2UW1_0110	7.93789	8.55582	7.02034	4.28954	19.5424	30.9295	28.5038
CAP2UW1_0113	7.82281	7.1469	8.44864	3.21992	18.0216	33.3102	19.9349
CAP2UW1_0114	4.94224	5.21804	4.49795	2.13154	13.363	24.4214	11.3635
CAP2UW1_0115	3.90613	3.28721	6.52055	1.86882	10.5589	16.2853	39.3539
CAP2UW1_0116	2.16601	3.00259	4.45568	1.44091	6.74684	12.3448	8.51853
CAP2UW1_0117	0.893423	1.70892	1.15909	0.646134	3.13803	5.97879	14.7203
CAP2UW1_0118	5.56456	4.92735	4.70138	1.98362	9.79064	13.89	24.4195
CAP2UW1_0119	6.01156	8.30797	5.76032	1.92183	14.6717	16.6035	85.2675
CAP2UW1_0120	4.94369	10.6964	4.89056	2.48202	12.8869	15.0737	64.1756
CAP2UW1_0121	18.7952	15.1645	27.1884	10.8226	45.8564	39.2233	6.51454
CAP2UW1_0122	8.42857	9.02125	18.8722	5.50883	21.3675	23.4319	23.8027
CAP2UW1_0123	162.815	146.127	137.694	87.4271	673.426	806.065	190.122
CAP2UW1_0124	111.877	141.318	122.697	65.6731	275.178	262.148	12.0677
CAP2UW1_0125	5.41598	6.3109	12.4491	9.13437	26.2202	19.3801	11.5242
CAP2UW1_0126	4.82042	6.87952	11.7079	9.54913	20.3025	10.1218	8.69298
CAP2UW1_0127	89.8409	260.387	74.4767	61.1839	243.817	163.598	10.4619
CAP2UW1_0128	110.805	186.507	111.732	95.2102	315.345	218.91	61.5655
CAP2UW1_0129	0	8.08809	0	0	0	0	NA
CAP2UW1_0130	13.2483	11.2241	11.6631	8.47781	27.8965	20.9857	2.84245
CAP2UW1_0131	30.7865	20.3887	19.7577	12.7252	88.5026	176.487	13.3849
CAP2UW1_0132	3.06881	2.16973	1.93019	0.65169	4.19175	11.3631	3.3807
CAP2UW1_0133	2.14562	4.17695	1.56247	0.855445	3.33459	8.52059	147.182
CAP2UW1_0134	0.914949	1.15775	0.464015	0.084181	1.15388	4.99862	74.4661
CAP2UW1_0135	1.21407	1.46946	0.963724	0.378814	1.07521	3.5071	176.015
CAP2UW1_0136	1.45308	1.58167	1.43424	0.66343	1.97167	5.50551	9.59049
CAP2UW1_0137	0.871529	1.28883	0.628378	0.414455	1.65892	3.94532	25.9569
CAP2UW1_0138	1.4387	1.16723	1.08964	0.549385	2.1047	5.08597	10.1721
CAP2UW1_0139	1.72013	1.47375	1.27219	0.407196	1.97623	6.37113	43.1797
CAP2UW1_0140	28.461	15.4804	14.2425	9.98671	31.3025	44.6326	NA
CAP2UW1_0141	1.09307	1.08821	0.750004	0.365304	1.3816	1.86348	15.6318
CAP2UW1_0142	0.406237	0.553585	0.158479	0.299011	0.610649	1.01185	17.5422
CAP2UW1_0143	2.57097	1.93308	6.78386	1.14387	3.70847	3.21543	17.2854
CAP2UW1_0144	1.41015	1.30259	1.27298	0.69153	1.96164	2.71382	27.612
CAP2UW1_0145	2.15056	1.59204	1.11291	0.332467	2.4276	4.11594	35.2633
CAP2UW1_0146	4.74607	2.59003	3.54841	1.6874	7.83542	11.9347	20.6905
CAP2UW1_0147	79.4303	83.6996	127.412	37.9115	158.174	75.4251	139.948
CAP2UW1_0148	14.0586	18.1306	24.619	7.36705	31.171	15.1717	13.9893
CAP2UW1_0149	45.9862	50.8252	67.9624	25.8367	92.6312	45.9854	19.7258
CAP2UW1_0150	125.329	105.887	148.591	56.2303	157.092	81.7281	4.4039
CAP2UW1_0151	24.9322	17.0467	22.0851	8.24932	28.7315	30.1376	101.273
CAP2UW1_0152	20.2174	36.7717	20.5936	12.3732	29.6851	24.1135	249.092
CAP2UW1_0154	8.77931	9.45355	9.85686	3.17518	11.9358	16.9686	23.0206
CAP2UW1_0155	2.13907	57.0766	1.60366	0.333717	2.03303	1.96029	NA
CAP2UW1_0156	21.7981	32.5014	24.0231	10.5292	32.2049	36.4252	36.1554
CAP2UW1_0157	9.01487	6.99689	10.1597	4.23639	10.9573	11.4353	3.31217
CAP2UW1_0158	11.2116	7.79391	12.6807	3.17997	11.8684	13.0432	8.01914
CAP2UW1_0159	4.6371	2.78931	4.15892	1.92619	4.67565	5.77769	80.8265
CAP2UW1_0160	154.895	191.652	234.252	58.7441	273.77	117.295	8.42769
CAP2UW1_0161	141.443	136.809	264.034	68.1872	247.419	109.5	61.0997
CAP2UW1_0162	78.9428	85.8303	141.799	40.7753	153.979	78.1439	68.7318
CAP2UW1_0163	96.3612	77.0376	103.26	43.5621	118.348	67.3799	8.6764
CAP2UW1_0164	257.83	214.831	231.633	59.6373	147.817	91.5503	123.197
CAP2UW1_0165	10.871	11.1926	4.89517	1.7665	5.79781	7.31463	7.11888
CAP2UW1_0166	3.18852	2.03606	2.7989	1.17686	4.52812	5.63728	5.55247
CAP2UW1_0167	10.212	7.6507	11.338	3.61586	15.4837	17.0034	30.0038
CAP2UW1_0168	0.581269	0.456025	0.554205	0.431052	0.600669	0.756416	12.1818
CAP2UW1_0169	0.811273	1.36875	1.06669	0.682837	0.985239	1.51447	74.0617
CAP2UW1_0170	7.989	9.52759	6.22084	3.5516	12.2935	26.3372	27.4934
CAP2UW1_0171	0	1.77776	0	0	0	0	NA
CAP2UW1_0172	98.6859	91.5255	50.2306	31.7914	138.253	28.411	NA
CAP2UW1_0173	10.1826	10.683	10.3372	4.60833	14.3606	14.7742	NA
CAP2UW1_0174	20.7291	12.8623	16.5683	8.60081	28.4772	37.1525	NA
CAP2UW1_0175	19.5306	13.7636	11.7031	4.45641	20.4213	26.8199	NA
CAP2UW1_0176	5.01331	4.4944	2.58741	1.50438	5.42142	5.14626	22.5445
CAP2UW1_0177	112.845	66.53	47.1324	24.508	90.1147	116.469	33.2337
CAP2UW1_0178	36.5776	29.6563	24.1841	13.368	51.1741	59.1368	37.4914
CAP2UW1_0179	9.29723	5.88224	9.37285	3.31097	12.6862	13.8379	10.6593
CAP2UW1_0180	4.9979	3.27468	5.1842	2.28282	7.68213	8.56746	20.0065
CAP2UW1_0181	18.1563	13.8823	21.5708	6.95039	23.008	20.653	30.7043
CAP2UW1_0182	14.6095	17.8055	22.212	11.3306	28.7732	18.7298	124.915
CAP2UW1_0183	17.8755	19.6033	16.0158	9.06693	32.2834	28.1367	29.4533
CAP2UW1_0184	63.4638	33.9065	41.7967	20.6648	79.992	66.5187	37.1883
CAP2UW1_0185	12.4592	5.86796	7.80685	4.06215	15.5728	15.8263	53.0549
CAP2UW1_0186	29.7669	30.6641	44.7338	9.6423	36.8237	37.1675	2.05521
CAP2UW1_0186	29.7669	30.6641	44.7338	9.6423	36.8237	37.1675	14.5712
CAP2UW1_0186	29.7669	30.6641	44.7338	9.6423	36.8237	37.1675	3.4612
CAP2UW1_0186	29.7669	30.6641	44.7338	9.6423	36.8237	37.1675	8.45831
CAP2UW1_0186	29.7669	30.6641	44.7338	9.6423	36.8237	37.1675	3.15533
CAP2UW1_0187	25.2185	27.0549	38.7996	12.9998	44.5867	38.5975	101.143
CAP2UW1_0188	12.0132	7.58194	8.85838	3.38503	13.4013	14.7509	3.579
CAP2UW1_0189	7.69903	4.63231	6.27313	2.02004	10.4812	11.7679	4.17998
CAP2UW1_0190	1.91426	2.68413	1.46934	0.556932	2.1591	2.86847	34.7546
CAP2UW1_0191	1.0111	0.568631	0.61358	0.248073	1.29661	2.71642	31.8671
CAP2UW1_0192	0.558018	0.756539	0.161713	0.0476739	0.43565	1.13234	13.7078
CAP2UW1_0193	4.08253	3.12507	4.31983	2.32095	9.01451	8.9145	82.7041
CAP2UW1_0194	13.0961	14.1103	13.1682	8.25847	24.5275	20.3194	32.8966
CAP2UW1_0195	50.3884	29.7182	36.7634	21.1621	72.4175	76.9594	4.08963
CAP2UW1_0197	10.4825	9.95991	3.76798	3.13229	19.969	15.5051	5.57917
CAP2UW1_0198	6.60405	5.77393	2.49854	1.86601	12.5295	10.2337	37.3518
CAP2UW1_0199	3.07651	4.76776	1.33235	0.537492	3.67516	4.78344	66.6992
CAP2UW1_0200	54.5048	65.7821	40.4152	20.3297	103.43	83.963	19.0557
CAP2UW1_0201	25.49	37.609	15.7463	6.22939	48.1673	43.782	12.6767
CAP2UW1_0202	0.795693	3.81383	0.758156	0.547956	1.49739	1.07169	5.91531
CAP2UW1_0203	6.0762	11.2834	3.28164	3.53943	9.52669	6.87005	104.262
CAP2UW1_0204	3.21681	4.40595	3.62135	1.22615	4.28518	5.31279	78.5979
CAP2UW1_0205	5.94411	6.44703	6.58894	4.82439	16.2844	13.2292	87.0549
CAP2UW1_0206	8.86391	14.543	8.80016	3.59388	18.1747	17.795	84.3938
CAP2UW1_0207	14.7231	14.0677	14.1145	5.64913	25.7226	38.335	3.68672
CAP2UW1_0208	41.685	28.1412	38.3323	14.204	58.4332	59.4991	8.9913
CAP2UW1_0209	13.7742	9.19792	11.454	4.84768	23.1562	23.3754	30.0273
CAP2UW1_0210	29.5659	19.6503	26.3058	12.6867	44.0926	38.1345	162.373
CAP2UW1_0211	78.8764	88.8389	80.9425	62.4169	221.469	125.508	81.7505
CAP2UW1_0212	22.5531	17.6317	20.7711	15.1803	72.802	45.7609	16.9929
CAP2UW1_0213	16.7535	8.39977	10.9355	5.91432	39.665	25.2749	100.385
CAP2UW1_0214	19.253	11.4625	16.504	14.6501	59.5762	35.3918	10.1705
CAP2UW1_0215	8.19091	5.48491	7.22656	4.2549	12.4358	12.5562	4.55114
CAP2UW1_0216	7.24587	6.20311	6.33916	3.01347	10.7316	15.6073	46.0821
CAP2UW1_0217	14.7359	7.16883	11.4383	4.45092	18.15	26.7573	9.64852
CAP2UW1_0218	9.92673	2.55306	1.96462	1.31281	19.5025	161.587	14.1394
CAP2UW1_0219	0.33803	0.190105	0.152384	0.089847	0.223918	1.06701	79.0698
CAP2UW1_0220	1.67405	0.985602	1.2617	0.417147	1.95217	5.76367	22.3165
CAP2UW1_0221	2.31839	1.88463	4.33252	0.655431	1.81497	1.78983	8.38916
CAP2UW1_0222	1.02585	1.08174	2.6013	0.267423	1.12386	1.39812	9.23359
CAP2UW1_0223	4.04917	4.38579	14.0734	2.10571	5.86013	8.18784	4.25846
CAP2UW1_0224	1.34391	2.28859	6.70096	1.05159	2.14654	1.84162	133.283
CAP2UW1_0225	8.63254	7.90835	5.86372	6.68102	14.0113	9.27131	79.587
CAP2UW1_0226	8.47285	10.6487	6.17602	3.29791	14.4691	13.6606	97.7997
CAP2UW1_0227	14.5308	20.2981	16.9044	6.79004	27.0652	17.946	104.521
CAP2UW1_0228	4.57178	3.5682	7.22281	3.58277	10.8224	6.9381	4.67502
CAP2UW1_0229	8.68539	7.00703	15.4167	7.69513	23.5044	14.4029	8.25176
CAP2UW1_0230	8.70061	5.48824	8.93101	4.0314	13.7077	12.2774	18.0074
CAP2UW1_0231	11.016	6.59029	12.9546	4.72327	15.6186	15.19	9.01734
CAP2UW1_0233	0	0.100872	0	0	0	0	39.081
CAP2UW1_0233	0	0.100872	0	0	0	0	8.91839
CAP2UW1_0234	4.70739	4.233	1.58479	1.36567	4.81673	5.9661	124.917
CAP2UW1_0235	6.28461	4.82037	4.90343	2.0816	8.87691	9.23268	3.91507
CAP2UW1_0236	5.06397	4.70122	5.00732	1.64359	6.97866	6.99607	52.7677
CAP2UW1_0237	36.015	25.324	33.3604	16.6375	49.2423	48.2413	13.8363
CAP2UW1_0238	6.37204	5.33276	6.58173	4.02368	10.1704	9.27789	4.05185
CAP2UW1_0239	2.1972	3.0892	3.13656	0.389337	2.99179	3.1322	103.561
CAP2UW1_0240	21.7028	13.6335	25.1551	9.81646	24.4892	26.641	5.59571
CAP2UW1_0241	49.0461	37.804	57.5914	24.9355	59.2701	59.544	42.9718
CAP2UW1_0242	32.0361	30.8367	44.5279	17.8165	41.9117	37.8535	70.5566
CAP2UW1_0243	16.932	11.726	21.5505	6.72461	25.2687	23.7396	14.6901
CAP2UW1_0244	19.691	17.0044	23.624	9.11746	36.6401	32.1501	86.1378
CAP2UW1_0245	28.4261	18.6287	39.9028	10.9734	33.488	35.0671	6.76997
CAP2UW1_0246	39.8043	30.5159	48.0282	16.568	41.7339	37.1292	35.3016
CAP2UW1_0247	46.8496	57.19	49.4882	26.1692	68.7671	55.32	47.3646
CAP2UW1_0248	248.118	231.269	437.306	269.243	650.846	408.932	14.9912
CAP2UW1_0249	57.5433	83.2964	91.9231	37.9094	139.36	143.33	75.605
CAP2UW1_0250	79.0322	85.7596	112.976	39.5396	161.024	173.226	20.9185
CAP2UW1_0251	40.501	56.9522	54.6803	19.6765	52.0609	56.8729	90.0555
CAP2UW1_0252	21.139	25.6885	42.581	10.2656	35.1864	43.984	87.7767
CAP2UW1_0253	7.43747	6.44977	6.85109	2.82913	10.9403	12.4181	37.0334
CAP2UW1_0254	33.2447	27.3158	50.6787	23.7823	79.5232	54.442	21.7016
CAP2UW1_0255	96.9886	81.3945	159.284	104.706	259.478	169.383	11.8941
CAP2UW1_0256	105.079	79.4914	154.174	73.6538	290.255	186.62	13.6753
CAP2UW1_0257	52.66	38.6283	79.9008	30.6642	120.22	95.237	20.7837
CAP2UW1_0258	11.6699	12.5717	18.5918	7.73354	27.0482	21.8782	42.1632
CAP2UW1_0259	14.5415	17.9693	30.8318	15.2242	37.2527	22.4593	14.8596
CAP2UW1_0260	6.10333	8.4953	13.5621	6.92945	14.3214	9.13845	41.9368
CAP2UW1_0261	2.03119	6.05483	11.8562	7.15991	10.8287	4.00027	23.165
CAP2UW1_0262	11.2524	9.11897	15.265	8.74963	21.0421	16.6529	19.7084
CAP2UW1_0263	17.5218	8.7086	20.7343	5.91792	22.7885	24.478	41.8382
CAP2UW1_0264	20.3095	12.9489	17.1767	10.8894	35.1232	32.8808	10.2124
CAP2UW1_0265	52.5076	51.8755	91.6562	33.8396	119.908	78.9978	17.9621
CAP2UW1_0266	16.3493	17.3888	33.6911	10.605	32.7989	27.3348	17.1401
CAP2UW1_0267	20.7203	13.5737	26.7986	7.5061	27.4839	26.4295	16.1713
CAP2UW1_0268	54.7412	38.5427	54.0205	21.1236	70.5231	57.7188	18.7287
CAP2UW1_0269	35.7929	32.2588	44.8431	16.438	61.4979	49.8522	47.5894
CAP2UW1_0270	32.5245	34.0947	42.4228	16.1456	59.7105	44.6848	18.7773
CAP2UW1_0271	21.8796	23.7618	32.3115	9.15468	43.4673	32.8216	15.0504
CAP2UW1_0272	18.2009	19.3292	34.0224	8.23075	24.7739	23.8542	71.5559
CAP2UW1_0273	130.244	111.279	197.581	84.5086	286.552	183.194	17.8684
CAP2UW1_0274	16.1409	17.1906	28.6874	10.0726	42.3779	34.7409	14.0857
CAP2UW1_0275	17.3478	18.8502	13.5562	6.96226	42.0468	35.8317	59.5824
CAP2UW1_0276	51.0801	34.431	42.7029	20.7609	84.1585	81.5317	13.16
CAP2UW1_0277	20.0373	5.5011	5.86837	21.034	24.1806	55.4323	16.9327
CAP2UW1_0278	78.0992	35.0726	28.8251	16.3941	237.151	541.128	42.8411
CAP2UW1_0279	28.4398	8.07424	12.2794	5.40805	97.4432	235.534	16.1751
CAP2UW1_0280	5.79026	2.50043	2.88991	1.75889	14.2008	38.9972	NA
CAP2UW1_0281	10.1787	14.2689	22.4994	11.7824	25.3839	18.6168	26.3081
CAP2UW1_0282	9.41582	13.3453	25.3775	8.77852	21.3264	14.2621	17.8821
CAP2UW1_0283	37.4633	36.4041	87.5423	35.6847	87.182	58.1217	19.1464
CAP2UW1_0284	9.87161	9.66688	24.4052	7.62783	20.7	16.9973	15.9787
CAP2UW1_0285	14.1847	12.934	44.7963	9.39524	25.4264	21.491	11.9487
CAP2UW1_0286	6.01983	7.83132	12.5205	3.72145	11.879	11.0179	6.25826
CAP2UW1_0287	12.3193	9.91469	11.6515	7.13247	30.5906	25.0788	103.5
CAP2UW1_0288	12.3282	17.2578	31.2528	80.5484	140.02	44.9572	36.2685
CAP2UW1_0289	1.84401	2.38354	2.25249	1.13837	2.58093	4.14295	31.227
CAP2UW1_0290	10.0329	12.4245	15.1152	8.19208	15.9769	15.471	68.9068
CAP2UW1_0291	33.8893	41.2809	45.3426	19.8562	38.9562	41.8952	53.3203
CAP2UW1_0292	22.5285	20.4249	33.4633	11.2959	29.7733	31.256	20.2555
CAP2UW1_0293	29.296	26.3405	44.9654	11.821	36.5305	35.4638	10.8492
CAP2UW1_0294	199.341	112.185	116.632	74.7697	328.773	269.075	124.581
CAP2UW1_0295	51.1946	25.4435	30.6078	13.3262	57.2232	59.9453	20.366
CAP2UW1_0296	12.4898	9.90093	10.9668	3.64683	15.2695	17.4831	24.6709
CAP2UW1_0297	34.1886	34.3645	28.7948	15.4732	69.2046	56.595	18.4662
CAP2UW1_0298	17.8892	17.6939	23.3082	8.74766	26.5494	25.0005	25.49
CAP2UW1_0299	20.1429	11.2152	16.1226	5.98176	27.0488	37.3207	2.14175
CAP2UW1_0300	6.02016	5.87966	7.22734	4.26131	13.0939	12.3124	13.968
CAP2UW1_0301	8.79457	13.1465	12.8237	10.9613	33.1169	19.3704	11.8984
CAP2UW1_0302	11.3845	18.6936	14.3918	12.8581	41.2009	32.9359	73.816
CAP2UW1_0303	71.6987	186.699	153.86	82.2368	294.386	147.088	43.5635
CAP2UW1_0304	137.671	160.967	101.903	52.8627	245.278	227.571	11.8452
CAP2UW1_0305	25.6294	39.8215	24.5755	15.5367	49.614	41.6726	6.09981
CAP2UW1_0306	102.057	43.8548	16.5293	22.7055	90.3069	114.412	107.728
CAP2UW1_0307	91.956	20.663	15.5644	12.1777	95.0558	137.517	3.79629
CAP2UW1_0308	71.2774	16.3015	14.3145	8.14238	54.5147	88.0974	19.527
CAP2UW1_0309	27.1569	8.23787	6.98062	3.72651	26.1522	40.953	65.2979
CAP2UW1_0310	9.1592	5.16997	2.14038	1.34254	10.5284	16.9931	408.362
CAP2UW1_0311	28.5225	25.0264	41.6831	11.2197	46.8276	40.5867	9.29458
CAP2UW1_0312	29.3872	52.7531	42.0266	11.8766	73.0907	54.1298	118.349
CAP2UW1_0313	35.2137	51.5526	107.647	15.7214	62.0611	51.9229	16.6115
CAP2UW1_0314	100.198	283.208	292.186	132.846	295.778	118.942	17.4852
CAP2UW1_0315	111.801	214.766	361.686	145.44	304.125	117.982	14.7374
CAP2UW1_0316	85.8852	150.711	261.809	104.012	272.329	111.47	8.14652
CAP2UW1_0317	57.6253	92.7634	158.619	96.3196	162.013	72.1898	3.48539
CAP2UW1_0318	18.7381	30.8741	52.7976	28.8786	58.8374	29.4154	339.87
CAP2UW1_0319	13.9565	9.48468	7.96678	4.21747	17.9796	19.3882	33.7689
CAP2UW1_0320	7.54402	5.07	8.65513	3.5692	10.9275	5.43862	63.3749
CAP2UW1_0321	1.60357	3.79809	1.04263	0.737691	1.34822	4.37095	52.307
CAP2UW1_0322	1.04799	6.81131	0.821385	0.683714	2.22462	2.0081	59.0168
CAP2UW1_0323	5.33121	11.6083	18.0974	8.22945	16.2134	6.8044	28.3809
CAP2UW1_0324	9.1143	11.2111	17.4266	5.81768	15.9414	9.75148	19.0957
CAP2UW1_0325	5.40223	7.98439	8.67317	2.8751	11.6686	7.29126	19.8375
CAP2UW1_0326	3.06649	3.76478	5.48012	2.31419	7.92572	5.77094	19.0393
CAP2UW1_0327	4.08151	3.75243	6.20979	1.7544	9.3942	6.83788	25.5836
CAP2UW1_0328	4.46415	6.35492	3.96198	1.52557	5.2278	6.28266	NA
CAP2UW1_0329	4.38401	2.96432	7.513	1.5967	6.01799	7.27356	63.8564
CAP2UW1_0330	11.5846	5.75522	4.26048	4.22404	13.0527	12.8475	12.1827
CAP2UW1_0331	33.0199	5.37613	8.91444	4.55001	15.2426	19.7415	3.45591
CAP2UW1_0332	32.0038	24.4271	17.3217	8.82497	45.5437	50.6859	65.3022
CAP2UW1_0333	4.94695	4.46239	4.28489	1.2449	5.0006	6.76656	31.8501
CAP2UW1_0334	0.995017	0.609486	0.509978	0.33101	1.04745	3.12857	3.86275
CAP2UW1_0335	15.0843	23.9249	7.58676	4.52294	20.7275	23.6486	66.6243
CAP2UW1_0336	11.4422	13.2305	6.68333	2.87873	15.329	16.1265	60.051
CAP2UW1_0337	43.7029	25.3642	32.4056	16.4162	45.2836	47.3994	11.2217
CAP2UW1_0338	30.6434	33.3995	61.8068	19.0346	45.8946	34.1153	22.6559
CAP2UW1_0339	21.7236	19.1494	41.5544	12.5681	39.9587	34.0695	47.2852
CAP2UW1_0340	15.8184	15.3365	43.8487	10.5038	28.2835	23.382	53.1127
CAP2UW1_0341	3.95002	5.57213	9.20009	3.28968	5.42211	5.34938	2.58952
CAP2UW1_0342	7.67275	8.66937	26.649	5.63612	13.5844	14.8016	40.4051
CAP2UW1_0343	3.23063	3.75349	8.01332	1.59248	4.21198	5.05997	13.5574
CAP2UW1_0344	6.81725	3.55415	5.91124	2.05379	6.64388	8.31606	1.91662
CAP2UW1_0345	4.49853	2.28786	3.6678	1.24735	3.98548	4.64281	13.3189
CAP2UW1_0346	0.422284	0	0	0	0	0	369.119
CAP2UW1_0347	1.46129	1.75425	2.5368	0.616217	1.88012	2.05165	15.7337
CAP2UW1_0348	1.30886	0.8281	1.53501	0.415836	1.48341	2.56761	86.178
CAP2UW1_0349	0.960523	1.21542	0.584554	0.382954	1.14529	1.46707	182.368
CAP2UW1_0351	0	0	0	0	0	0	NA
CAP2UW1_0352	0	0	0	0	0	0	NA
CAP2UW1_0353	111.1	69.5805	59.1624	38.1365	148.281	134.827	65.4464
CAP2UW1_0357	4.02694	5.91088	6.33099	2.55277	7.12229	7.23312	66.64
CAP2UW1_0358	9.75376	20.0341	13.6911	5.16966	17.0867	13.8103	55.081
CAP2UW1_0359	0	0	0	0	0	0	NA
CAP2UW1_0360	31.8401	30.566	47.3655	13.1562	49.091	35.5184	7.83945
CAP2UW1_0361	59.1139	51.2949	57.6951	24.4152	72.9925	64.4008	6.93471
CAP2UW1_0362	6.7714	7.41408	4.10432	2.48989	8.63403	9.02417	12.6292
CAP2UW1_0363	6.86279	5.43805	7.60294	3.60614	8.45764	7.09825	17.8444
CAP2UW1_0364	7.25135	4.45725	9.94249	3.10217	10.0877	10.5601	2.94849
CAP2UW1_0365	13.4018	6.67991	22.4457	5.90359	20.6891	18.7221	23.5924
CAP2UW1_0366	15.2339	8.56738	24.0096	6.04251	20.5447	21.3109	21.8136
CAP2UW1_0367	22.5444	10.7925	32.8384	11.6889	31.4424	29.2138	55.3373
CAP2UW1_0368	31.8984	18.1648	54.9487	17.1465	44.3752	40.3591	10.5012
CAP2UW1_0369	6.82377	7.46451	29.2701	11.3655	13.4814	10.7828	23.4528
CAP2UW1_0370	6.1382	6.70798	32.5746	10.4331	12.9861	11.0889	7.11196
CAP2UW1_0371	4.8872	4.85076	20.3074	6.73643	10.7772	7.8919	51.6037
CAP2UW1_0372	3.10411	3.02577	9.31993	2.94297	6.17359	5.32638	5.58124
CAP2UW1_0373	2.57638	3.75962	7.01775	2.46028	3.46835	2.70378	10.9788
CAP2UW1_0374	3.28937	4.14603	11.1952	2.61266	6.24319	5.06333	30.7048
CAP2UW1_0375	4.37486	4.49787	19.4929	3.31715	10.0136	6.01382	17.1486
CAP2UW1_0376	12.2207	13.524	37.7925	8.60858	25.241	14.9933	30.0788
CAP2UW1_0377	7.75971	7.27001	17.7667	4.65109	15.7686	10.3216	19.9904
CAP2UW1_0378	24.9327	46.3248	47.628	17.545	36.748	20.2213	51.8153
CAP2UW1_0379	36.7663	31.375	81.0922	20.0887	68.8944	41.3592	68.0213
CAP2UW1_0380	108.333	145.153	165.751	77.828	240.539	155.013	59.4963
CAP2UW1_0381	3.24239	2.68374	3.13398	2.75578	6.64815	5.768	11.4546
CAP2UW1_0382	91.4856	65.1067	67.8844	32.3019	131.22	125.031	9.08518
CAP2UW1_0383	41.6074	34.0387	20.243	15.5104	47.4549	48.8688	37.4219
CAP2UW1_0384	419.434	163.355	183.839	79.0306	502.684	565.835	6.72802
CAP2UW1_0385	164.579	118.215	78.3631	37.3333	240.637	193.4	25.9783
CAP2UW1_0386	37.0313	27.4574	66.0901	28.7128	64.8657	57.2745	42.2619
CAP2UW1_0387	17.4429	19.9413	22.8155	12.3245	32.0537	25.7982	98.3386
CAP2UW1_0388	5.74695	5.70969	12.1478	4.94055	17.3095	12.1276	10.7911
CAP2UW1_0389	18.5966	22.8153	40.6533	22.2091	64.1812	35.2518	13.7315
CAP2UW1_0390	32.0873	49.4723	55.3953	36.9283	94.9044	54.8554	33.7754
CAP2UW1_0391	13.085	9.29673	19.161	6.89793	25.2425	23.6275	6.50056
CAP2UW1_0392	18.3039	13.2963	17.9762	8.99658	37.5454	33.6222	86.9745
CAP2UW1_0393	27.2541	24.2362	36.9859	15.2372	60.1373	47.1864	14.6285
CAP2UW1_0394	12.9497	10.3152	26.0974	8.78547	32.3578	24.6296	88.2374
CAP2UW1_0395	28.0989	23.5975	46.4929	22.5229	62.559	47.3439	33.6453
CAP2UW1_0396	25.0194	18.1943	48.056	25.3338	53.7352	40.3946	49.4498
CAP2UW1_0397	64.4719	68.7554	119.848	77.1236	191.497	132.218	27.2978
CAP2UW1_0398	11.3719	7.4938	11.4706	5.04882	20.5017	19.0819	14.9821
CAP2UW1_0399	96.8143	48.7306	96.2441	54.8103	150.17	114.957	11.5919
CAP2UW1_0400	27.2936	16.276	19.4897	10.9722	61.9921	111.973	59.6383
CAP2UW1_0401	21.2417	26.8569	27.9267	13.6647	39.5853	31.6942	36.0003
CAP2UW1_0402	14.957	10.5632	11.6101	5.24373	23.9343	22.8751	22.6043
CAP2UW1_0403	14.6607	31.1327	8.74722	6.43164	26.0598	24.4997	174.315
CAP2UW1_0404	2.95599	2.87212	3.05179	0.726061	4.32706	5.22436	62.3841
CAP2UW1_0405	3.62834	2.73093	3.10369	1.30858	4.97683	6.19195	2.49527
CAP2UW1_0406	11.823	6.16369	10.2233	10.526	24.1654	27.4014	9.74971
CAP2UW1_0407	6.03122	4.94272	2.23759	2.49337	7.47089	8.51328	29.3953
CAP2UW1_0408	116.325	120.318	177.541	101.313	289.601	189.204	4.14402
CAP2UW1_0409	48.7134	44.7352	89.3358	46.348	127.997	100.429	12.21
CAP2UW1_0410	32.1419	43.4018	30.6393	14.0161	66.5726	144.004	34.3763
CAP2UW1_0411	22.6348	20.0982	12.4632	9.90102	68.8343	244.128	78.4128
CAP2UW1_0412	25.3815	20.6753	72.2344	51.2334	145.803	63.6874	2.60539
CAP2UW1_0415	7.26879	4.42696	5.40896	5.44395	23.1862	22.9721	15.8922
CAP2UW1_0416	8.14211	10.1051	7.64221	6.31245	30.705	35.7011	4.82106
CAP2UW1_0417	117.337	317.012	203.019	121.809	587.083	363.23	59.4168
CAP2UW1_0418	92.7357	79.5248	152.731	86.1825	245.307	236.841	4.9915
CAP2UW1_0419	104.207	77.7654	168.208	126.457	262.803	206.546	114.584
CAP2UW1_0420	107.44	71.8797	140.863	116.119	316.35	254.104	19.7981
CAP2UW1_0421	96.6872	190.268	110.893	105.498	291.719	238.99	49.518
CAP2UW1_0422	4.40478	4.83755	1.09587	0.994052	3.05545	3.73198	NA
CAP2UW1_0423	31.6453	25.1434	11.2543	14.2193	26.2125	33.0989	69.1659
CAP2UW1_0424	49.3625	26.6638	21.9481	20.0972	54.6631	69.0687	25.6554
CAP2UW1_0425	20.623	32.5047	16.3515	9.02734	27.1687	38.6785	65.7348
CAP2UW1_0426	4.24406	5.97402	5.92784	2.93637	9.62904	14.3824	44.4058
CAP2UW1_0427	2.43794	2.21428	5.55006	1.78847	6.59973	12.0696	5.27891
CAP2UW1_0428	3.49979	2.33867	7.04647	2.13221	10.7711	19.9524	8.57329
CAP2UW1_0429	3.19592	4.54152	8.6829	1.86578	10.371	15.9806	30.7741
CAP2UW1_0430	5.70773	7.91844	14.5865	2.92718	21.6954	35.3948	24.473
CAP2UW1_0431	3.27645	3.40318	12.8602	1.76159	15.8643	20.226	20.3746
CAP2UW1_0432	4.35762	6.90055	10.8466	1.7232	21.987	27.2937	5.93796
CAP2UW1_0433	2.9	5.59176	5.72285	1.2506	15.623	19.3627	69.5043
CAP2UW1_0434	2.89155	4.39709	4.81097	1.00115	15.3486	20.5714	50.2419
CAP2UW1_0435	3.58221	5.08738	4.46447	1.25348	18.9045	21.8446	8.10932
CAP2UW1_0436	14.7411	21.48	11.8119	3.07394	45.0224	41.3902	11.4062
CAP2UW1_0437	17.3759	16.5474	11.7352	3.50403	40.5949	35.9425	20.9569
CAP2UW1_0438	13.8903	19.1966	6.59233	2.61712	30.7279	29.5285	5.08769
CAP2UW1_0439	29.0557	26.2182	15.4292	6.0206	70.0828	50.07	11.9759
CAP2UW1_0440	16.0911	20.3475	8.12205	5.15223	41.055	27.096	14.6277
CAP2UW1_0441	24.6198	21.4655	8.46731	7.92912	39.6996	35.5716	19.1278
CAP2UW1_0442	35.5636	32.5315	8.42891	11.2831	65.3216	64.0478	35.5727
CAP2UW1_0443	398.15	453.605	71.5822	94.8784	1221.52	1644.46	20.2458
CAP2UW1_0444	18.6815	55.6593	5.74199	8.05758	25.7062	39.2206	68.0908
CAP2UW1_0445	99.9368	237.418	602.22	92.3196	173.02	53.7059	26.8849
CAP2UW1_0446	16.9018	12.7609	14.1757	5.38262	24.4976	27.2081	51.6324
CAP2UW1_0447	28.3619	20.6663	20.5276	9.37794	30.6843	39.895	181.911
CAP2UW1_0448	1.85969	1.33906	1.23121	0.698014	1.94835	2.73109	13.451
CAP2UW1_0449	3.49031	1.70604	2.19826	1.22076	4.85782	6.23553	28.6262
CAP2UW1_0450	0.908402	0.712671	0.755539	0.173843	1.11924	1.18212	44.3906
CAP2UW1_0451	0.995494	1.75155	0.682768	0.396897	2.58122	2.1895	206.656
CAP2UW1_0452	1.56763	1.74594	1.28124	0.480376	2.536	4.53542	25.5011
CAP2UW1_0453	12.0537	6.9023	14.7845	6.02783	18.1266	17.0838	2.22672
CAP2UW1_0454	5.52635	3.01967	4.57347	2.40362	7.03866	9.38077	10.5107
CAP2UW1_0455	7.2859	2.65248	4.19613	1.97706	6.27606	8.08173	35.4736
CAP2UW1_0456	4.32278	2.49113	2.90545	1.24588	4.48154	6.46247	87.9297
CAP2UW1_0457	16.666	11.7545	16.5726	6.17894	20.6169	26.4318	1.68733
CAP2UW1_0458	2.80566	1.88196	1.92849	0.742835	2.47923	3.92414	21.2968
CAP2UW1_0459	15.0107	155.272	40.9215	47.9218	85.8864	35.592	45.0995
CAP2UW1_0460	14.0516	32.4428	34.0358	22.9526	79.839	41.5865	26.2397
CAP2UW1_0461	8.9888	9.62171	14.9409	9.02243	33.2879	21.059	14.8165
CAP2UW1_0462	32.1834	41.9063	54.416	57.0018	169.349	143.96	7.01378
CAP2UW1_0463	32.3954	15.6519	15.9053	16.3522	35.2687	36.7823	97.0468
CAP2UW1_0464	166.777	58.5773	83.0982	42.5715	140.612	199.154	26.0816
CAP2UW1_0465	125.678	48.1171	62.1028	29.8335	120.459	171.608	46.934
CAP2UW1_0466	40.7741	15.8326	17.0556	8.11986	43.7107	75.2494	26.1713
CAP2UW1_0467	23.4555	8.76857	12.7431	5.00897	19.9007	35.7363	7.75787
CAP2UW1_0468	21.7796	8.4875	12.1661	4.27091	18.8966	37.7491	27.6478
CAP2UW1_0469	29.7602	15.037	16.671	5.18202	24.6473	46.9925	2.50159
CAP2UW1_0470	19.3251	14.0956	16.3857	4.67204	21.6318	37.2542	20.8241
CAP2UW1_0471	17.1626	12.8119	11.9645	2.88528	15.547	28.3939	27.135
CAP2UW1_0472	21.7341	17.5319	15.34	4.37255	19.1574	31.6662	13.2278
CAP2UW1_0473	35.503	21.125	33.5682	6.14406	27.2485	43.8631	78.6714
CAP2UW1_0474	42.3005	22.5235	39.6198	6.81814	30.0087	50.2753	3.99119
CAP2UW1_0475	11.9324	7.07554	7.62545	1.47201	10.2614	15.0787	38.8262
CAP2UW1_0476	29.7346	16.5391	24.5277	4.57141	20.6363	35.1302	60.8369
CAP2UW1_0477	39.3004	21.0486	31.8935	7.57485	30.4603	47.7612	18.4233
CAP2UW1_0478	44.6485	23.7125	31.5203	13.543	41.8585	60.8995	129.085
CAP2UW1_0479	64.1688	36.165	43.2444	17.1339	58.088	80.5033	12.7099
CAP2UW1_0480	24.4707	18.4625	17.421	5.77135	21.3468	28.9005	153.97
CAP2UW1_0481	23.8319	9.23154	17.4666	5.52646	20.4634	31.4926	43.7406
CAP2UW1_0482	23.7	9.67323	23.6821	5.43539	16.4623	26.3405	16.4166
CAP2UW1_0483	11.0594	8.88239	15.3636	4.66062	16.9294	18.9748	16.4348
CAP2UW1_0484	6.49911	3.69048	5.51105	2.72014	8.72689	9.36117	14.4316
CAP2UW1_0485	26.4688	16.1762	28.4542	16.5645	42.7073	39.7017	30.8703
CAP2UW1_0486	160.504	164.079	180.899	126.731	531.852	417.725	202.577
CAP2UW1_0487	248.553	260.64	269.538	191.308	793.993	597.931	34.5828
CAP2UW1_0488	16.3189	26.6738	41.6041	16.5478	40.7896	24.7149	16.3253
CAP2UW1_0489	7.82568	9.08713	11.8179	4.70415	15.8451	35.7597	41.1317
CAP2UW1_0490	45.8164	34.8031	40.0741	19.3847	57.5866	99.9677	4.64209
CAP2UW1_0491	6.70972	4.46439	5.90036	2.47417	8.6702	12.038	34.6539
CAP2UW1_0492	88.8644	34.749	46.2218	57.3313	117.732	63.5981	8.53573
CAP2UW1_0493	29.2463	15.2277	17.0466	16.9726	41.3492	26.7937	21.997
CAP2UW1_0494	3.93457	4.57082	5.57754	3.25455	9.59949	7.23751	21.3039
CAP2UW1_0495	20.8569	12.9759	24.2722	16.5214	39.608	28.3927	27.3877
CAP2UW1_0496	192.87	233.238	74.8068	57.7761	197.982	168.917	44.0901
CAP2UW1_0497	39.3378	26.1937	26.4539	9.32713	45.6874	46.3147	57.0931
CAP2UW1_0498	38.4652	23.7347	33.3295	15.8364	65.6031	53.4857	31.3255
CAP2UW1_0499	109.554	57.8096	100.625	52.7996	159.437	126.659	29.3596
CAP2UW1_0500	51.4183	27.5015	59.1597	23.0038	78.6296	67.955	31.9554
CAP2UW1_0501	48.2711	42.3975	62.2999	31.0639	78.5737	54.904	18.0473
CAP2UW1_0502	28.1117	27.4742	29.3355	30.4677	65.5889	58.8549	24.4825
CAP2UW1_0503	88.7275	50.5589	154.258	90.4499	170.134	138.904	6.3368
CAP2UW1_0504	42.8627	37.183	62.2126	36.8252	99.7366	76.5644	45.6822
CAP2UW1_0505	37.8072	16.7012	10.4054	8.3482	45.0837	47.4964	35.3793
CAP2UW1_0506	38.3689	49.73	81.4156	47.1089	116.098	76.9979	14.8728
CAP2UW1_0507	38.647	51.2695	63.6797	42.0342	106.464	63.5877	2.10375
CAP2UW1_0508	52.0751	68.3154	105.963	58.1383	137.23	79.136	87.4284
CAP2UW1_0509	80.1835	100.825	174.205	79.0521	218.564	117.689	33.4419
CAP2UW1_0510	10.5155	12.0295	18.5111	6.42019	27.3037	23.6886	13.2546
CAP2UW1_0511	11.7873	9.21672	12.8026	6.18359	17.6102	17.7439	3.67444
CAP2UW1_0512	46.9695	42.1952	50.1433	23.8028	90.0721	69.2569	39.7772
CAP2UW1_0513	9.1143	89.2985	12.1501	4.67204	11.385	9.38666	289.455
CAP2UW1_0514	30.1048	34.2995	38.9154	15.8189	55.4979	45.8702	6.61339
CAP2UW1_0515	5.28854	13.0585	9.40765	2.03801	4.80763	4.6403	79.1721
CAP2UW1_0516	1.32622	1.56017	1.1455	0.619634	2.14138	3.17137	26.2232
CAP2UW1_0517	5.69835	11.5718	5.54677	1.48406	4.42919	4.75884	25.0007
CAP2UW1_0518	12.3076	9.89464	11.4359	5.67257	16.4501	13.7453	16.8832
CAP2UW1_0519	6.44478	3.7919	8.39514	2.36341	6.44924	6.59568	52.9752
CAP2UW1_0520	4.10474	5.24989	5.99892	2.03247	4.97764	5.90542	7.72254
CAP2UW1_0521	18.9734	16.6149	12.0999	5.61681	26.9429	21.8547	7.04288
CAP2UW1_0522	15.0898	10.5965	13.2096	4.26012	14.9036	16.4864	18.3488
CAP2UW1_0523	35.9097	37.9691	42.2536	20.7322	60.5562	54.2033	18.3315
CAP2UW1_0524	3.78696	2.53	2.82039	1.20365	4.868	5.65464	100.156
CAP2UW1_0525	5.78206	3.48194	4.82503	1.84203	6.98871	10.1006	20.1074
CAP2UW1_0526	7.28826	16.6967	6.81266	4.89995	11.5491	8.0324	17.6153
CAP2UW1_0527	0	0	0	0	0	0	NA
CAP2UW1_0528	0	0.245771	0	0	0	0	NA
CAP2UW1_0530	5.459	6.82978	7.31335	2.97014	10.6853	12.7952	0.338347
CAP2UW1_0531	1.02411	0.848634	3.03353	1.33332	1.68397	1.52821	61.1251
CAP2UW1_0532	13.1792	5.84688	6.81266	4.15926	11.3124	13.2273	71.3373
CAP2UW1_0533	5.91059	2.21122	2.45017	1.10654	5.92401	7.96003	91.7389
CAP2UW1_0534	4.81453	3.27599	1.84278	0.97787	5.23517	7.45068	50.1974
CAP2UW1_0535	6.82235	7.78648	2.30663	2.11202	8.56001	10.739	71.8641
CAP2UW1_0537	12.8805	11.7951	17.5178	11.1492	34.9713	25.1833	20.2912
CAP2UW1_0538	11.3787	21.3544	38.8672	10.4239	30.1707	15.7194	4.18431
CAP2UW1_0539	5.49871	7.33919	18.3801	3.50081	14.8193	9.95007	8.07737
CAP2UW1_0540	31.5466	21.2302	30.2997	12.1918	43.4884	44.6434	29.9253
CAP2UW1_0541	19.2261	12.782	20.5767	9.79622	36.0163	33.1599	12.4507
CAP2UW1_0542	2.7476	1.60465	2.58838	1.14226	4.79905	7.00867	19.7442
CAP2UW1_0543	4.5158	2.46687	4.9327	1.4669	4.74061	5.71056	8.26496
CAP2UW1_0544	8.23581	16.972	18.8552	6.92363	21.0429	10.2214	94.4274
CAP2UW1_0545	17.3067	19.3379	40.9211	11.4584	37.3393	27.4353	170.068
CAP2UW1_0546	20.8107	15.9803	36.153	9.8176	30.2632	26.1702	10.2244
CAP2UW1_0547	21.1269	15.7312	18.3813	7.79423	25.1161	26.3139	56.4468
CAP2UW1_0548	4.8436	2.68704	2.04582	1.46108	4.96799	5.89667	8.88964
CAP2UW1_0549	8.89729	8.99828	17.3209	10.0828	23.1216	16.0167	105.494
CAP2UW1_0550	5.70486	3.21883	11.5513	3.79365	14.1925	10.1342	24.6202
CAP2UW1_0551	3.53719	3.54701	5.42023	2.85691	9.3233	7.61941	16.8367
CAP2UW1_0552	15.9847	20.6472	24.2495	12.757	42.7212	27.444	28.9343
CAP2UW1_0553	28.3547	29.1316	44.9024	24.0347	63.8469	42.9711	11.6616
CAP2UW1_0554	45.7117	37.0831	26.8805	26.8343	80.0333	70.7854	57.2591
CAP2UW1_0555	41.7071	19.2162	24.8755	22.2086	68.6879	55.9187	11.6876
CAP2UW1_0556	344.294	228.756	155.996	98.5554	400.103	424.633	8.26385
CAP2UW1_0557	27.6067	27.6534	49.0888	25.3858	53.0691	36.3191	5.50059
CAP2UW1_0558	10.0163	14.7729	10.8899	6.6818	20.8156	19.1782	4.82463
CAP2UW1_0559	16.8022	15.1759	20.0488	7.81804	33.0198	29.8964	34.4243
CAP2UW1_0560	31.4941	27.0687	50.6356	24.6702	52.7697	38.0216	26.3948
CAP2UW1_0561	27.2714	18.7932	36.6592	13.5712	40.9308	34.1838	47.4317
CAP2UW1_0562	5.57028	5.93711	5.79058	2.23926	8.10698	7.73121	34.1837
CAP2UW1_0563	13.1561	17.5741	11.5833	5.2236	23.2605	21.0056	48.3547
CAP2UW1_0564	7.18224	18.9737	11.3108	4.21991	16.151	10.6235	189.511
CAP2UW1_0565	121.861	121.473	274.915	84.3085	309.796	191.761	28.3113
CAP2UW1_0566	194.577	215.204	202.831	42.2276	501.505	422.665	28.3065
CAP2UW1_0567	51.2476	57.1615	49.5005	14.8729	147.563	113.481	20.3515
CAP2UW1_0568	16.5776	18.1299	12.9477	3.81239	46.0005	39.3046	37.7363
CAP2UW1_0569	29.2579	27.9873	30.8339	7.85753	76.0497	59.1225	36.1844
CAP2UW1_0570	48.666	39.7664	47.0206	14.006	143.598	105.809	23.8183
CAP2UW1_0571	33.4684	28.1258	23.029	7.36643	100.857	76.3118	41.4674
CAP2UW1_0572	25.2988	16.5312	11.0956	6.4634	64.1109	46.9621	6.31105
CAP2UW1_0573	37.6619	19.9121	15.2645	8.87175	89.661	63.474	28.8931
CAP2UW1_0574	23.3504	10.3497	9.00747	9.51187	47.0253	34.0463	8.11363
CAP2UW1_0575	34.1015	15.7712	10.9302	13.0735	83.7277	58.2008	12.3093
CAP2UW1_0576	60.047	23.2367	18.7523	31.8481	121.633	80.2642	5.80661
CAP2UW1_0577	45.6206	13.5225	12.5247	27.6236	85.5805	55.1194	11.6245
CAP2UW1_0578	26.0692	5.58742	6.84733	16.2506	51.2578	31.7111	53.7332
CAP2UW1_0579	62.053	16.4705	22.3801	39.2392	129.113	75.8298	9.96453
CAP2UW1_0580	63.8441	43.8499	30.5715	42.3641	148.3	90.1928	22.1365
CAP2UW1_0581	3.13674	2.97686	5.52275	1.61044	4.26349	4.31186	23.268
CAP2UW1_0582	8.6089	7.57667	9.46182	3.93435	14.1972	13.2824	31.5475
CAP2UW1_0583	28.6033	20.1876	32.2717	14.6816	40.8433	39.4699	16.1769
CAP2UW1_0584	5.07797	4.39549	5.43357	1.71864	7.99814	8.59118	16.9466
CAP2UW1_0585	3.75928	4.31094	4.05134	1.89692	7.00375	5.97507	27.5359
CAP2UW1_0586	2.96866	2.96563	2.78923	1.04654	4.0986	4.35286	75.456
CAP2UW1_0587	41.4803	53.291	71.1748	37.4712	96.9129	64.4157	20.7041
CAP2UW1_0588	57.9979	59.4037	80.6636	33.9531	122.68	86.1427	100.989
CAP2UW1_0589	13.6383	27.6457	22.6638	8.94815	25.4254	23.0251	15.0389
CAP2UW1_0590	47.3308	47.0643	50.9839	19.7593	78.5148	86.0515	111.63
CAP2UW1_0591	98.0485	98.619	70.1364	32.2037	148.365	160.083	34.159
CAP2UW1_0592	13.5159	8.15038	16.6894	5.00281	19.4978	16.7262	23.7875
CAP2UW1_0593	1.25359	0.988544	0.995101	0.651913	1.64276	1.8148	20.2862
CAP2UW1_0594	1.57679	1.28912	1.83819	0.728667	2.51798	2.96037	6.06348
CAP2UW1_0596	19.2032	6.90695	13.4547	6.5152	23.0575	23.6816	4.95203
CAP2UW1_0597	0.0137057	8.04709	0.041705	0	0.108947	0.125602	9.2055
CAP2UW1_0597	0.0137057	8.04709	0.041705	0	0.108947	0.125602	38.1965
CAP2UW1_0599	17.6698	5.47305	5.23729	4.51163	14.159	15.4709	33.3716
CAP2UW1_0600	1.99358	1.62023	2.44952	0.930531	2.78612	4.38174	96.3345
CAP2UW1_0601	3.18399	2.53366	3.59574	1.72748	3.91386	4.24144	122.471
CAP2UW1_0602	7.62514	7.07371	14.0686	3.1893	8.45972	7.8238	49.9451
CAP2UW1_0603	22.0435	7.27241	6.78835	3.57099	64.6462	208.327	37.8001
CAP2UW1_0604	1.06531	1.34801	0.450224	0.106183	3.96946	16.5152	56.78
CAP2UW1_0605	22.7621	20.8942	14.8034	7.22043	49.6094	109.049	89.0259
CAP2UW1_0606	12.9265	9.03193	12.1412	5.58719	33.6808	62.8193	4.50968
CAP2UW1_0607	6.26877	4.29009	4.95439	2.86673	11.8284	19.5109	7.01783
CAP2UW1_0608	17.6315	10.7774	18.3294	7.4098	27.1852	42.1199	15.1514
CAP2UW1_0609	13.1422	8.51423	12.2949	5.09403	20.4329	33.5795	6.19369
CAP2UW1_0610	5.71148	4.25738	6.49231	2.63048	8.74096	16.8304	25.1061
CAP2UW1_0611	84.8662	192.999	230.991	77.4854	180.039	124.579	50.5505
CAP2UW1_0612	26.0811	26.8856	37.5023	12.9841	54.402	45.7958	7.5035
CAP2UW1_0613	10.3199	11.9602	11.2501	5.53724	26.5458	20.7708	111.993
CAP2UW1_0614	5.37483	4.09257	6.92553	3.68157	12.42	10.8535	26.2907
CAP2UW1_0615	19.186	15.5712	27.6302	12.6573	47.0189	34.5683	43.0777
CAP2UW1_0616	19.215	12.8311	22.6113	11.9397	46.4181	38.2192	115.12
CAP2UW1_0617	33.9275	43.0521	30.58	24.123	76.9596	57.9174	60.2976
CAP2UW1_0618	71.7337	53.9301	80.2468	55.0747	159.361	114.17	23.3502
CAP2UW1_0619	60.0598	63.185	64.931	51.7496	151.467	98.9308	141.924
CAP2UW1_0620	8.85005	9.17412	13.9181	11.4129	34.2008	19.6683	49.4114
CAP2UW1_0621	20.8616	29.7845	33.8969	27.1844	66.2974	39.1243	46.0474
CAP2UW1_0622	24.8623	13.9823	25.1688	10.1244	33.5708	31.2279	8.75101
CAP2UW1_0623	14.5318	9.46237	14.2515	5.36456	19.9248	19.5947	6.94252
CAP2UW1_0624	18.7231	13.9252	18.3559	16.7115	32.5863	28.3045	14.7954
CAP2UW1_0625	11.4245	8.93768	15.0305	7.40496	21.1773	18.9843	11.872
CAP2UW1_0626	19.3801	12.4737	21.1907	8.91043	31.3966	28.048	24.8829
CAP2UW1_0627	10.0583	6.70974	11.2718	4.2866	18.3583	16.0637	33.3625
CAP2UW1_0628	11.9316	7.19729	17.6397	4.83597	20.3822	18.5682	15.7751
CAP2UW1_0629	21.7767	16.4593	13.5698	7.21831	36.0956	40.2532	86.0824
CAP2UW1_0630	24.6367	15.4743	14.4755	6.04617	32.8511	40.5461	49.634
CAP2UW1_0631	4.85192	3.06377	3.30964	1.8213	5.32849	6.9773	9.38453
CAP2UW1_0632	4.01683	2.28126	3.97802	1.64562	6.92967	10.4346	15.7004
CAP2UW1_0633	3.74185	3.41833	4.36002	1.37541	4.60671	6.5404	12.5506
CAP2UW1_0634	2.84082	3.1108	4.42605	1.33954	4.03052	5.07535	2.3852
CAP2UW1_0635	45.7369	35.6524	53.2269	43.0441	78.3566	40.2125	16.404
CAP2UW1_0636	2.98178	2.15065	2.90948	1.67623	5.41597	6.08268	8.80679
CAP2UW1_0637	38.1773	32.4829	80.9842	23.3745	71.7734	54.0999	15.2565
CAP2UW1_0638	15.2167	12.1667	25.9052	6.77703	26.2944	21.1632	29.4283
CAP2UW1_0639	15.0236	17.8698	16.6809	9.20033	20.8592	17.2374	187.146
CAP2UW1_0640	43.9675	64.9001	68.5594	24.0599	87.8249	68.4631	38.5724
CAP2UW1_0641	59.0735	93.5731	107.19	30.3363	102.667	96.2094	28.6218
CAP2UW1_0642	112.787	2124.59	4432.69	606.064	345.728	279.898	34.7666
CAP2UW1_0643	71.598	1429.29	2910.11	476.831	234.623	187.991	21.6652
CAP2UW1_0644	27.8565	27.2736	65.049	17.2363	42.3844	38.2923	25.2947
CAP2UW1_0645	2.59367	3.44013	6.06975	3.08355	3.81915	4.00922	39.9467
CAP2UW1_0646	7.18508	7.03461	13.8499	4.59557	16.009	11.0431	3.46062
CAP2UW1_0648	20.0089	39.7435	18.5566	7.10341	28.7529	32.2169	42.0292
CAP2UW1_0649	28.8472	33.0634	17.3994	13.3055	38.0839	49.2464	NA
CAP2UW1_0650	4.4465	9.90497	3.69576	2.47452	10.6926	13.2575	27.6661
CAP2UW1_0651	12.5423	25.2532	26.4754	10.4338	34.2089	45.9671	17.8732
CAP2UW1_0652	2.44892	4.81467	4.02356	2.9291	9.67295	15.5984	31.3439
CAP2UW1_0653	2.61366	3.30726	2.97148	1.85508	3.88125	8.29112	NA
CAP2UW1_0654	2.17573	2.14131	3.47157	1.18703	3.50197	4.67571	25.2669
CAP2UW1_0655	148.689	263.639	766.393	197.987	347.637	197.742	30.4522
CAP2UW1_0656	355.974	844.398	1924.03	670.232	1395.99	755.206	55.97
CAP2UW1_0657	164.531	391.39	871.741	324.715	992.475	537.455	66.7411
CAP2UW1_0658	41.9756	57.6392	56.66	22.6719	66.1028	44.8748	45.9718
CAP2UW1_0659	39.2736	39.5238	37.2799	15.9459	62.4796	49.5316	18.7077
CAP2UW1_0660	63.4659	62.287	54.9943	26.7299	86.4693	64.1012	32.5451
CAP2UW1_0661	40.057	34.1145	44.5295	14.7856	53.2416	48.7255	14.1782
CAP2UW1_0662	30.5411	23.7864	36.7876	10.7948	41.9607	41.1093	4.55311
CAP2UW1_0663	398.759	379.828	523.417	297.697	1097.93	611.01	42.7945
CAP2UW1_0664	38.2668	28.274	60.1817	28.056	70.9413	52.53	66.3875
CAP2UW1_0665	5.50409	4.3329	7.83391	3.21582	9.38808	9.14672	16.0096
CAP2UW1_0666	14.9541	6.6948	11.3833	5.1776	14.9747	17.4174	38.1017
CAP2UW1_0667	33.8321	42.5446	43.3687	20.4716	79.0021	57.2168	46.8486
CAP2UW1_0668	35.2185	43.4425	37.8851	16.9709	69.9673	58.4161	37.5193
CAP2UW1_0669	15.6004	13.0384	14.7552	10.3879	34.7339	25.4216	11.2992
CAP2UW1_0670	24.6171	12.8093	21.3774	12.1856	42.0178	30.3377	4.53737
CAP2UW1_0671	17.1308	11.7591	12.1449	4.76365	30.4411	22.4138	11.4323
CAP2UW1_0672	14.7503	7.14341	14.3008	4.07135	24.6644	21.9723	49.4291
CAP2UW1_0673	21.7614	18.9093	24.7442	13.8875	48.4444	34.0888	25.2364
CAP2UW1_0674	13.8925	8.42438	19.0499	8.41849	34.0036	25.4966	12.6442
CAP2UW1_0675	4.03031	2.6285	4.87804	2.40354	9.36659	10.8321	34.2369
CAP2UW1_0676	23.9175	49.2371	29.7148	18.4725	54.7256	46.7008	41.0301
CAP2UW1_0677	22.7345	35.1544	15.1802	13.2812	39.5538	30.045	23.2773
CAP2UW1_0678	39.7213	32.5282	50.2146	25.1646	94.4615	68.7726	4.18255
CAP2UW1_0679	52.4567	33.8873	72.7207	29.9385	96.6068	84.4608	6.64451
CAP2UW1_0680	24.1763	18.4272	30.7726	11.4987	51.2475	38.9766	29.624
CAP2UW1_0681	2.11488	1.99042	1.71762	0.783175	2.62489	3.83485	7.88087
CAP2UW1_0682	14.6679	20.5779	23.1412	7.07481	28.4994	25.905	17.0276
CAP2UW1_0683	53.4697	43.0856	74.3057	27.9441	121.71	89.8629	151.593
CAP2UW1_0684	124.07	67.7702	219.816	79.2863	241.212	178.479	97.6576
CAP2UW1_0685	303.499	320.81	424.791	198.165	659.446	387.245	15.8422
CAP2UW1_0686	16.1385	17.987	16.3394	8.58883	18.414	19.3382	79.4946
CAP2UW1_0687	32.8585	49.3585	41.2155	17.5418	43.8617	27.9412	33.2666
CAP2UW1_0688	23.9948	28.7855	32.3373	11.6801	39.1821	32.8647	15.717
CAP2UW1_0689	35.4786	27.3436	32.1388	23.8342	84.2704	60.8468	34.2186
CAP2UW1_0690	29.2402	29.273	38.5767	31.8938	91.0429	56.8581	18.3648
CAP2UW1_0691	39.3403	51.6464	52.0717	45.91	96.041	64.653	75.8004
CAP2UW1_0692	33.2415	62.4606	65.3555	57.761	189.387	80.4546	8.83071
CAP2UW1_0693	9.31171	11.1131	15.0811	13.1872	36.8343	19.0299	29.8886
CAP2UW1_0694	4.80928	8.99975	8.10716	4.72606	13.1917	6.89032	20.6478
CAP2UW1_0695	8.5551	10.3163	15.4523	7.11543	17.8193	10.5858	16.4107
CAP2UW1_0696	10.1262	8.28711	14.8359	5.84005	19.807	13.9004	4.35843
CAP2UW1_0697	17.1454	12.4191	28.0002	7.64278	31.1913	22.4004	11.9727
CAP2UW1_0698	5.7307	7.51163	7.5851	3.19666	10.5713	7.25352	48.4331
CAP2UW1_0699	0	0	0	0	0	0	44.0877
CAP2UW1_0699	0	0	0	0	0	0	7.01385
CAP2UW1_0700	7.94319	6.1853	9.56186	4.69814	11.1667	8.27921	24.2628
CAP2UW1_0701	23.6021	41.83	62.3644	45.88	107.607	56.8768	5.3022
CAP2UW1_0702	19.004	44.9843	48.4786	24.6726	58.2187	36.963	139.82
CAP2UW1_0703	19.3965	19.1557	24.452	14.1364	68.4965	134.967	57.9539
CAP2UW1_0704	27.1062	25.2378	42.6333	19.7075	90.5859	127.631	2.75651
CAP2UW1_0705	8.08478	13.2476	10.8724	4.37325	24.7317	33.1951	63.4407
CAP2UW1_0706	23.182	21.748	13.4018	7.75965	40.6518	37.7576	11.6069
CAP2UW1_0707	11.5141	10.9838	7.40605	3.26738	16.768	18.2492	17.949
CAP2UW1_0708	49.0143	20.2074	22.1047	11.2008	52.3313	57.4233	11.4932
CAP2UW1_0709	36.1497	14.7064	17.1984	8.91238	43.2595	45.9328	43.6074
CAP2UW1_0710	5.63507	15.6384	2.07841	1.30204	7.44436	12.1474	128.938
CAP2UW1_0711	37.0304	28.3878	55.6605	14.9877	52.0533	43.1222	23.6586
CAP2UW1_0712	6.2498	9.37286	8.36417	2.2495	26.2487	10.3147	19.7962
CAP2UW1_0713	4.15026	7.24246	5.88794	1.68713	38.3812	7.88022	14.0419
CAP2UW1_0714	6.08842	11.7419	7.58914	2.25925	10.2224	12.2347	40.3114
CAP2UW1_0715	10.1671	9.10377	12.0131	2.98322	14.3897	13.6248	5.6656
CAP2UW1_0716	9.52031	27.8847	39.1795	9.59527	15.372	11.2394	16.6942
CAP2UW1_0717	10.0385	29.4514	18.2908	6.77809	8.48645	6.10211	152.845
CAP2UW1_0718	15.1237	13.6875	42.1256	14.6151	29.6899	51.2778	60.9948
CAP2UW1_0719	4.88266	4.58231	9.98748	3.74737	14.959	23.3796	14.0367
CAP2UW1_0720	5.08279	4.25928	9.14678	4.30289	14.72	22.9363	25.6048
CAP2UW1_0721	10.5296	6.90753	18.1857	7.05159	25.1678	41.6886	54.2516
CAP2UW1_0722	12.5036	8.30581	20.8106	7.85096	33.6708	57.0346	23.5944
CAP2UW1_0723	7.28869	4.95761	12.6437	5.00275	17.7403	28.7127	9.48209
CAP2UW1_0724	13.8066	9.85435	24.046	9.34409	37.0793	60.9667	16.8397
CAP2UW1_0725	5.54248	7.28049	10.1726	3.78814	9.28352	10.2069	110.185
CAP2UW1_0726	5.09836	5.51838	9.19687	3.09593	10.1941	8.18002	94.7094
CAP2UW1_0727	9.1143	5.81103	10.7973	3.24097	15.8746	18.4626	6.80141
CAP2UW1_0728	8.94109	14.5788	25.1894	6.17224	15.2401	11.872	55.95
CAP2UW1_0729	8.7272	14.279	34.706	4.72816	15.3851	7.6538	26.5272
CAP2UW1_0730	8.53817	21.608	20.3709	6.11914	14.048	10.0737	141.728
CAP2UW1_0731	50.9973	60.7032	69.616	19.0396	44.0451	43.3148	60.5176
CAP2UW1_0732	38.819	32.4214	61.2519	19.5634	46.936	49.8423	13.2003
CAP2UW1_0733	12.8414	21.1301	9.55827	4.49684	20.0854	25.5498	207.857
CAP2UW1_0734	13.6918	9.29334	22.0798	5.94956	17.223	23.1559	3.99478
CAP2UW1_0735	10.7782	8.18594	15.8706	3.96254	12.311	18.7394	1.77162
CAP2UW1_0736	6.30307	4.8131	8.3534	2.76892	6.86003	10.3885	41.3084
CAP2UW1_0737	7.20946	4.20029	8.84515	3.02818	7.25138	11.4534	36.2667
CAP2UW1_0738	8.55348	5.12137	13.306	4.10915	11.1878	13.8873	12.5478
CAP2UW1_0739	5.05546	3.97655	10.174	3.20121	8.42534	10.739	13.399
CAP2UW1_0740	8.83761	14.7664	7.37918	2.68642	11.9833	11.6339	18.635
CAP2UW1_0741	0.764242	12.1419	1.03356	0.507831	0.674999	2.1011	253.087
CAP2UW1_0742	3.2636	2.33503	2.82544	2.18841	7.49388	9.01557	9.19718
CAP2UW1_0744	4.0245	1.70748	4.78639	4.16237	7.54295	6.02395	18.2883
CAP2UW1_0745	7.11473	3.97183	7.60558	5.9652	12.3022	10.739	24.718
CAP2UW1_0746	3.58508	2.50521	5.94296	5.53605	17.5454	23.0716	8.33178
CAP2UW1_0747	34.4318	66.8793	52.5329	26.4749	56.9728	54.7113	177.515
CAP2UW1_0748	11.28	7.85486	14.6013	6.3948	21.0241	20.7678	8.36002
CAP2UW1_0749	4.18971	2.44242	4.22178	2.0789	6.68992	7.10063	12.013
CAP2UW1_0750	3.97914	2.81781	3.84163	2.03037	6.81938	7.41859	16.2298
CAP2UW1_0751	27.9457	30.0835	24.5545	12.9491	43.1968	39.1774	54.3704
CAP2UW1_0752	8.84623	7.66848	8.79792	3.19485	13.4131	15.1346	35.1009
CAP2UW1_0753	35.0519	25.0402	48.7218	19.0278	55.1325	47.7892	10.5651
CAP2UW1_0754	18.6888	14.9773	19.827	8.31704	31.0332	26.9709	23.291
CAP2UW1_0755	7.96322	7.95133	9.24461	3.38554	13.4625	12.866	39.9088
CAP2UW1_0756	62.8404	55.4333	71.4418	34.8449	94.7581	74.802	40.6709
CAP2UW1_0757	6.18956	5.5206	9.01793	3.28903	11.9334	11.6829	6.40697
CAP2UW1_0758	5.97877	6.15318	8.19886	3.20369	11.8655	11.5718	19.0772
CAP2UW1_0759	10.3038	9.07182	13.2229	4.26829	18.3521	17.0292	28.5027
CAP2UW1_0760	31.771	31.4246	42.0618	21.9304	54.8895	43.4342	5.77816
CAP2UW1_0761	6.37371	7.10848	9.38307	13.2751	31.8429	15.8775	34.9101
CAP2UW1_0762	6.13209	10.075	13.5358	23.2962	48.9781	24.1848	27.2779
CAP2UW1_0763	64.3179	137.947	145.423	161.185	430.068	168	49.9235
CAP2UW1_0764	102.826	305.246	195.029	278.765	724.569	289.984	77.487
CAP2UW1_0765	14.4405	22.9836	29.9872	37.9166	92.4828	43.2915	112.839
CAP2UW1_0766	7.20351	12.3247	10.4967	6.73502	17.9445	14.3651	263.303
CAP2UW1_0767	6.03607	5.02665	6.78769	4.24891	13.4745	10.6242	16.2038
CAP2UW1_0768	13.6629	9.13753	13.4586	5.40973	23.9173	21.1875	21.2781
CAP2UW1_0769	6.22977	7.52814	8.24904	2.63551	12.1811	11.9505	41.1683
CAP2UW1_0770	32.7568	23.7404	59.5836	26.6887	52.0348	37.5029	15.9075
CAP2UW1_0771	555.079	668.083	1564.73	742.534	1778.12	1018.29	10.5054
CAP2UW1_0772	39.0868	25.4105	28.851	15.1994	58.8672	58.3961	11.4296
CAP2UW1_0773	4.34129	2.74013	2.93207	1.14013	4.21069	5.61161	6.92931
CAP2UW1_0774	131.497	91.79	106.916	73.6211	244.621	194.838	22.0271
CAP2UW1_0775	45.4584	55.391	86.5348	8.23902	42.4032	38.6046	71.4513
CAP2UW1_0776	8.16736	8.45101	23.4532	2.15633	8.08819	5.01903	32.5586
CAP2UW1_0777	4.69809	6.06375	13.5742	2.10322	6.81552	7.18392	28.2712
CAP2UW1_0778	5.06919	11.2183	28.2458	2.8216	10.1174	9.02958	20.2806
CAP2UW1_0779	21.9344	14.6064	33.2196	13.1177	41.8229	39.6516	19.2147
CAP2UW1_0780	25.7921	14.9508	36.1395	12.1264	31.9745	32.4923	7.42628
CAP2UW1_0781	11.8694	8.32567	11.5589	3.86652	14.9329	19.271	4.70486
CAP2UW1_0782	20.1724	25.4315	29.8846	17.4312	43.2112	30.4527	24.9688
CAP2UW1_0783	23.5344	26.3886	28.5923	13.1466	52.7849	43.6022	38.7193
CAP2UW1_0784	41.6416	24.3889	28.4279	15.5848	137.558	308.216	17.2969
CAP2UW1_0785	63.0091	62.3152	36.7686	22.094	189.673	367.534	60.3757
CAP2UW1_0786	49.4125	52.0221	39.8179	21.6082	124.588	247.623	47.1871
CAP2UW1_0787	13.4397	10.9187	5.01403	3.51063	41.3561	104.801	3.08041
CAP2UW1_0788	15.7523	12.9573	23.1979	12.2477	31.4852	37.7286	17.2375
CAP2UW1_0789	19.1578	18.7201	31.6614	25.7824	58.9596	44.8738	15.1092
CAP2UW1_0790	3.88892	9.60238	15.0101	1.6877	5.1636	7.49047	44.0101
CAP2UW1_0791	32.8735	28.1186	55.7569	19.4149	66.3139	44.2627	40.5104
CAP2UW1_0792	11.4307	12.4909	20.9616	5.70424	26.3112	19.9656	6.86592
CAP2UW1_0793	2.44133	6.9507	1.36193	0.438004	3.8206	3.85932	136.496
CAP2UW1_0794	3.79862	5.24503	4.82222	1.80024	6.31444	5.76905	8.39818
CAP2UW1_0795	23.6545	22.931	50.2716	13.48	57.6206	38.4373	29.0182
CAP2UW1_0796	59.3346	58.7093	111.717	47.861	116.929	74.7527	11.4308
CAP2UW1_0797	50.3823	62.2346	111.262	58.9072	127.552	75.4408	15.0781
CAP2UW1_0798	11.8148	27.4596	21.5218	16.9001	33.2541	20.7708	136.947
CAP2UW1_0799	35.2779	46.6734	65.3839	34.4797	97.6743	56.9472	16.7766
CAP2UW1_0800	23.8806	41.5638	35.2076	15.9274	55.3077	34.4542	97.5923
CAP2UW1_0801	71.5265	89.2948	107.104	58.1695	101.936	63.0177	69.579
CAP2UW1_0802	13.9569	20.2651	17.4327	12.7583	28.7959	22.5931	46.4663
CAP2UW1_0803	15.7059	8.71412	29.3434	8.55325	25.5111	21.972	20.53
CAP2UW1_0804	24.227	16.5325	40.7127	17.3242	40.9092	29.8469	12.8443
CAP2UW1_0805	17.4846	14.6998	35.572	14.5218	29.9242	22.4697	4.22815
CAP2UW1_0806	30.4273	26.1807	67.8788	29.069	51.4293	37.1067	15.626
CAP2UW1_0807	36.9143	50.6815	93.8038	36.889	95.6569	58.6999	6.69723
CAP2UW1_0808	15.517	14.2727	19.3101	10.855	33.8096	22.5945	8.56882
CAP2UW1_0809	21.6518	16.9988	39.6903	12.8654	42.6361	30.4749	11.1377
CAP2UW1_0810	9.46485	9.087	14.8117	4.8158	20.9886	18.2287	84.2011
CAP2UW1_0811	12.5597	24.3334	11.1545	5.53457	15.107	15.4751	78.8821
CAP2UW1_0812	16.1106	13.6419	24.4938	6.64468	22.9252	27.7145	35.1275
CAP2UW1_0813	21.3841	17.4061	29.5983	10.6816	38.5537	42.5207	40.9547
CAP2UW1_0814	37.9895	27.4562	50.5152	22.8189	62.3603	72.9028	49.9783
CAP2UW1_0815	47.2776	27.8383	69.1752	30.1803	70.7547	87.0021	61.6021
CAP2UW1_0816	45.2315	29.2947	53.7226	26.8927	76.5836	86.713	24.5792
CAP2UW1_0817	15.8981	15.6359	25.2826	13.9798	24.0124	28.9994	61.314
CAP2UW1_0818	53.7844	50.9797	95.2652	38.4395	104.333	100.311	10.0881
CAP2UW1_0819	17.7113	26.158	100.442	29.6003	66.3268	59.71	55.1457
CAP2UW1_0820	66.669	126.57	254.182	134.526	421.126	295.635	27.8592
CAP2UW1_0821	39.6647	91.3113	196.205	33.1335	106.641	88.4003	39.4119
CAP2UW1_0822	603.367	850.758	1607.25	854.548	3104.48	1514.67	19.6887
CAP2UW1_0823	102.704	126.51	280.42	75.1056	238.362	141.483	10.8958
CAP2UW1_0825	4.79969	5.73958	23.8927	7.01315	15.9647	334.569	13.7269
CAP2UW1_0826	3.6292	3.11686	9.87537	2.68468	6.45909	133.596	10.311
CAP2UW1_0827	1.76766	1.27264	5.9816	1.69506	3.16455	77.3094	2.55631
CAP2UW1_0828	15.9907	16.8361	10.4126	6.77446	34.7129	29.8006	3.9845
CAP2UW1_0829	9.33849	5.89198	8.37	3.97588	12.6333	11.3316	34.4928
CAP2UW1_0830	7.69615	5.08964	6.59488	2.79727	9.60835	10.3742	56.1423
CAP2UW1_0831	16.9266	11.3817	25.6046	8.39061	22.0993	24.5949	22.724
CAP2UW1_0834	0	0	0	0	0	0	20.7612
CAP2UW1_0835	0	0	0	0	0	0	76.5102
CAP2UW1_0837	358.838	269.055	339.88	156.491	613.561	485.631	NA
CAP2UW1_0838	7.26721	5.9444	7.29214	3.0733	9.67088	13.2364	15.5931
CAP2UW1_0839	19.702	16.3673	22.5207	8.27853	22.7938	31.9814	42.2306
CAP2UW1_0841	16.4057	18.597	20.5032	6.19046	18.2904	25.1471	92.5024
CAP2UW1_0843	6.47154	7.79743	14.318	3.71605	9.50457	13.3971	24.9212
CAP2UW1_0844	4.3687	9.9288	5.43903	3.23764	7.52417	11.21	42.4699
CAP2UW1_0845	6.82467	15.9846	11.7514	5.48304	15.7154	23.2205	23.0379
CAP2UW1_0846	7.22106	16.124	18.3536	7.33637	15.1893	22.7744	20.0108
CAP2UW1_0847	5.98	11.1339	10.4155	4.91287	15.0248	19.0238	46.0277
CAP2UW1_0848	2.49767	3.57634	4.46675	1.97663	4.24511	7.60677	12.0952
CAP2UW1_0849	2.40434	2.63986	2.89644	1.90244	5.79246	10.922	24.0044
CAP2UW1_0850	4.42917	4.68925	6.93063	3.56726	9.73076	15.6852	28.3844
CAP2UW1_0851	5.59181	6.00187	8.93803	4.46347	11.02	19.0382	29.0884
CAP2UW1_0852	10.192	9.21627	21.8823	9.47347	16.8386	24.0002	14.9208
CAP2UW1_0853	4.20728	4.0685	6.06425	2.45785	5.49183	6.75346	10.987
CAP2UW1_0854	5.81642	6.71055	4.80064	3.63192	8.71155	12.568	15.3906
CAP2UW1_0855	5.33298	4.60979	5.45028	3.44957	11.4326	12.3155	24.1293
CAP2UW1_0857	4.81426	4.53758	4.48158	2.84083	11.2504	14.1532	6.99644
CAP2UW1_0858	6.78433	8.43769	5.18593	5.75185	17.3457	16.7924	17.4517
CAP2UW1_0859	5.12072	6.39357	3.90284	3.91661	11.692	13.0007	12.8351
CAP2UW1_0860	45.6417	23.8317	8.92677	8.89821	44.2075	55.5218	37.4712
CAP2UW1_0861	86.3128	64.1642	38.3052	36.6013	109.319	121.131	11.6698
CAP2UW1_0862	45.5406	47.4595	21.7064	21.2345	77.0363	79.94	24.3351
CAP2UW1_0863	7.03291	6.66554	8.50491	3.70619	8.60218	9.31055	91.348
CAP2UW1_0864	4.21694	8.67368	8.39257	3.92854	10.1079	6.32791	2.30473
CAP2UW1_0865	4.16227	5.67197	7.7291	3.82954	9.44861	6.98327	52.0404
CAP2UW1_0866	6.69874	9.88544	32.4667	6.02503	15.0859	8.82766	48.4921
CAP2UW1_0867	2.73545	7.99342	8.52354	1.99636	6.1501	3.85583	9.08056
CAP2UW1_0868	0	0	0	0	0	0	NA
CAP2UW1_0869	0	0	0	0	0	0	NA
CAP2UW1_0870	9.59042	28.6973	6.65257	3.45173	24.0695	15.7345	73.6543
CAP2UW1_0872	37.725	74.466	42.9562	26.8847	125.323	72.6294	120.906
CAP2UW1_0873	1.34197	5.28296	2.7595	1.839	3.54364	2.6097	4.48699
CAP2UW1_0874	0	0	0	0	0	0	NA
CAP2UW1_0875	0	0	0	0	0	0	NA
CAP2UW1_0876	0	0	0	0	0	0	NA
CAP2UW1_0877	0	0	0	0	0	0	NA
CAP2UW1_0878	2.03559	8.49312	1.50667	2.10571	6.66918	8.11725	78.1491
CAP2UW1_0879	3.39742	4.52891	3.50128	4.95454	14.2974	11.3883	28.0524
CAP2UW1_0880	3.19117	3.11127	3.5021	2.13788	6.21173	6.28837	6.39085
CAP2UW1_0881	6.58001	4.71687	6.19363	2.42224	9.50189	9.67891	17.0261
CAP2UW1_0882	5.17163	3.29094	4.58861	1.60899	6.64366	6.51096	33.7333
CAP2UW1_0883	8.66521	3.16432	4.66982	2.13314	7.84917	8.86476	46.3466
CAP2UW1_0884	10.159	4.71283	7.64753	4.27365	14.1711	15.4078	43.3989
CAP2UW1_0885	10.3173	9.61681	11.0677	9.24252	27.0422	22.5674	108.497
CAP2UW1_0886	7.57408	9.31281	9.71167	5.89703	23.4531	18.0074	39.5604
CAP2UW1_0887	227.218	123.461	129.229	83.7921	507.127	898.556	25.1457
CAP2UW1_0888	11.3425	16.2719	24.616	9.26381	36.2916	39.4869	26.6159
CAP2UW1_0889	10.2576	27.6471	19.2945	13.5603	20.6684	16.3558	47.4156
CAP2UW1_0890	16.0806	27.8498	24.5562	18.7712	47.0576	22.4683	21.4123
CAP2UW1_0891	24.5234	28.8385	36.5319	26.0828	85.8621	44.2521	22.0254
CAP2UW1_0892	53.4532	37.8063	66.5524	40.138	128.202	74.2819	10.4427
CAP2UW1_0893	10.1959	5.28326	7.55349	3.98227	17.3625	16.2846	5.67195
CAP2UW1_0894	18.3598	8.09737	20.2706	6.73643	35.7736	30.5427	2.78827
CAP2UW1_0895	5.46074	4.36414	6.49287	1.96882	8.76201	11.4214	46.6522
CAP2UW1_0896	17.5116	14.0934	16.999	5.3034	24.5725	29.1089	60.4842
CAP2UW1_0897	2.82506	3.05855	3.46544	1.45163	5.95867	8.41173	87.0383
CAP2UW1_0898	13.0494	8.14633	12.5756	4.30866	20.0962	20.3112	92.3638
CAP2UW1_0899	30.9054	18.3069	34.3449	13.3174	48.2595	40.4365	132.539
CAP2UW1_0900	48.7148	35.4644	78.2523	40.2551	87.3607	57.7084	3.31107
CAP2UW1_0901	44.0834	40.1218	83.727	40.3083	93.3083	57.585	67.798
CAP2UW1_0902	3.37798	1.44801	6.48425	1.2371	2.24128	2.50072	10.6705
CAP2UW1_0903	3.78594	1.67292	6.33916	0.575021	2.32875	1.92751	83.4193
CAP2UW1_0904	13.9984	4.71249	20.4039	4.50883	8.14101	5.65346	19.5973
CAP2UW1_0905	2.9606	2.96171	1.99671	0.685975	4.00446	4.90072	31.1261
CAP2UW1_0906	6.3965	5.49311	4.40316	1.98919	6.84726	7.06552	2.78817
CAP2UW1_0907	3.43654	3.78132	2.44647	1.25098	5.00532	6.45512	31.4714
CAP2UW1_0908	8.77673	7.10897	5.30098	2.60279	10.35	10.9102	15.3232
CAP2UW1_0909	0	10.9339	0.600299	0	0.588067	0.325423	94.2887
CAP2UW1_0910	5.42271	4.55891	3.39919	2.01747	6.40994	5.97965	21.0503
CAP2UW1_0911	0.689317	0.552422	0.32628	0.164896	0.410955	1.89511	13.2069
CAP2UW1_0912	1.88723	1.3884	1.55808	0.288722	2.00604	6.91799	38.0572
CAP2UW1_0913	9.45349	3.48898	7.80742	3.39607	9.86619	26.0202	14.9818
CAP2UW1_0914	10.2948	6.36984	19.1193	8.72718	18.7502	26.526	9.29218
CAP2UW1_0915	8.89367	9.89723	16.7557	11.5073	12.0884	10.8842	25.6163
CAP2UW1_0916	0	0	0	0	0	0	NA
CAP2UW1_0917	0	0	0	0	0	0	NA
CAP2UW1_0918	0	0	0	0	0	0	NA
CAP2UW1_0919	0	0	0	0	0	0	NA
CAP2UW1_0920	17.1524	10.699	34.7041	18.4484	31.5995	29.689	37.1696
CAP2UW1_0921	13.5991	12.7229	10.8587	4.58552	15.525	18.3955	11.7768
CAP2UW1_0922	39.1497	39.2247	37.9602	18.6353	72.821	79.1037	14.3807
CAP2UW1_0923	140.049	82.1375	128.426	65.8264	240.984	386.661	24.6543
CAP2UW1_0924	87.2073	53.6959	63.9619	36.7746	191.857	338.034	41.6805
CAP2UW1_0925	160.976	85.8773	128.251	76.0557	302.83	488.488	27.8447
CAP2UW1_0926	111.958	68.2677	87.3499	43.132	235.08	430.564	12.8408
CAP2UW1_0927	106.445	66.0984	87.4455	48.7793	201.114	323.892	15.5278
CAP2UW1_0928	4.39812	5.07478	6.47223	2.51434	10.5327	11.996	16.9201
CAP2UW1_0929	12.7353	9.83733	22.7982	6.55905	19.9634	24.1953	24.3417
CAP2UW1_0930	91.4472	53.0465	94.8168	34.6574	121.607	132.892	11.3646
CAP2UW1_0931	68.0126	87.5152	71.4321	28.7193	103.424	109.864	54.1037
CAP2UW1_0932	17.5295	19.4787	21.6055	8.2854	42.2157	69.001	36.5737
CAP2UW1_0933	11.2549	20.6924	9.23342	3.48424	21.4784	23.9352	88.913
CAP2UW1_0934	13.6036	16.3041	15.1876	6.26184	20.5248	16.1333	3.65626
CAP2UW1_0935	35.6111	26.5223	30.396	14.3109	60.9613	57.5455	12.5341
CAP2UW1_0936	38.1648	24.5677	30.8385	12.6222	51.4742	51.9931	12.4644
CAP2UW1_0937	33.9078	21.1415	25.886	10.3256	49.9343	52.1457	24.558
CAP2UW1_0938	23.4768	15.0309	22.2683	7.52319	34.2147	40.1105	268.934
CAP2UW1_0939	12.4959	7.65707	12.1995	3.89897	14.7711	17.4347	12.6929
CAP2UW1_0940	7.52891	10.2952	11.3317	3.84899	11.1008	10.9986	27.3857
CAP2UW1_0941	17.7329	36.0032	32.7313	10.0077	27.4333	18.1017	34.1194
CAP2UW1_0942	31.1067	35.5796	64.4503	17.2317	49.1834	35.6951	85.8863
CAP2UW1_0943	43.9439	43.6794	96.0629	32.7928	88.2983	55.4982	24.8662
CAP2UW1_0944	74.394	105.969	144.432	70.0806	132.786	79.3491	230.959
CAP2UW1_0945	8.93446	2.75809	4.64055	4.46554	57.6183	114.233	30.0924
CAP2UW1_0946	6.00103	2.89936	3.7185	2.24467	28.0794	62.994	44.4066
CAP2UW1_0947	14.6922	14.7265	25.2556	8.61348	24.4854	26.4718	53.188
CAP2UW1_0948	31.2625	28.8995	56.9448	20.3937	54.9116	35.0534	6.83754
CAP2UW1_0949	49.421	29.3937	38.1077	18.6205	63.4499	56.0986	104.614
CAP2UW1_0950	10.8049	6.95724	9.57404	6.1184	21.1696	18.5999	8.52731
CAP2UW1_0951	25.8721	26.3307	35.5477	15.4004	54.014	40.2711	15.8484
CAP2UW1_0952	39.0451	24.4542	39.1218	14.384	57.4414	63.801	0.850533
CAP2UW1_0953	65.5621	43.345	66.4165	24.2555	92.4643	108.301	28.5183
CAP2UW1_0954	3.69612	4.10754	6.18336	2.62668	6.68934	7.54422	23.7715
CAP2UW1_0955	25.3493	27.1132	49.9275	22.8368	47.7023	39.3168	15.9726
CAP2UW1_0956	9.34635	6.83498	6.2764	3.46934	13.5908	21.4779	67.6925
CAP2UW1_0957	3.15745	3.24023	6.60329	2.20624	6.73827	81.119	3.78548
CAP2UW1_0958	6.46994	6.48838	14.2277	5.1537	12.9108	203.708	13.2674
CAP2UW1_0959	7.63967	11.2176	22.494	7.16976	20.8124	183.569	15.1066
CAP2UW1_0960	35.4099	100.95	154.646	47.8884	177.124	108.187	25.2722
CAP2UW1_0961	36.4711	121.797	158.288	53.4662	163.863	77.6996	24.6062
CAP2UW1_0962	21.4933	13.5198	20.5285	12.1038	39.0693	29.3918	13.7088
CAP2UW1_0963	15.101	10.4375	12.089	3.73886	16.4838	15.4429	12.5547
CAP2UW1_0964	36.6609	36.6148	28.8627	16.3391	66.7618	53.1749	28.553
CAP2UW1_0965	50.3562	51.9232	100.587	41.6018	97.236	60.7112	34.9879
CAP2UW1_0966	3.49735	9.13828	7.6936	2.06439	10.5606	8.36641	26.0248
CAP2UW1_0967	16.7182	8.42734	18.3439	12.708	48.2633	37.5148	21.8442
CAP2UW1_0968	4.72187	1.46892	4.55866	2.81448	15.8211	14.6924	3.03627
CAP2UW1_0969	5.20225	2.02202	5.88894	2.97312	20.1825	17.8332	36.933
CAP2UW1_0970	7.02509	2.29282	6.43256	3.57065	19.9965	17.5444	68.9221
CAP2UW1_0971	11.0228	6.11633	9.75116	5.63205	34.24	35.5024	76.0439
CAP2UW1_0972	14.8255	6.06606	14.6953	6.96559	29.1976	34.8366	20.9305
CAP2UW1_0973	8.60542	4.06857	7.34436	3.22351	14.0081	17.6794	9.73315
CAP2UW1_0974	59.8386	50.6892	35.8095	26.8394	108.906	119.027	25.5086
CAP2UW1_0975	39.0226	19.0457	19.4604	32.595	52.1435	53.682	9.40179
CAP2UW1_0976	12.0019	13.4729	10.8315	22.3052	20.8147	24.6246	231.679
CAP2UW1_0978	30.133	33.94	27.2056	12.9037	51.9717	52.9107	47.4852
CAP2UW1_0979	15.9274	17.696	23.2104	10.3435	32.3368	26.924	32.5885
CAP2UW1_0980	15.9692	13.355	31.0432	12.9626	32.2904	23.0993	16.8935
CAP2UW1_0981	28.4485	36.4337	62.9148	31.6511	77.9144	43.0287	4.69543
CAP2UW1_0982	40.947	56.1122	51.1262	32.579	89.6404	55.3407	29.5681
CAP2UW1_0983	111.316	93.6588	128.479	55.8038	168.446	96.0847	19.7597
CAP2UW1_0984	39.5038	22.3967	59.0891	16.8084	48.5156	34.4123	8.91501
CAP2UW1_0985	17.2377	8.26782	16.5991	4.65991	19.1139	18.9303	4.80804
CAP2UW1_0986	15.2022	8.5801	17.4847	5.39359	18.8368	19.2196	1.81857
CAP2UW1_0987	23.7933	16.2843	17.4919	8.68496	36.3806	39.198	9.79456
CAP2UW1_0988	5.03876	3.32577	3.79996	1.80629	6.17536	7.81137	70.8805
CAP2UW1_0989	7.22112	36.7697	68.2236	6.405	11.1946	5.41729	14.7375
CAP2UW1_0990	7.13402	24.6659	73.7361	8.93847	11.2444	6.0083	35.5034
CAP2UW1_0991	16.4839	36.1148	63.6029	15.262	28.2813	18.3278	121.166
CAP2UW1_0992	2.0284	2.8747	10.9924	2.2875	3.81214	3.87708	50.5604
CAP2UW1_0993	1.67405	2.34023	4.36626	1.37301	2.67727	2.87834	421.988
CAP2UW1_0994	175.11	189.251	136.263	55.3031	184.862	200.54	9.24003
CAP2UW1_0995	28.0164	35.6217	22.5081	9.42464	37.976	39.0368	13.4653
CAP2UW1_0996	18.4849	24.7525	14.5376	9.56481	34.0144	27.9608	3.02463
CAP2UW1_0997	3.95181	5.89658	22.4512	17.1035	15.8427	13.6906	43.7472
CAP2UW1_0998	1.96104	13.5773	66.3429	16.4189	15.3349	3.03175	2.68258
CAP2UW1_0999	3.0782	21.5169	123.984	16.149	19.0054	2.9182	39.2355
CAP2UW1_1000	3.62147	18.9904	69.7436	7.47149	17.4735	2.28982	14.4138
CAP2UW1_1001	6.13545	19.6408	66.7019	5.41742	16.2655	2.3727	0.705498
CAP2UW1_1002	12.8853	108.384	205.309	33.0013	45.1277	12.4833	3.00159
CAP2UW1_1003	35.7276	37.8789	112.469	98.2913	129.827	67.1232	13.3547
CAP2UW1_1004	24.2279	42.107	17.5029	18.8656	53.2075	41.4153	217.874
CAP2UW1_1005	19.6969	15.6695	23.0975	15.8054	33.6512	27.9137	140.128
CAP2UW1_1006	4.26781	21.2354	4.18209	1.55735	6.46874	6.5627	205.408
CAP2UW1_1007	1.51205	8.53018	2.2366	0.979622	1.06421	1.44341	48.8072
CAP2UW1_1008	2.36948	3.05766	2.03453	1.40302	5.73445	6.69708	14.107
CAP2UW1_1009	3.63859	5.82293	2.65941	2.49602	5.15727	6.12955	74.9627
CAP2UW1_1010	7.05661	6.11956	6.8745	3.65699	8.69815	9.17287	17.2989
CAP2UW1_1011	50.4932	82.5105	70.0213	28.0946	87.535	84.6947	67.8823
CAP2UW1_1012	0.443878	13.1431	0.540269	0.318548	0.705681	0.894914	135.369
CAP2UW1_1013	3.50664	4.15638	3.28664	2.07056	9.74722	13.2203	68.7754
CAP2UW1_1014	5.49781	4.61389	6.52367	4.6429	15.1215	17.2434	33.1068
CAP2UW1_1015	4.70748	2.62228	4.79747	1.83226	7.25141	7.97225	7.92632
CAP2UW1_1016	12.462	16.9363	17.9769	7.34017	24.4659	15.0001	14.4215
CAP2UW1_1017	17.6285	23.5961	23.9527	12.0254	32.5687	21.727	49.2221
CAP2UW1_1018	17.644	28.2105	49.6999	17.7665	45.3868	22.452	103.434
CAP2UW1_1019	2.87981	4.67135	7.5666	2.2719	8.87359	4.78691	26.3875
CAP2UW1_1020	2.44682	2.51301	6.53281	1.46986	6.21435	4.47457	29.2811
CAP2UW1_1021	2.51728	3.24023	6.98482	1.7996	5.83624	4.49446	25.6992
CAP2UW1_1022	31.6502	23.7918	44.8024	16.1754	53.0052	42.9946	22.9151
CAP2UW1_1023	11.836	11.1748	12.734	5.4377	23.7678	22.8188	33.1644
CAP2UW1_1024	31.6358	24.0611	37.8545	15.851	49.0087	48.7684	35.7498
CAP2UW1_1025	55.7561	40.19	59.1327	59.522	110.311	81.477	12.134
CAP2UW1_1026	8.64231	6.5491	5.94296	2.51122	6.8407	9.48609	NA
CAP2UW1_1027	21.3917	8.53978	14.4374	5.12457	21.4383	27.9438	52.5026
CAP2UW1_1028	5.2404	5.66455	18.1721	3.27274	10.4429	10.4111	15.2671
CAP2UW1_1029	31.6055	40.6499	65.5298	27.0496	65.8888	44.7244	34.3238
CAP2UW1_1030	38.4647	69.3263	65.7665	40.2442	82.5352	47.7941	9.8706
CAP2UW1_1031	26.1687	18.697	21.9324	7.85626	23.7495	34.582	49.2592
CAP2UW1_1032	0	0.253473	0	0	0	0	NA
CAP2UW1_1033	1.68264	1.06459	1.27132	1.05763	2.49082	4.84631	13.8867
CAP2UW1_1034	3.8397	3.31196	4.02936	1.55735	4.47531	5.38166	32.8427
CAP2UW1_1035	29.1932	14.8975	33.4474	11.4424	34.0869	32.9956	7.41933
CAP2UW1_1036	23.4368	20.2058	25.8955	8.2228	38.0673	33.2908	71.549
CAP2UW1_1037	5.23925	3.47996	2.79891	1.61682	6.2526	9.97861	NA
CAP2UW1_1038	158.297	40.9744	56.7309	100.923	197.944	341.455	5.83792
CAP2UW1_1039	12.1888	6.07273	10.019	5.78909	21.0048	26.9755	9.22036
CAP2UW1_1040	23.66	12.8369	30.9034	12.4276	36.8164	37.208	1.25093
CAP2UW1_1041	7.94403	8.46813	17.5473	6.41702	18.7796	13.4388	2.61079
CAP2UW1_1042	6.80146	8.64976	12.6679	4.11877	16.8187	14.3343	8.55236
CAP2UW1_1043	9.23425	9.12163	9.69006	4.09585	15.3174	17.4621	4.41012
CAP2UW1_1044	2.79211	4.06838	2.51736	1.02886	4.56782	4.97534	4.33485
CAP2UW1_1045	6.04963	7.61022	5.26467	2.0129	7.90331	8.96944	15.1904
CAP2UW1_1046	6.35703	17.4933	3.37933	2.0612	11.6437	17.9685	46.5198
CAP2UW1_1047	3.80493	4.71223	5.17828	2.14236	7.88315	7.15004	8.65457
CAP2UW1_1048	9.45896	13.2775	10.7983	4.30561	20.9663	16.3892	61.0396
CAP2UW1_1049	10.7168	21.9888	17.1178	6.28929	28.0146	19.8717	272.03
CAP2UW1_1050	35.2986	60.281	57.9742	24.39	89.9657	50.8604	136.665
CAP2UW1_1051	0.325511	6.72759	0.110055	0	0.107812	0.0994349	347.314
CAP2UW1_1053	9.38111	18.7175	7.3394	3.94443	11.1029	15.1695	63.0841
CAP2UW1_1054	11.8465	13.1266	10.6194	4.51886	15.8431	15.6683	53.7511
CAP2UW1_1055	17.6318	15.4117	13.5092	5.67783	19.1636	19.1164	44.255
CAP2UW1_1056	0.468735	19.5073	0.211305	0	0.620999	0.429559	41.3596
CAP2UW1_1058	6.21845	3.9674	4.00173	2.93761	13.9413	12.8939	37.0303
CAP2UW1_1059	4.04186	3.01525	3.19712	1.96623	7.3429	7.58777	24.4866
CAP2UW1_1060	9.76532	5.59409	12.6077	5.05233	14.5772	14.3048	46.0339
CAP2UW1_1061	5.47637	2.74231	4.98867	3.41478	7.00172	5.80356	8.68626
CAP2UW1_1062	26.8864	29.1246	35.9419	12.1858	45.9616	35.4638	5.34441
CAP2UW1_1063	118.108	109.279	197.487	105.856	249.378	147.491	12.9153
CAP2UW1_1064	32.8643	25.7945	44.2749	16.4311	65.1247	46.7562	18.076
CAP2UW1_1065	12.2251	7.89499	17.0151	5.74535	23.6441	18.3143	31.2346
CAP2UW1_1066	8.22498	5.70744	11.0935	3.42029	15.1002	12.9408	57.1776
CAP2UW1_1067	7.27218	6.13469	10.7139	4.08616	14.1772	11.303	10.7528
CAP2UW1_1068	8.36215	8.8777	13.2322	4.15041	16.5424	14.1275	70.2542
CAP2UW1_1069	71.9946	63.1308	58.8626	30.484	100.4	87.6655	69.0168
CAP2UW1_1070	39.6487	35.491	32.798	13.7	68.5346	61.4194	17.8555
CAP2UW1_1071	19.6803	13.3633	17.8529	7.86523	29.7666	32.9964	9.13557
CAP2UW1_1072	8.18785	6.58237	7.27632	3.30188	16.7752	20.3077	51.4013
CAP2UW1_1073	13.411	9.03812	10.4898	7.36403	25.4129	38.6773	22.8063
CAP2UW1_1074	24.5559	21.7841	24.2838	14.6592	55.3514	45.7211	14.1586
CAP2UW1_1075	29.6929	19.7508	36.4389	13.5413	55.5444	45.4078	9.84063
CAP2UW1_1076	41.6485	46.3781	58.6407	45.5575	101.148	46.7292	5.78526
CAP2UW1_1077	13.4423	5.13316	5.53705	5.34298	23.3011	19.0643	7.55713
CAP2UW1_1078	14.8889	8.08809	9.41612	4.91475	22.1785	20.4319	16.8767
CAP2UW1_1079	14.4898	13.9445	25.122	11.2755	40.1243	26.7674	12.7059
CAP2UW1_1080	11.0029	13.2383	22.2093	13.9629	31.1894	17.801	13.7672
CAP2UW1_1081	18.6506	12.2103	20.6712	6.77723	26.2176	25.3264	29.8291
CAP2UW1_1082	1503.33	1498.23	1643.27	458.854	1740.99	871.962	56.8754
CAP2UW1_1083	41.3185	32.9589	74.0791	8.1418	41.581	28.8716	12.4089
CAP2UW1_1084	545.382	701.449	885.369	520.05	1636.99	828.937	23.8722
CAP2UW1_1085	27.4602	39.4357	60.0588	40.364	89.6351	53.6334	22.9005
CAP2UW1_1086	20.2653	20.8819	40.7466	26.5106	58.824	36.0429	162.04
CAP2UW1_1087	11.0254	9.04837	13.2598	5.80238	21.3468	18.8221	125.78
CAP2UW1_1088	5.3792	4.90083	9.14948	2.81114	9.42353	10.83	6.30631
CAP2UW1_1089	27.4226	30.7659	48.8374	17.3851	44.7003	28.6129	31.6587
CAP2UW1_1090	23.1788	12.5899	22.9496	9.82892	36.5789	33.2469	64.057
CAP2UW1_1091	20.3043	11.6828	19.8613	9.64747	26.5512	24.2789	2.80033
CAP2UW1_1092	292.207	208.465	165.587	131.097	585.153	709.973	47.8748
CAP2UW1_1093	163.75	80.5969	88.7215	55.2508	302.443	437.442	5.05966
CAP2UW1_1094	159.227	43.5161	65.9467	57.9143	192.462	320.504	14.8546
CAP2UW1_1095	41.2045	18.7211	15.8304	12.5277	73.5204	107.897	4.23477
CAP2UW1_1096	80.0111	39.0516	34.3317	25.2329	125.018	188.036	21.548
CAP2UW1_1097	65.8541	26.0613	41.0135	14.3196	88.7769	138.983	7.66691
CAP2UW1_1098	23.5674	28.1268	49.3898	13.5417	51.379	33.949	5.27291
CAP2UW1_1099	13.2239	18.9986	37.0197	10.7554	41.6425	28.2644	34.6557
CAP2UW1_1100	13.5566	14.5789	35.3082	10.7967	34.5398	24.3657	9.90831
CAP2UW1_1101	24.4067	36.9359	62.327	22.4544	66.4894	51.0649	7.23987
CAP2UW1_1102	8.75391	21.5361	23.5596	7.42521	25.8172	21.2862	45.2144
CAP2UW1_1103	11.5833	16.5731	22.9669	13.8882	40.1994	19.0227	9.20483
CAP2UW1_1104	12.6772	12.0423	7.52775	3.78011	18.4888	21.543	47.3374
CAP2UW1_1105	6.29015	4.82669	5.59885	1.82056	7.83538	9.15922	9.13964
CAP2UW1_1106	1.67964	2.57021	2.02061	0.467204	2.83331	4.72515	336.228
CAP2UW1_1107	2.48115	1.95163	2.4316	1.36351	4.23106	8.01966	17.4852
CAP2UW1_1108	5.19702	3.59701	6.13292	2.50402	6.63932	9.9973	11.6185
CAP2UW1_1109	9.83137	7.99909	13.3597	4.60433	14.1	16.7224	9.16678
CAP2UW1_1110	10.5666	8.9666	16.2289	5.36087	18.411	22.3729	48.1097
CAP2UW1_1111	28.7491	23.1319	45.3567	16.0345	45.6745	46.4783	13.838
CAP2UW1_1112	11.6312	8.20844	16.6969	7.34178	19.6661	21.446	46.7488
CAP2UW1_1113	16.1696	10.2111	25.9218	9.50706	27.8306	24.461	15.1074
CAP2UW1_1114	37.9945	27.7507	56.8201	20.8459	57.1899	47.3837	21.9724
CAP2UW1_1115	19.0317	16.0754	39.4716	10.1883	30.3729	28.3027	24.7327
CAP2UW1_1116	90.8088	96.0987	175.414	59.8683	131.791	104.159	154.709
CAP2UW1_1117	15.7813	13.4397	25.2372	10.089	27.1098	23.4502	5.74305
CAP2UW1_1119	37.5103	26.7973	27.9863	13.6955	39.3071	38.3058	27.4682
CAP2UW1_1120	21.6291	24.0826	23.8561	6.18797	19.3236	21.6683	94.6125
CAP2UW1_1121	3.98667	12.9428	2.32817	1.2523	4.08131	5.27723	79.2659
CAP2UW1_1122	12.8328	17.0063	14.807	5.95224	20.8315	19.7286	80.6558
CAP2UW1_1124	5.65127	3.62294	3.33276	1.50027	8.54822	8.27132	0.987592
CAP2UW1_1125	3.04057	4.2968	1.82341	0.849462	4.12382	4.79999	162.921
CAP2UW1_1126	1.25235	2.03746	0.892201	0.32098	2.2369	2.8282	140.308
CAP2UW1_1127	1.34457	0.956255	1.41357	0.363903	1.45303	3.07599	28.9799
CAP2UW1_1128	3.7743	3.78736	5.67058	1.92138	5.48226	5.45003	62.7047
CAP2UW1_1129	2.13732	2.89102	4.4105	1.14597	1.31816	2.22884	120.881
CAP2UW1_1130	11.367	10.0947	13.521	4.40013	22.158	18.618	29.9665
CAP2UW1_1132	3.69096	3.721	3.24569	1.28019	4.7474	5.84475	9.12009
CAP2UW1_1133	20.8481	12.0728	27.3021	9.35101	22.9537	18.4502	9.12309
CAP2UW1_1134	17.1515	10.953	12.7673	7.10393	28.1663	25.6452	11.9153
CAP2UW1_1135	1.3338	7.11269	1.1596	0	1.3253	1.83348	218.188
CAP2UW1_1136	200.77	258.627	718.464	303.203	489.084	290.698	21.5802
CAP2UW1_1137	196.7	351.534	658.597	318.468	472.096	292.121	10.5345
CAP2UW1_1138	86.2172	146.302	275.238	104.572	246.88	179.597	5.21099
CAP2UW1_1139	305.665	442.278	842.921	315.402	639.719	372.828	14.5233
CAP2UW1_1140	26.87	41.7804	46.9041	6.57857	38.534	25.5873	50.1031
CAP2UW1_1141	20.8729	29.9807	52.1329	4.88851	20.2454	18.078	24.6386
CAP2UW1_1142	15.1546	20.4584	20.4206	5.09358	15.6855	18.9883	28.07
CAP2UW1_1143	20.0254	8.02368	14.1707	6.24496	17.5303	21.0245	14.5183
CAP2UW1_1144	42.9674	15.5104	32.8119	17.6748	34.5595	34.9899	7.93618
CAP2UW1_1145	55.4043	27.0752	51.7737	27.8742	47.9535	41.8131	14.1851
CAP2UW1_1146	4.65778	4.72443	7.46151	3.86144	11.558	9.5194	5.29021
CAP2UW1_1147	4.35754	7.81043	8.99854	3.1955	10.051	8.4848	3.96423
CAP2UW1_1148	38.8428	42.9254	79.5231	23.1721	71.078	54.4957	15.4904
CAP2UW1_1149	149.776	147.968	279.436	106.928	313.942	205.903	49.5857
CAP2UW1_1150	89.042	288.307	272.701	216.825	260.043	146.888	29.7799
CAP2UW1_1151	1109.32	903.22	1839.34	339.254	888.786	403.878	50.9045
CAP2UW1_1152	18323.7	10078	16091	4578.62	15241.5	7786.01	6.42743
CAP2UW1_1153	16.5638	17.6014	42.9617	18.813	46.6638	26.3146	12.4351
CAP2UW1_1154	37.9158	32.3523	108.565	45.9943	105.351	53.8838	22.0284
CAP2UW1_1155	42.8852	52.2107	127.179	57.3186	100.197	50.0775	14.9283
CAP2UW1_1157	87.7851	64.5155	34.4993	11.9397	18.2941	12.9998	23.2695
CAP2UW1_1158	45.4139	24.1933	14.4716	4.94253	10.1934	12.3216	153.987
CAP2UW1_1159	2.73429	1.79174	1.04002	0.759207	2.95945	5.50372	63.3082
CAP2UW1_1160	2.37919	1.39295	1.47674	2.8457	7.09209	12.5613	61.1294
CAP2UW1_1162	3.11907	1.11887	1.84301	1.87114	7.87835	9.96427	5.86393
CAP2UW1_1163	2.64205	1.31133	1.34569	1.21909	4.1019	7.37326	12.127
CAP2UW1_1164	11.9827	12.3754	13.4648	5.40973	18.7934	20.186	191.119
CAP2UW1_1165	15.8717	10.68	17.3073	5.11559	24.4224	25.7917	4.88259
CAP2UW1_1166	6.04185	8.03636	7.04034	2.82339	7.81834	10.636	91.6323
CAP2UW1_1167	14.2953	18.4665	14.5548	4.12048	15.3094	23.3921	NA
CAP2UW1_1168	0.491121	0.346857	0.498143	0.109288	0.51069	0.921081	40.9104
CAP2UW1_1169	6.52581	8.40558	5.24309	2.65775	9.27316	7.71663	58.4813
CAP2UW1_1170	8.56209	6.20046	9.60425	3.35803	12.7007	12.353	18.3085
CAP2UW1_1171	13.2729	14.6567	22.7045	20.4998	50.8681	36.5052	13.5307
CAP2UW1_1172	15.7278	18.2031	40.2655	12.7812	35.9742	23.4491	36.4177
CAP2UW1_1173	20.9123	24.3035	45.6925	21.1568	51.1002	30.2942	36.7147
CAP2UW1_1174	23.5906	37.9461	21.7753	10.7052	42.327	48.1985	32.691
CAP2UW1_1175	11.6787	13.5486	22.1428	6.30844	20.943	26.0207	11.5888
CAP2UW1_1176	23.7307	16.8316	35.0904	14.3223	50.654	46.0751	1.5941
CAP2UW1_1177	52.4008	44.2499	63.7196	41.2078	138.59	100.377	1.45403
CAP2UW1_1178	76.9448	64.7024	57.379	20.8012	102.005	102.047	189.975
CAP2UW1_1179	63.0379	30.6335	74.7528	16.2401	91.0566	69.4426	37.9991
CAP2UW1_1180	52.1923	29.6699	62.8489	20.1602	94.0856	62.1487	65.4683
CAP2UW1_1181	212.103	90.6371	236.192	131.868	466.696	241.537	33.0311
CAP2UW1_1182	4.21826	2.41494	4.02529	1.67468	4.31545	5.68005	34.6946
CAP2UW1_1183	6.42736	4.15638	5.58278	2.82446	7.44493	10.381	51.0234
CAP2UW1_1184	24.2694	24.7601	31.9318	9.62236	48.5095	41.2727	59.399
CAP2UW1_1185	26.7786	26.5059	29.2378	8.68232	38.5156	35.0563	6.00714
CAP2UW1_1186	11.3082	17.732	27.9715	6.19046	24.1608	24.4312	84.1246
CAP2UW1_1187	6.62858	6.80664	10.1784	3.02031	10.3631	11.7514	14.2054
CAP2UW1_1188	3.43266	4.26871	3.99199	3.00851	6.26292	5.69491	18.8377
CAP2UW1_1190	3.10084	1.3938	5.22004	5.66845	11.1563	4.72481	62.9017
CAP2UW1_1191	1.40239	0.78972	2.19696	1.63346	2.45131	1.97823	6.11458
CAP2UW1_1192	0.694646	0.445864	0.939437	0.866977	0.920295	1.25473	12.0495
CAP2UW1_1193	1.79961	0.970891	2.27814	1.66859	2.48122	1.68755	27.2246
CAP2UW1_1194	0.900108	0.881093	1.11969	0.670337	1.33312	1.54081	12.041
CAP2UW1_1195	23.1895	12.2421	15.9148	6.55466	27.5208	18.1853	8.59027
CAP2UW1_1196	7.67022	4.12166	8.57555	3.00787	9.54273	9.61774	18.2599
CAP2UW1_1197	5.53651	6.96279	3.82417	2.68135	8.40374	8.09314	69.5261
CAP2UW1_1198	2.58753	1.80814	2.01456	0.663193	3.67567	5.94334	0.772356
CAP2UW1_1199	2.55526	2.49195	1.78289	0.68134	2.21554	2.99796	13.4416
CAP2UW1_1200	15.4753	9.28476	10.7579	3.86092	25.1203	27.357	27.6543
CAP2UW1_1201	30.1944	18.7823	16.3233	12.1473	50.9608	82.3679	181.971
CAP2UW1_1202	19.9519	12.6475	14.333	7.05387	36.3772	58.7485	22.8273
CAP2UW1_1203	65.9869	27.3451	50.4441	26.314	104.597	145.706	5.06714
CAP2UW1_1204	32.4443	12.7754	23.2739	9.31856	48.5686	72.2582	118.786
CAP2UW1_1205	27.7107	10.8385	22.7058	8.4013	38.7254	50.2115	11.7505
CAP2UW1_1206	48.578	41.2717	32.6143	15.9062	81.6473	96.0813	69.3285
CAP2UW1_1207	78.3575	83.6174	48.0501	29.9643	105.903	113.876	62.729
CAP2UW1_1208	19.8896	19.9045	12.8925	7.92985	35.099	30.727	7.89873
CAP2UW1_1209	35.8103	52.6423	60.3114	48.4047	140.011	71.6044	13.7264
CAP2UW1_1210	215.392	327.651	294.897	248.257	634.446	345.779	53.9102
CAP2UW1_1211	55.2867	231.776	76.2528	75.4715	263.746	126.555	132.919
CAP2UW1_1212	169.047	151.48	297.115	236.35	821.552	391.867	203.197
CAP2UW1_1213	33.4154	34.7695	76.1314	42.2229	162.41	86.6627	24.7994
CAP2UW1_1214	27.4466	22.3078	33.8496	19.8695	75.569	51.0112	4.26545
CAP2UW1_1215	56.1311	42.7051	40.1348	26.2102	111.042	93.1427	65.3674
CAP2UW1_1216	15.9421	13.4619	12.9167	7.6348	39.8853	45.4587	33.9463
CAP2UW1_1217	26.7766	19.3907	29.9453	19.8861	69.6328	53.656	13.1323
CAP2UW1_1218	271.213	170.476	11.124	36.388	426.526	407.393	83.8952
CAP2UW1_1219	305.644	102.874	28.1921	37.8086	493.236	550.082	11.193
CAP2UW1_1220	20.4247	22.5722	31.6958	10.3752	45.1895	39.2202	27.6408
CAP2UW1_1221	44.4263	168.827	58.9523	31.86	89.5025	61.4148	65.6944
CAP2UW1_1222	6.76995	9.56531	21.8935	5.61613	14.1474	11.9909	8.10876
CAP2UW1_1223	67.0552	69.7286	73.4756	38.5774	122.983	89.2892	33.8682
CAP2UW1_1224	46.406	49.2563	40.4943	20.8751	73.7953	58.1599	23.5436
CAP2UW1_1225	145.138	84.5993	122.771	77.9216	286.316	212.127	1.78976
CAP2UW1_1226	23.6287	24.0335	9.18945	6.42836	29.6195	37.0191	11.7834
CAP2UW1_1227	25.91	19.5225	20.7058	9.13279	47.6086	45.2404	52.8456
CAP2UW1_1228	27.8862	22.7997	30.4893	8.39563	49.5807	50.8419	44.458
CAP2UW1_1229	30.0754	54.3235	66.0329	24.1937	100.001	83.6598	27.426
CAP2UW1_1230	40.3081	65.5126	119.501	46.7554	134.847	92.1248	67.4196
CAP2UW1_1231	26.5818	32.7637	76.9526	29.3033	89.6825	62.1044	17.1825
CAP2UW1_1232	17.6045	22.6683	33.6085	17.0288	50.59	37.1544	45.4781
CAP2UW1_1233	8.86323	10.8939	22.4571	7.03949	25.9243	22.3367	13.1349
CAP2UW1_1234	28.2818	44.6311	60.7111	24.8436	91.6527	53.4718	9.51422
CAP2UW1_1235	14.1537	21.2354	33.261	9.66132	39.0041	26.5823	81.045
CAP2UW1_1236	21.1223	31.106	68.0009	15.6348	55.4606	39.5947	26.5412
CAP2UW1_1237	19.9878	26.9523	52.2416	13.1126	52.4709	44.1218	4.89545
CAP2UW1_1238	32.2256	35.5971	38.0959	19.1374	71.803	57.3089	38.8926
CAP2UW1_1239	116.102	87.0661	162.664	86.5096	206.508	157.387	20.3301
CAP2UW1_1240	76.6372	64.1204	94.4465	45.0126	182.997	138.712	5.30263
CAP2UW1_1241	36.6996	34.6275	50.5247	37.0087	125.697	85.4995	6.15656
CAP2UW1_1242	33.9764	40.5069	68.0334	29.3039	101.774	59.6786	3.55531
CAP2UW1_1243	22.5684	26.2097	39.0714	16.8527	51.7592	44.1736	0.98695
CAP2UW1_1244	3.30749	6.11685	6.55775	1.55735	5.51702	7.63934	0.719441
CAP2UW1_1245	2.28861	3.28789	5.43681	1.29665	4.06077	5.21968	4.33007
CAP2UW1_1246	12.7053	22.1983	25.351	6.06867	23.7709	21.083	23.949
CAP2UW1_1247	14.5666	13.3522	24.5697	5.38583	27.8965	21.4034	32.7702
CAP2UW1_1248	36.6881	31.7541	57.4141	16.0805	57.4627	45.162	52.77
CAP2UW1_1249	23.3767	22.2477	30.7031	10.7816	43.0264	32.0674	8.47989
CAP2UW1_1250	37.1413	39.3742	41.8358	26.6465	58.0542	39.8009	99.4977
CAP2UW1_1252	17.9841	7.28295	13.1149	5.22506	24.4598	29.6454	26.5173
CAP2UW1_1253	39.5801	31.4326	26.7124	18.7977	63.8586	61.8609	365.152
CAP2UW1_1254	54.1809	59.6489	39.9701	25.8393	106.853	95.7254	13.2824
CAP2UW1_1255	15.113	25.9493	15.0932	6.22939	22.8716	26.4213	15.6371
CAP2UW1_1256	0.33345	0.542494	0.338217	0.0569761	0.615319	1.65887	32.0246
CAP2UW1_1257	0	1.43498	0	0	0	0.115473	NA
CAP2UW1_1258	105.299	115.102	50.9156	35.3882	134.44	148.023	51.8391
CAP2UW1_1259	117.158	49.573	56.9225	30.8048	166.881	189.076	11.6262
CAP2UW1_1260	128.342	53.4458	81.4617	38.1889	150.407	170.407	33.579
CAP2UW1_1261	33.3595	27.0868	54.7346	26.3989	65.9988	46.954	0.706857
CAP2UW1_1262	112.72	165.097	123.073	46.5227	224.989	205.612	24.4786
CAP2UW1_1263	14.8367	15.5343	13.1428	6.13451	25.9783	27.5468	5.7685
CAP2UW1_1264	4.6696	5.16739	3.11555	1.78387	9.19149	9.95796	17.3035
CAP2UW1_1265	89.1581	60.5915	80.1677	46.8511	143.511	131.033	18.2106
CAP2UW1_1266	74.4373	39.827	49.6204	31.1525	112.725	104.379	0.700583
CAP2UW1_1267	32.6146	27.3256	29.0223	15.8774	49.3518	49.766	17.1862
CAP2UW1_1268	13.7602	16.9063	12.021	5.36223	18.9211	17.939	27.1114
CAP2UW1_1269	19.1293	25.7631	14.3554	7.87207	35.3034	30.5742	56.8563
CAP2UW1_1270	47.3293	37.9354	32.9834	24.9565	96.4328	76.6643	59.2165
CAP2UW1_1271	0.589988	0.798043	0.515882	0.34067	0.828808	0.96949	19.6765
CAP2UW1_1272	16.3824	14.1642	10.6441	6.47113	30.5286	26.3933	13.2595
CAP2UW1_1273	2.63437	29.4264	1.75064	0.651913	3.24941	2.49744	128.484
CAP2UW1_1274	13.9894	9.55976	12.7305	4.05635	19.4363	20.7426	70.9258
CAP2UW1_1275	4.77124	3.01871	2.89836	2.3517	7.31966	7.39956	18.8912
CAP2UW1_1276	2.24841	2.62808	3.47881	1.16231	4.2031	3.73681	22.9169
CAP2UW1_1277	41.6408	50.1733	62.6441	28.0852	97.2362	68.5403	6.05858
CAP2UW1_1278	0.0952714	18.3242	0.386534	0	0.851981	1.22232	24.3499
CAP2UW1_1280	20.4744	23.0716	18.0549	10.4259	26.8952	29.7784	12.9822
CAP2UW1_1281	11.5036	6.87904	7.9648	5.16172	18.3792	25.2483	6.9852
CAP2UW1_1282	25.445	20.1898	17.3252	13.4618	37.5187	43.421	5.92199
CAP2UW1_1283	11.9354	9.37548	10.4552	6.74851	20.6692	28.5378	30.0397
CAP2UW1_1284	66.5277	65.5838	83.8592	43.655	139.525	118.03	4.25871
CAP2UW1_1285	7.1944	6.06245	10.7494	4.528	11.7634	13.2534	4.07343
CAP2UW1_1286	8.08062	6.75379	7.59127	2.88882	12.4733	16.8872	113.212
CAP2UW1_1289	0	0	0	0	0	0	NA
CAP2UW1_1290	0	0	0	0	0	0	NA
CAP2UW1_1291	0	0	0	0	0	0	NA
CAP2UW1_1292	0	0	0	0	0	0	NA
CAP2UW1_1293	9.54831	15.6127	6.22596	4.37541	15.833	23.0689	NA
CAP2UW1_1294	33.8647	36.8644	24.6798	20.2316	76.9896	75.4924	0.359334
CAP2UW1_1295	21.6097	57.479	19.1069	14.2422	30.9248	29.792	0.778221
CAP2UW1_1296	5.76274	8.72604	5.64948	3.48961	8.62499	6.71738	2.23651
CAP2UW1_1297	0.450707	0.285157	0.380959	0.089847	0.821033	0.344198	142.987
CAP2UW1_1298	5.68509	32.34	65.7611	30.1752	15.5124	8.35447	NA
CAP2UW1_1299	3.34988	15.6259	28.4359	18.3038	12.3438	7.57845	NA
CAP2UW1_1300	10.5872	17.758	18.9494	13.7624	16.2626	14.2052	9.25313
CAP2UW1_1301	10.8942	11.3365	17.5563	13.759	13.887	15.271	41.2942
CAP2UW1_1302	5.92654	8.11288	8.00592	3.2221	10.0109	13.8002	107.747
CAP2UW1_1303	6.61986	6.55561	7.36093	3.5901	11.9297	13.5085	8.45193
CAP2UW1_1304	0	0	0	0	0	0	24.79
CAP2UW1_1305	0	0	0	0	0	0	19.4669
CAP2UW1_1306	0	0	0	0	0	0	62.1281
CAP2UW1_1307	0.545041	0.114947	2.85631	0.651913	2.07601	0.332991	NA
CAP2UW1_1308	0.0294247	0	0.0149227	0.0439929	0.0292373	0.10112	7.98045
CAP2UW1_1309	0.0908402	0.0574735	0.299452	0.149397	0.157958	0.145684	7.90452
CAP2UW1_1310	0.6669	0.387495	3.51332	1.47324	3.56344	1.52167	2.25126
CAP2UW1_1311	0	0	0	0	0	0	116.548
CAP2UW1_1312	0	0	0	0	0	0	12.7602
CAP2UW1_1313	12.7322	12.3002	12.0069	4.74337	15.9398	18.2535	23.1389
CAP2UW1_1314	25.5502	32.7604	29.3607	9.29895	45.7874	46.4318	95.1618
CAP2UW1_1315	13.4876	10.8632	18.5451	7.97371	21.9319	24.159	1.48113
CAP2UW1_1316	31.2025	67.9624	41.4121	20.9686	38.9511	38.2682	15.4325
CAP2UW1_1317	7.20027	3.26965	4.10758	2.68394	27.8744	46.3071	4.35866
CAP2UW1_1318	14.0861	8.42544	10.8741	8.58218	66.8768	88.7865	17.2261
CAP2UW1_1319	13.7006	8.77886	15.2664	6.06668	17.1856	16.6338	15.8985
CAP2UW1_1320	11.0627	6.70925	11.0492	4.53711	16.2256	15.8888	13.8427
CAP2UW1_1321	26.2174	13.6972	44.1189	14.9268	41.2465	35.4477	39.3178
CAP2UW1_1322	16.4596	10.8058	19.2634	8.98966	24.5455	21.2064	76.6429
CAP2UW1_1323	25.0684	27.7168	18.9573	9.34409	35.7664	29.3623	142.28
CAP2UW1_1324	2.39764	3.67794	8.47129	1.92896	4.56366	5.37791	13.4748
CAP2UW1_1325	2.86449	5.66166	6.55527	1.35914	4.0459	3.92678	12.2339
CAP2UW1_1326	18.6393	14.6623	12.8964	5.14238	22.6363	24.9855	27.3615
CAP2UW1_1327	4.0555	4.49854	10.8784	1.97423	6.64932	6.61176	17.8976
CAP2UW1_1328	0.325511	3.4599	0.330165	0.467204	0.840937	1.01424	286.259
CAP2UW1_1329	275.03	1279.35	227.067	205.264	1028.28	666.638	227.916
CAP2UW1_1330	168.69	270.892	217.479	189.852	1302.93	721.065	79.4724
CAP2UW1_1331	15.8293	17.3458	22.466	19.8081	58.2478	36.6144	31.4497
CAP2UW1_1332	12.1049	11.9988	15.9319	13.5869	42.4331	33.2794	4.65934
CAP2UW1_1333	12.118	11.4351	20.1237	10.3463	32.2797	28.9917	27.5803
CAP2UW1_1334	2.62833	4.71925	4.13057	2.74607	10.7354	10.501	38.1158
CAP2UW1_1335	1.94525	2.34285	2.21078	0.91572	3.0429	4.33854	10.3486
CAP2UW1_1336	5.98448	5.52092	7.14651	3.43792	7.93825	9.71911	13.3771
CAP2UW1_1337	0	10.4846	0	0	0.235227	0.433898	235.129
CAP2UW1_1338	6.21652	4.31094	7.75514	3.38401	12.9083	9.57267	7.007
CAP2UW1_1339	3.0202	12.2294	3.88029	1.92662	9.64309	6.49505	75.5254
CAP2UW1_1340	10.6547	6.42786	4.76181	1.9741	6.65096	6.90723	60.6121
CAP2UW1_1341	5.80056	6.1413	6.53314	3.17224	9.42972	9.43277	193.223
CAP2UW1_1342	7.45666	7.50407	11.503	5.20206	13.7637	13.0402	12.7479
CAP2UW1_1343	9.7008	10.8057	17.7516	5.92774	19.7617	15.3076	2.12494
CAP2UW1_1344	22.3595	21.8	33.4641	13.0227	34.4981	24.0628	5.42897
CAP2UW1_1345	14.351	11.3209	12.852	6.86086	23.968	27.9507	24.9116
CAP2UW1_1346	0	0	0	0	0	0	NA
CAP2UW1_1347	0	0	0	0	0	0	NA
CAP2UW1_1348	0	0	0	0	0	0	NA
CAP2UW1_1349	0	0	0	0	0	0	NA
CAP2UW1_1350	30.1849	27.9978	44.5558	14.1248	42.9516	44.7517	36.3069
CAP2UW1_1351	2.15865	11.9666	3.02361	0.86064	2.1449	2.73184	NA
CAP2UW1_1352	24.4598	17.391	29.306	13.7689	37.5084	39.5562	16.9061
CAP2UW1_1353	55.1953	52.7223	69.7078	33.1783	73.9405	73.2273	107.212
CAP2UW1_1354	21.8459	22.8642	23.5357	13.7377	39.7121	35.3224	23.4915
CAP2UW1_1355	11.8148	15.7305	29.2065	10.8502	20.9064	14.772	10.915
CAP2UW1_1356	11.841	14.0551	34.8348	8.81933	15.4969	15.4038	4.42379
CAP2UW1_1357	8.40915	6.39777	12.3044	3.77963	7.37001	11.4469	18.7122
CAP2UW1_1358	11.8811	7.05367	20.1813	4.57471	14.4334	19.2779	130.627
CAP2UW1_1359	24.4632	15.0085	31.0017	8.08229	29.0668	36.8417	31.0067
CAP2UW1_1360	54.6608	32.7864	61.2036	18.6882	45.8963	58.6255	4.7186
CAP2UW1_1361	86.419	92.4003	80.1563	38.3416	93.0216	105.674	18.1429
CAP2UW1_1362	91.585	201.213	352.265	69.1353	111.764	84.0322	13.589
CAP2UW1_1363	26.6787	21.4318	43.1486	16.4751	60.45	50.492	31.0502
CAP2UW1_1364	15.1049	11.3592	23.8809	9.17264	45.934	35.3532	17.911
CAP2UW1_1365	22.4751	20.4019	30.0339	14.7546	60.7315	50.6701	7.52701
CAP2UW1_1366	18.5633	18.9032	26.1689	13.7818	42.499	34.1582	67.9971
CAP2UW1_1367	23.5165	12.0614	23.7719	8.40423	26.3314	28.2824	13.3482
CAP2UW1_1368	7.05488	3.64478	6.15165	2.6463	8.05284	8.78246	10.7502
CAP2UW1_1369	10.0339	4.57202	10.4126	2.75943	8.33255	9.26236	22.4474
CAP2UW1_1370	25.6562	11.3779	19.5783	8.02439	18.1335	16.585	22.925
CAP2UW1_1371	69.4606	98.5976	104.761	35.9808	154.166	111.481	37.5287
CAP2UW1_1372	58.0472	77.0324	116.312	69.0954	186.564	110.689	5.48817
CAP2UW1_1373	39.692	52.9412	72.8219	38.3619	114.749	71.1737	11.0497
CAP2UW1_1374	12.5609	15.0995	30.3441	15.2437	29.5279	17.7719	13.33
CAP2UW1_1375	318.099	1519.95	662.259	364.899	955.184	420.013	NA
CAP2UW1_1376	42.7521	73.0511	112.09	52.5697	92.3553	45.8027	34.6532
CAP2UW1_1377	10.2499	7.13535	9.91983	3.82897	15.1456	17.8983	42.6369
CAP2UW1_1378	4.74045	5.98645	6.56803	3.51537	11.7662	9.24455	24.8922
CAP2UW1_1379	11.707	14.0235	17.2876	14.9668	31.9187	24.1419	3.34733
CAP2UW1_1380	9.12869	7.56427	9.2592	3.89767	19.492	19.3816	24.5899
CAP2UW1_1381	26.379	34.5348	17.8289	8.43395	45.6676	51.3704	12.625
CAP2UW1_1382	24.2307	13.2107	22.7733	10.1702	39.767	39.2234	9.7554
CAP2UW1_1383	6.25226	4.52305	7.17641	3.34977	13.5722	11.5382	14.9355
CAP2UW1_1384	4.43398	3.97792	6.35344	2.60961	9.24273	7.94404	15.0308
CAP2UW1_1385	5.27855	3.59015	7.161	2.52543	9.16551	9.11845	9.68346
CAP2UW1_1386	1.80103	1.36147	1.92168	1.11905	5.65918	5.03724	45.2353
CAP2UW1_1387	2.33036	1.72246	2.4012	1.49541	4.87361	5.87796	8.84771
CAP2UW1_1388	2.69493	4.48293	2.54918	1.4487	6.40857	7.90854	42.8552
CAP2UW1_1389	2.8301	3.37597	3.03502	0.810996	3.64691	4.16051	24.3064
CAP2UW1_1390	11.1194	7.47998	10.1427	4.76548	38.1138	84.3367	36.1752
CAP2UW1_1391	9.67813	6.50938	7.37564	3.21203	30.7901	65.2169	58.3923
CAP2UW1_1392	34.9488	22.0091	36.3455	15.356	61.4408	68.5808	18.1968
CAP2UW1_1393	4.22791	2.19425	3.11881	1.47538	5.16019	7.24942	43.6309
CAP2UW1_1394	15.3684	46.9963	15.9778	9.80363	28.6958	27.8744	138.897
CAP2UW1_1395	48.2856	35.6897	78.0305	27.0891	80.1213	79.6264	30.6417
CAP2UW1_1396	6.33749	14.6768	13.6243	4.386	14.0992	16.0354	38.541
CAP2UW1_1397	4.97462	5.27519	8.45695	1.67607	8.44127	9.02138	50.7444
CAP2UW1_1398	11.0878	5.98446	9.34529	4.88155	15.6642	17.4007	34.6634
CAP2UW1_1399	18.6168	11.1325	23.3902	7.05093	32.866	45.9608	53.8844
CAP2UW1_1400	62.7324	47.0876	57.0789	17.5669	97.5486	112.33	52.2764
CAP2UW1_1401	62.9998	30.9744	56.215	16.9713	91.345	102.57	14.363
CAP2UW1_1402	42.8184	46.893	33.4418	12.7491	91.8178	101.414	29.1153
CAP2UW1_1403	17.638	14.7262	16.1883	7.48169	35.6915	36.0918	30.248
CAP2UW1_1404	29.9199	14.0559	24.556	10.4797	51.2648	51.9672	38.4724
CAP2UW1_1405	23.9969	10.5196	15.6984	7.77499	42.2397	46.6976	42.4037
[truncated: 3,097 more rows]

## Sheet: IB_RPKM
Name	RNA1_RPKM	RNA2_RPKM	DNA_RPKM
[truncated: 3,613 more rows]

[truncated: 5 more sheets: IIA_MRPKM, IB_MRPKM, IIA_CRPKM, IB_CRPKM, IIA_IB_CRPKM_Rank]
